# Supplementary material for: Short reads from honey bee (Apis sp.) sequencing projects reflect microbial associate diversity
Source: PeerJ. 2017 Jul 12;5:e3529. doi: 10.7717/peerj.3529 (PMC5510586; doi:10.7717/peerj.3529)
Supplement: Table S1 [file peerj-05-3529-s003.csv]

Assay_Type_s	AvgSpotLen_l	BioProject_s	BioSample_s	Center_Name_s	Experiment_s	InsertSize_l	Instrument_s	LibraryLayout_s	LibrarySelection_s	Library_Name_s	LoadDate_s	MBases_l	MBytes_l	Organism_s	Platform_s	ReleaseDate_s	Run_s	SRA_Sample_s	SRA_Study_s	Sample_Name_s	Consent_s	LibrarySource_s
WGS	289	PRJNA10625	SAMN00002455	BCM	SRX000071	0	454 GS FLX	SINGLE	RANDOM	4WG_AMEL.00_000sA	2012-01-19	71	174	Apis mellifera	LS454	2008-04-04	SRR000297	SRS000249	SRP000060	Apis mellifera	public	GENOMIC
WGS	285	PRJNA10625	SAMN00002455	BCM	SRX000071	0	454 GS FLX	SINGLE	RANDOM	4WG_AMEL.00_000sA	2012-01-19	89	216	Apis mellifera	LS454	2008-04-04	SRR000298	SRS000249	SRP000060	Apis mellifera	public	GENOMIC
WGS	289	PRJNA10625	SAMN00002455	BCM	SRX000071	0	454 GS FLX	SINGLE	RANDOM	4WG_AMEL.00_000sA	2012-01-19	75	184	Apis mellifera	LS454	2008-04-04	SRR000299	SRS000249	SRP000060	Apis mellifera	public	GENOMIC
WGS	288	PRJNA10625	SAMN00002455	BCM	SRX000071	0	454 GS FLX	SINGLE	RANDOM	4WG_AMEL.00_000sA	2012-01-19	77	185	Apis mellifera	LS454	2009-07-22	SRR019130	SRS000249	SRP000060	Apis mellifera	public	GENOMIC
WGS	289	PRJNA10625	SAMN00002455	BCM	SRX000071	0	454 GS FLX	SINGLE	RANDOM	4WG_AMEL.00_000sA	2012-01-19	77	185	Apis mellifera	LS454	2009-07-22	SRR019131	SRS000249	SRP000060	Apis mellifera	public	GENOMIC
WGS	115	PRJNA10625	SAMN00002455	BCM	SRX006752	2750	454 GS FLX	PAIRED	RANDOM	4WG_AMEL.00_000pA	2012-01-19	44	107	Apis mellifera	LS454	2009-07-22	SRR019132	SRS000249	SRP000060	Apis mellifera	public	GENOMIC
WGS	115	PRJNA10625	SAMN00002455	BCM	SRX006752	2750	454 GS FLX	PAIRED	RANDOM	4WG_AMEL.00_000pA	2012-01-19	56	136	Apis mellifera	LS454	2009-07-22	SRR019133	SRS000249	SRP000060	Apis mellifera	public	GENOMIC
WGS	288	PRJNA10625	SAMN00002455	BCM	SRX000071	0	454 GS FLX	SINGLE	RANDOM	4WG_AMEL.00_000sA	2012-01-19	88	213	Apis mellifera	LS454	2009-07-22	SRR019134	SRS000249	SRP000060	Apis mellifera	public	GENOMIC
WGS	290	PRJNA10625	SAMN00002455	BCM	SRX000071	0	454 GS FLX	SINGLE	RANDOM	4WG_AMEL.00_000sA	2012-01-19	67	162	Apis mellifera	LS454	2009-07-22	SRR019135	SRS000249	SRP000060	Apis mellifera	public	GENOMIC
WGS	288	PRJNA10625	SAMN00002455	BCM	SRX000071	0	454 GS FLX	SINGLE	RANDOM	4WG_AMEL.00_000sA	2012-01-19	92	221	Apis mellifera	LS454	2009-07-22	SRR019136	SRS000249	SRP000060	Apis mellifera	public	GENOMIC
WGS	289	PRJNA10625	SAMN00002455	BCM	SRX000071	0	454 GS FLX	SINGLE	RANDOM	4WG_AMEL.00_000sA	2012-01-19	42	101	Apis mellifera	LS454	2009-07-22	SRR019137	SRS000249	SRP000060	Apis mellifera	public	GENOMIC
WGS	288	PRJNA10625	SAMN00002455	BCM	SRX000071	0	454 GS FLX	SINGLE	RANDOM	4WG_AMEL.00_000sA	2012-01-19	76	183	Apis mellifera	LS454	2009-07-22	SRR019138	SRS000249	SRP000060	Apis mellifera	public	GENOMIC
WGS	292	PRJNA10625	SAMN00002455	BCM	SRX000071	0	454 GS FLX	SINGLE	RANDOM	4WG_AMEL.00_000sA	2012-01-19	37	90	Apis mellifera	LS454	2009-07-22	SRR019139	SRS000249	SRP000060	Apis mellifera	public	GENOMIC
WGS	478	PRJNA10625	SAMN00002455	BCM	SRX006752	2750	454 GS FLX	PAIRED	RANDOM	4WG_AMEL.00_000pA	2012-01-19	180	433	Apis mellifera	LS454	2009-07-22	SRR019140	SRS000249	SRP000060	Apis mellifera	public	GENOMIC
WGS	100	PRJNA10625	SAMN00002455	BCM	SRX097020	150	AB SOLiD 4 System	PAIRED	RANDOM	AWG_AMEL.00_000pA	2012-01-21	4288	3639	Apis mellifera	ABI_SOLID	2011-09-14	SRR343151	SRS000249	SRP000060	Apis mellifera	public	GENOMIC
OTHER	55	PRJNA126633	SAMN00010927	GEO	SRX018788	0	Illumina Genome Analyzer II	SINGLE	other	GSM530106: Ame_wildtype_immatureMale_bisulfite	2014-05-26	510	3569	Apis mellifera	ILLUMINA	2010-04-09	SRR039327	SRS058870	SRP002239	GSM530106	public	GENOMIC
OTHER	55	PRJNA126633	SAMN00010927	GEO	SRX018788	0	Illumina Genome Analyzer II	SINGLE	other	GSM530106: Ame_wildtype_immatureMale_bisulfite	2014-05-26	590	4185	Apis mellifera	ILLUMINA	2010-04-09	SRR039328	SRS058870	SRP002239	GSM530106	public	GENOMIC
Bisulfite-Seq	36	PRJNA74473	SAMN00011212	JAMES COOK UNIVERSITY	SRX019112	0	Illumina Genome Analyzer	SINGLE	RANDOM	Worker brain bisulfite sequences 36bp se	2014-05-26	349	228	Apis mellifera	ILLUMINA	2010-08-24	SRR039813	SRS059158	SRP002296	Worker brain bisulfite sequences	public	GENOMIC
Bisulfite-Seq	152	PRJNA74473	SAMN00011212	JAMES COOK UNIVERSITY	SRX019113	200	Illumina Genome Analyzer	PAIRED	RANDOM	Worker brain bisulfite sequences 76bp se	2014-05-26	3920	2637	Apis mellifera	ILLUMINA	2010-08-24	SRR039814	SRS059158	SRP002296	Worker brain bisulfite sequences	public	GENOMIC
Bisulfite-Seq	152	PRJNA74473	SAMN00011213	JAMES COOK UNIVERSITY	SRX019114	200	Illumina Genome Analyzer	PAIRED	RANDOM	Queen brain bisulfite sequences 76bp se	2014-05-26	4860	3413	Apis mellifera	ILLUMINA	2010-08-24	SRR039815	SRS059159	SRP002296	Queen brain bisulfite sequences	public	GENOMIC
Bisulfite-Seq	36	PRJNA74473	SAMN00739326	JAMES COOK UNIVERSITY	SRX101298	0	Illumina Genome Analyzer IIx	SINGLE	RANDOM	Queen1	2012-01-21	124	110	Apis mellifera	ILLUMINA	2012-03-16	SRR353494	SRS267152	SRP002296	Queen larvae bisulfite sequencing	public	GENOMIC
Bisulfite-Seq	76	PRJNA74473	SAMN00739326	JAMES COOK UNIVERSITY	SRX101300	0	Illumina Genome Analyzer IIx	SINGLE	RANDOM	Queen2	2012-01-21	10259	6648	Apis mellifera	ILLUMINA	2012-03-16	SRR353496	SRS267152	SRP002296	Queen larvae bisulfite sequencing	public	GENOMIC
Bisulfite-Seq	36	PRJNA74473	SAMN00739327	JAMES COOK UNIVERSITY	SRX101301	0	Illumina Genome Analyzer IIx	SINGLE	RANDOM	Worker1	2012-01-21	115	101	Apis mellifera	ILLUMINA	2012-03-16	SRR353497	SRS267153	SRP002296	Worker larvae bisulfite sequencing	public	GENOMIC
Bisulfite-Seq	76	PRJNA74473	SAMN00739327	JAMES COOK UNIVERSITY	SRX101302	0	Illumina Genome Analyzer IIx	SINGLE	RANDOM	Worker2	2012-01-21	8421	5482	Apis mellifera	ILLUMINA	2012-03-16	SRR353498	SRS267153	SRP002296	Worker larvae bisulfite sequencing	public	GENOMIC
Bisulfite-Seq	90	PRJNA122153	SAMN00012661	GEO	SRX020137	300	Illumina Genome Analyzer II	PAIRED	RANDOM	GSM497246: Apis_mellifera_BS-Seq	2014-05-27	705	544	Apis mellifera	ILLUMINA	2010-05-14	SRR042617	SRS072439	SRP002417	GSM497246	public	GENOMIC
Bisulfite-Seq	102	PRJNA122153	SAMN00012661	GEO	SRX020138	300	Illumina Genome Analyzer II	PAIRED	RANDOM	GSM497246: Apis_mellifera_BS-Seq	2014-05-27	1101	701	Apis mellifera	ILLUMINA	2010-05-14	SRR042618	SRS072439	SRP002417	GSM497246	public	GENOMIC
Bisulfite-Seq	102	PRJNA122153	SAMN00012661	GEO	SRX020138	300	Illumina Genome Analyzer II	PAIRED	RANDOM	GSM497246: Apis_mellifera_BS-Seq	2014-05-27	1184	760	Apis mellifera	ILLUMINA	2010-05-14	SRR042619	SRS072439	SRP002417	GSM497246	public	GENOMIC
Bisulfite-Seq	102	PRJNA122153	SAMN00012661	GEO	SRX020138	300	Illumina Genome Analyzer II	PAIRED	RANDOM	GSM497246: Apis_mellifera_BS-Seq	2014-05-27	1194	759	Apis mellifera	ILLUMINA	2010-05-14	SRR042620	SRS072439	SRP002417	GSM497246	public	GENOMIC
OTHER	90	PRJNA140771	SAMN00627828	GEO	SRX077857	76	Illumina Genome Analyzer IIx	PAIRED	other	GSM742081: RRB-Seq of Apis Mellifera sperm	2015-06-28	434	277	Apis mellifera	ILLUMINA	2011-06-29	SRR285020	SRS212268	SRP007214	GSM742081	public	GENOMIC
Bisulfite-Seq	202	PRJNA104931	SAMN00828726	JOHNS HOPKINS UNIVERSITY SCHOOL OF MEDICINE CENTER	SRX129865	0	Illumina HiSeq 2000	PAIRED	unspecified	QueenPool1_1	2012-08-11	5160	3403	Apis mellifera	ILLUMINA	2012-09-16	SRR445800	SRS300627	SRP011484	QueenPool1	public	GENOMIC
Bisulfite-Seq	202	PRJNA104931	SAMN00828727	JOHNS HOPKINS UNIVERSITY SCHOOL OF MEDICINE CENTER	SRX129866	0	Illumina HiSeq 2000	PAIRED	unspecified	QueenPool2_1	2012-08-11	7770	5065	Apis mellifera	ILLUMINA	2012-09-16	SRR445801	SRS300628	SRP011484	QueenPool2	public	GENOMIC
Bisulfite-Seq	202	PRJNA104931	SAMN00828728	JOHNS HOPKINS UNIVERSITY SCHOOL OF MEDICINE CENTER	SRX129867	0	Illumina HiSeq 2000	PAIRED	unspecified	QueenPool3_1	2012-08-11	6888	4463	Apis mellifera	ILLUMINA	2012-09-16	SRR445802	SRS300629	SRP011484	QueenPool3	public	GENOMIC
Bisulfite-Seq	202	PRJNA104931	SAMN00828729	JOHNS HOPKINS UNIVERSITY SCHOOL OF MEDICINE CENTER	SRX129868	0	Illumina HiSeq 2000	PAIRED	unspecified	QueenPool4_1	2012-08-11	9717	6811	Apis mellifera	ILLUMINA	2012-09-16	SRR445803	SRS300630	SRP011484	QueenPool4	public	GENOMIC
Bisulfite-Seq	202	PRJNA104931	SAMN00828730	JOHNS HOPKINS UNIVERSITY SCHOOL OF MEDICINE CENTER	SRX129869	0	Illumina HiSeq 2000	PAIRED	unspecified	QueenPool5_1	2012-08-11	8402	5928	Apis mellifera	ILLUMINA	2012-09-16	SRR445804	SRS300631	SRP011484	QueenPool5	public	GENOMIC
Bisulfite-Seq	202	PRJNA104931	SAMN00828731	JOHNS HOPKINS UNIVERSITY SCHOOL OF MEDICINE CENTER	SRX129870	0	Illumina HiSeq 2000	PAIRED	unspecified	WorkerPool1_1	2012-08-11	5602	3689	Apis mellifera	ILLUMINA	2012-09-16	SRR445805	SRS300632	SRP011484	WorkerPool1	public	GENOMIC
Bisulfite-Seq	202	PRJNA104931	SAMN00828732	JOHNS HOPKINS UNIVERSITY SCHOOL OF MEDICINE CENTER	SRX129871	0	Illumina HiSeq 2000	PAIRED	unspecified	WorkerPool2_1	2012-08-11	6553	4277	Apis mellifera	ILLUMINA	2012-09-16	SRR445806	SRS300633	SRP011484	WorkerPool2	public	GENOMIC
Bisulfite-Seq	202	PRJNA104931	SAMN00828733	JOHNS HOPKINS UNIVERSITY SCHOOL OF MEDICINE CENTER	SRX129872	0	Illumina HiSeq 2000	PAIRED	unspecified	WorkerPool3_1	2012-08-11	10559	6944	Apis mellifera	ILLUMINA	2012-09-16	SRR445807	SRS300634	SRP011484	WorkerPool3	public	GENOMIC
Bisulfite-Seq	202	PRJNA104931	SAMN00828734	JOHNS HOPKINS UNIVERSITY SCHOOL OF MEDICINE CENTER	SRX129873	0	Illumina HiSeq 2000	PAIRED	unspecified	WorkerPool4_1	2012-08-11	7152	5014	Apis mellifera	ILLUMINA	2012-09-16	SRR445808	SRS300635	SRP011484	WorkerPool4	public	GENOMIC
Bisulfite-Seq	202	PRJNA104931	SAMN00828735	JOHNS HOPKINS UNIVERSITY SCHOOL OF MEDICINE CENTER	SRX129874	0	Illumina HiSeq 2000	PAIRED	unspecified	WorkerPool5_1	2012-08-11	8183	5782	Apis mellifera	ILLUMINA	2012-09-16	SRR445809	SRS300636	SRP011484	WorkerPool5	public	GENOMIC
Bisulfite-Seq	202	PRJNA104931	SAMN00828740	JOHNS HOPKINS UNIVERSITY SCHOOL OF MEDICINE CENTER	SRX129884	0	Illumina HiSeq 2000	PAIRED	unspecified	NursePool1_1	2012-08-11	24139	14654	Apis mellifera	ILLUMINA	2012-09-16	SRR445799	SRS300641	SRP011484	NursePool1	public	GENOMIC
Bisulfite-Seq	202	PRJNA104931	SAMN00828741	JOHNS HOPKINS UNIVERSITY SCHOOL OF MEDICINE CENTER	SRX129885	0	Illumina HiSeq 2000	PAIRED	unspecified	NursePool2_1	2012-08-11	14082	9926	Apis mellifera	ILLUMINA	2012-09-16	SRR445778	SRS300642	SRP011484	NursePool2	public	GENOMIC
Bisulfite-Seq	202	PRJNA104931	SAMN00828742	JOHNS HOPKINS UNIVERSITY SCHOOL OF MEDICINE CENTER	SRX129886	0	Illumina HiSeq 2000	PAIRED	unspecified	NursePool3_1	2012-08-11	15342	10741	Apis mellifera	ILLUMINA	2012-09-16	SRR445777	SRS300643	SRP011484	NursePool3	public	GENOMIC
Bisulfite-Seq	202	PRJNA104931	SAMN00828743	JOHNS HOPKINS UNIVERSITY SCHOOL OF MEDICINE CENTER	SRX129887	0	Illumina HiSeq 2000	PAIRED	unspecified	NursePool4_1	2012-08-11	24317	17152	Apis mellifera	ILLUMINA	2012-09-16	SRR445776	SRS300644	SRP011484	NursePool4	public	GENOMIC
Bisulfite-Seq	202	PRJNA104931	SAMN00828744	JOHNS HOPKINS UNIVERSITY SCHOOL OF MEDICINE CENTER	SRX129888	0	Illumina HiSeq 2000	PAIRED	unspecified	NursePool5_1	2012-08-11	26406	18462	Apis mellifera	ILLUMINA	2012-09-16	SRR445775	SRS300645	SRP011484	NursePool5	public	GENOMIC
Bisulfite-Seq	202	PRJNA104931	SAMN00828745	JOHNS HOPKINS UNIVERSITY SCHOOL OF MEDICINE CENTER	SRX129890	0	Illumina HiSeq 2000	PAIRED	unspecified	NursePool6_1	2012-08-11	6079	4253	Apis mellifera	ILLUMINA	2012-09-16	SRR445774	SRS300646	SRP011484	NursePool6	public	GENOMIC
Bisulfite-Seq	202	PRJNA104931	SAMN00828746	JOHNS HOPKINS UNIVERSITY SCHOOL OF MEDICINE CENTER	SRX129891	0	Illumina HiSeq 2000	PAIRED	unspecified	ForagerPool1_1	2012-08-11	15639	10185	Apis mellifera	ILLUMINA	2012-09-16	SRR445773	SRS300647	SRP011484	ForagerPool1	public	GENOMIC
Bisulfite-Seq	202	PRJNA104931	SAMN00828747	JOHNS HOPKINS UNIVERSITY SCHOOL OF MEDICINE CENTER	SRX129892	0	Illumina HiSeq 2000	PAIRED	unspecified	ForagerPool2_1	2012-08-11	17026	11083	Apis mellifera	ILLUMINA	2012-09-16	SRR445771	SRS300648	SRP011484	ForagerPool2	public	GENOMIC
Bisulfite-Seq	202	PRJNA104931	SAMN00828748	JOHNS HOPKINS UNIVERSITY SCHOOL OF MEDICINE CENTER	SRX129893	0	Illumina HiSeq 2000	PAIRED	unspecified	ForagerPool3_1	2012-08-11	15720	10981	Apis mellifera	ILLUMINA	2012-09-16	SRR445770	SRS300649	SRP011484	ForagerPool3	public	GENOMIC
Bisulfite-Seq	202	PRJNA104931	SAMN00828749	JOHNS HOPKINS UNIVERSITY SCHOOL OF MEDICINE CENTER	SRX129894	0	Illumina HiSeq 2000	PAIRED	unspecified	ForagerPool4_1	2012-08-11	7377	5276	Apis mellifera	ILLUMINA	2012-09-16	SRR445769	SRS300650	SRP011484	ForagerPool4	public	GENOMIC
Bisulfite-Seq	202	PRJNA104931	SAMN00828750	JOHNS HOPKINS UNIVERSITY SCHOOL OF MEDICINE CENTER	SRX129895	0	Illumina HiSeq 2000	PAIRED	unspecified	ForagerPool5_1	2012-08-11	12286	8732	Apis mellifera	ILLUMINA	2012-09-16	SRR445768	SRS300651	SRP011484	ForagerPool5	public	GENOMIC
Bisulfite-Seq	202	PRJNA104931	SAMN00828751	JOHNS HOPKINS UNIVERSITY SCHOOL OF MEDICINE CENTER	SRX129896	0	Illumina HiSeq 2000	PAIRED	unspecified	ForagerPool6_1	2012-08-11	8953	6270	Apis mellifera	ILLUMINA	2012-09-16	SRR445767	SRS300652	SRP011484	ForagerPool6	public	GENOMIC
WGS	187	PRJNA188271	SAMN01907093	BEE RESEARCH DEPARTMENT, NATIONAL CENTER FOR AGRIC	SRX249440	0	Illumina Genome Analyzer IIx	PAIRED	size fractionation		2013-03-22	11597	6604	Apis mellifera syriaca	ILLUMINA	2013-11-15	SRR667170	SRS390075	SRP018390	Apis mellifera syriaca	public	GENOMIC
WGS	72	PRJNA188271	SAMN01907093	BEE RESEARCH DEPARTMENT, NATIONAL CENTER FOR AGRIC	SRX223805	0	Illumina Genome Analyzer IIx	SINGLE	size fractionation		2015-09-05	1016	682	Apis mellifera syriaca	ILLUMINA	2015-07-22	SRR667171	SRS390075	SRP018390	Apis mellifera syriaca	public	GENOMIC
OTHER	87	PRJNA195312	SAMN01882351	MARTIN-LUTHER-UNIVERSITY HALLE-WITTENBERG, INSTITU	SRX256839	0	Ion Torrent PGM	SINGLE	size fractionation	ionB	2013-03-28	226	186	Apis mellifera	ION_TORRENT	2013-11-06	SRR799506	SRS405350	SRP020236	workerB	public	GENOMIC
OTHER	83	PRJNA195312	SAMN01882350	MARTIN-LUTHER-UNIVERSITY HALLE-WITTENBERG, INSTITU	SRX214288	0	Ion Torrent PGM	SINGLE	size fractionation	ionA	2013-03-28	292	238	Apis mellifera	ION_TORRENT	2013-11-06	SRR644322	SRS405355	SRP020236	workerA	public	GENOMIC
WGS	50	PRJNA216922	SAMN02324172	YORK UNIVERSITY	SRX339487	0	Illumina HiSeq 2000	SINGLE	RANDOM		2013-08-28	9997	7502	Apis mellifera	ILLUMINA	2014-02-05	SRR957058	SRS473207	SRP029219	M218	public	GENOMIC
WGS	50	PRJNA216922	SAMN02324173	YORK UNIVERSITY	SRX339488	0	Illumina HiSeq 2000	SINGLE	RANDOM		2013-08-28	8685	6513	Apis mellifera	ILLUMINA	2014-02-05	SRR957059	SRS473208	SRP029219	M226	public	GENOMIC
WGS	50	PRJNA216922	SAMN02324174	YORK UNIVERSITY	SRX339489	0	Illumina HiSeq 2000	SINGLE	RANDOM		2013-08-29	8573	6243	Apis mellifera	ILLUMINA	2014-02-05	SRR957060	SRS473209	SRP029219	M227	public	GENOMIC
WGS	50	PRJNA216922	SAMN02324175	YORK UNIVERSITY	SRX339490	0	Illumina HiSeq 2000	SINGLE	RANDOM		2013-08-29	7925	5842	Apis mellifera	ILLUMINA	2014-02-05	SRR957061	SRS473210	SRP029219	M233	public	GENOMIC
WGS	50	PRJNA216922	SAMN02324176	YORK UNIVERSITY	SRX339491	0	Illumina HiSeq 2000	SINGLE	RANDOM		2013-08-28	6673	5145	Apis mellifera	ILLUMINA	2014-02-05	SRR957062	SRS473211	SRP029219	M234	public	GENOMIC
WGS	50	PRJNA216922	SAMN02324177	YORK UNIVERSITY	SRX339492	0	Illumina HiSeq 2000	SINGLE	RANDOM		2013-08-28	9098	6517	Apis mellifera	ILLUMINA	2014-02-05	SRR957063	SRS473212	SRP029219	M248	public	GENOMIC
WGS	50	PRJNA216922	SAMN02324178	YORK UNIVERSITY	SRX339493	0	Illumina HiSeq 2000	SINGLE	RANDOM		2013-08-28	8666	6080	Apis mellifera	ILLUMINA	2014-02-05	SRR957064	SRS473213	SRP029219	M256	public	GENOMIC
WGS	50	PRJNA216922	SAMN02324179	YORK UNIVERSITY	SRX339494	0	Illumina HiSeq 2000	SINGLE	RANDOM		2013-08-26	8941	6355	Apis mellifera	ILLUMINA	2014-02-05	SRR957065	SRS473214	SRP029219	O340	public	GENOMIC
WGS	50	PRJNA216922	SAMN02324180	YORK UNIVERSITY	SRX339495	0	Illumina HiSeq 2000	SINGLE	RANDOM		2013-09-09	8912	6322	Apis mellifera	ILLUMINA	2014-02-05	SRR957066	SRS473215	SRP029219	O341	public	GENOMIC
WGS	50	PRJNA216922	SAMN02324181	YORK UNIVERSITY	SRX339496	0	Illumina HiSeq 2000	SINGLE	RANDOM		2013-09-09	8853	6220	Apis mellifera	ILLUMINA	2014-02-05	SRR957067	SRS473216	SRP029219	O342	public	GENOMIC
WGS	50	PRJNA216922	SAMN02324182	YORK UNIVERSITY	SRX339497	0	Illumina HiSeq 2000	SINGLE	RANDOM		2013-09-09	8811	6190	Apis mellifera	ILLUMINA	2014-02-05	SRR957068	SRS473217	SRP029219	O343	public	GENOMIC
WGS	50	PRJNA216922	SAMN02324183	YORK UNIVERSITY	SRX339498	0	Illumina HiSeq 2000	SINGLE	RANDOM		2013-08-26	8864	6291	Apis mellifera	ILLUMINA	2014-02-05	SRR957069	SRS473218	SRP029219	O344	public	GENOMIC
WGS	50	PRJNA216922	SAMN02324184	YORK UNIVERSITY	SRX339499	0	Illumina HiSeq 2000	SINGLE	RANDOM		2013-09-09	8540	6172	Apis mellifera	ILLUMINA	2014-02-05	SRR957070	SRS473219	SRP029219	O345	public	GENOMIC
WGS	50	PRJNA216922	SAMN02324185	YORK UNIVERSITY	SRX339500	0	Illumina HiSeq 2000	SINGLE	RANDOM		2013-09-09	9032	6321	Apis mellifera	ILLUMINA	2014-02-05	SRR957071	SRS473220	SRP029219	O346	public	GENOMIC
WGS	50	PRJNA216922	SAMN02324186	YORK UNIVERSITY	SRX339501	0	Illumina HiSeq 2000	SINGLE	RANDOM		2013-09-09	8471	6142	Apis mellifera	ILLUMINA	2014-02-05	SRR957072	SRS473221	SRP029219	O347	public	GENOMIC
WGS	50	PRJNA216922	SAMN02324188	YORK UNIVERSITY	SRX339503	0	Illumina HiSeq 2000	SINGLE	RANDOM		2013-08-27	6966	4646	Apis mellifera	ILLUMINA	2014-02-05	SRR957074	SRS473222	SRP029219	O349	public	GENOMIC
WGS	50	PRJNA216922	SAMN02324189	YORK UNIVERSITY	SRX339504	0	Illumina HiSeq 2000	SINGLE	RANDOM		2013-08-28	9282	6739	Apis mellifera	ILLUMINA	2014-02-05	SRR957075	SRS473223	SRP029219	S279	public	GENOMIC
WGS	50	PRJNA216922	SAMN02324190	YORK UNIVERSITY	SRX339505	0	Illumina HiSeq 2000	SINGLE	RANDOM		2013-08-28	9344	6705	Apis mellifera	ILLUMINA	2014-02-05	SRR957076	SRS473224	SRP029219	S280	public	GENOMIC
WGS	50	PRJNA216922	SAMN02324191	YORK UNIVERSITY	SRX339506	0	Illumina HiSeq 2000	SINGLE	RANDOM		2013-08-29	8773	5693	Apis mellifera	ILLUMINA	2014-02-05	SRR957077	SRS473225	SRP029219	S284	public	GENOMIC
WGS	50	PRJNA216922	SAMN02324192	YORK UNIVERSITY	SRX339507	0	Illumina HiSeq 2000	SINGLE	RANDOM		2013-08-28	9289	6710	Apis mellifera	ILLUMINA	2014-02-05	SRR957078	SRS473226	SRP029219	S285	public	GENOMIC
WGS	50	PRJNA216922	SAMN02324161	YORK UNIVERSITY	SRX339509	0	Illumina HiSeq 2000	SINGLE	RANDOM		2013-08-29	9077	5994	Apis mellifera	ILLUMINA	2014-02-05	SRR957080	SRS473228	SRP029219	C181	public	GENOMIC
WGS	50	PRJNA216922	SAMN02324162	YORK UNIVERSITY	SRX339510	0	Illumina HiSeq 2000	SINGLE	RANDOM		2013-08-29	9280	6209	Apis mellifera	ILLUMINA	2014-02-05	SRR957081	SRS473229	SRP029219	C182	public	GENOMIC
WGS	50	PRJNA216922	SAMN02324187	YORK UNIVERSITY	SRX339502	0	Illumina HiSeq 2000	SINGLE	RANDOM		2013-09-09	8026	5192	Apis mellifera	ILLUMINA	2014-02-05	SRR957073	SRS473230	SRP029219	O348	public	GENOMIC
WGS	50	PRJNA216922	SAMN02324163	YORK UNIVERSITY	SRX339511	0	Illumina HiSeq 2000	SINGLE	RANDOM		2013-09-12	10707	8296	Apis mellifera	ILLUMINA	2014-02-05	SRR957082	SRS473231	SRP029219	C195	public	GENOMIC
WGS	50	PRJNA216922	SAMN02324164	YORK UNIVERSITY	SRX339512	0	Illumina HiSeq 2000	SINGLE	RANDOM		2013-08-29	8822	5740	Apis mellifera	ILLUMINA	2014-02-05	SRR957083	SRS473232	SRP029219	C196	public	GENOMIC
WGS	50	PRJNA216922	SAMN02324165	YORK UNIVERSITY	SRX339513	0	Illumina HiSeq 2000	SINGLE	RANDOM		2013-09-12	10307	7749	Apis mellifera	ILLUMINA	2014-02-05	SRR957084	SRS473233	SRP029219	C199	public	GENOMIC
WGS	50	PRJNA216922	SAMN02324166	YORK UNIVERSITY	SRX339514	0	Illumina HiSeq 2000	SINGLE	RANDOM		2013-08-29	9032	5898	Apis mellifera	ILLUMINA	2014-02-05	SRR957085	SRS473234	SRP029219	C200	public	GENOMIC
WGS	50	PRJNA216922	SAMN02324167	YORK UNIVERSITY	SRX339515	0	Illumina HiSeq 2000	SINGLE	RANDOM		2013-08-28	9069	6492	Apis mellifera	ILLUMINA	2014-02-05	SRR957086	SRS473235	SRP029219	C235	public	GENOMIC
WGS	50	PRJNA216922	SAMN02324168	YORK UNIVERSITY	SRX339516	0	Illumina HiSeq 2000	SINGLE	RANDOM		2013-08-29	9337	6223	Apis mellifera	ILLUMINA	2014-02-05	SRR957087	SRS473236	SRP029219	C236	public	GENOMIC
WGS	50	PRJNA216922	SAMN02324169	YORK UNIVERSITY	SRX339517	0	Illumina HiSeq 2000	SINGLE	RANDOM		2013-08-28	9339	6700	Apis mellifera	ILLUMINA	2014-02-05	SRR957088	SRS473237	SRP029219	C273	public	GENOMIC
WGS	50	PRJNA216922	SAMN02324170	YORK UNIVERSITY	SRX339518	0	Illumina HiSeq 2000	SINGLE	RANDOM		2013-08-28	9747	7217	Apis mellifera	ILLUMINA	2014-02-05	SRR957089	SRS473238	SRP029219	M207	public	GENOMIC
WGS	50	PRJNA216922	SAMN02324171	YORK UNIVERSITY	SRX339519	0	Illumina HiSeq 2000	SINGLE	RANDOM		2013-08-28	9926	7270	Apis mellifera	ILLUMINA	2014-02-05	SRR957090	SRS473239	SRP029219	M217	public	GENOMIC
WGS	50	PRJNA216922	SAMN02324193	YORK UNIVERSITY	SRX339520	0	Illumina HiSeq 2000	SINGLE	RANDOM		2013-08-28	9366	6493	Apis mellifera	ILLUMINA	2014-02-05	SRR957091	SRS473240	SRP029219	S286	public	GENOMIC
WGS	50	PRJNA216922	SAMN02324194	YORK UNIVERSITY	SRX339521	0	Illumina HiSeq 2000	SINGLE	RANDOM		2013-08-28	9304	6483	Apis mellifera	ILLUMINA	2014-02-05	SRR957092	SRS473241	SRP029219	S290	public	GENOMIC
WGS	50	PRJNA216922	SAMN02324195	YORK UNIVERSITY	SRX339522	0	Illumina HiSeq 2000	SINGLE	RANDOM		2013-08-28	8957	6441	Apis mellifera	ILLUMINA	2014-02-05	SRR957093	SRS473242	SRP029219	S296	public	GENOMIC
WGS	50	PRJNA216922	SAMN02324196	YORK UNIVERSITY	SRX339523	0	Illumina HiSeq 2000	SINGLE	RANDOM		2013-09-12	9122	6337	Apis mellifera	ILLUMINA	2014-02-05	SRR957094	SRS473243	SRP029219	S299	public	GENOMIC
WGS	50	PRJNA216922	SAMN02324197	YORK UNIVERSITY	SRX339524	0	Illumina HiSeq 2000	SINGLE	RANDOM		2013-08-28	9336	6679	Apis mellifera	ILLUMINA	2014-02-05	SRR957095	SRS473244	SRP029219	S300	public	GENOMIC
WGS	50	PRJNA216922	SAMN02324198	YORK UNIVERSITY	SRX339525	0	Illumina HiSeq 2000	SINGLE	RANDOM		2013-08-28	9470	6720	Apis mellifera	ILLUMINA	2014-02-05	SRR957096	SRS473245	SRP029219	S301	public	GENOMIC
WGS	50	PRJNA216922	SAMN02324199	YORK UNIVERSITY	SRX339526	0	Illumina HiSeq 2000	SINGLE	RANDOM		2013-08-29	9403	6647	Apis mellifera	ILLUMINA	2014-02-05	SRR957097	SRS473246	SRP029219	S302	public	GENOMIC
Bisulfite-Seq	76	PRJNA219484	SAMN02358645	GEO	SRX352955	0	Illumina Genome Analyzer II	SINGLE	RANDOM		2013-09-18	34818	18449	Apis mellifera scutellata	ILLUMINA	2013-09-20	SRR989670	SRS481757	SRP030016	GSM1234286	public	GENOMIC
Bisulfite-Seq	76	PRJNA219484	SAMN02358649	GEO	SRX352956	0	Illumina Genome Analyzer II	SINGLE	RANDOM		2013-09-18	22999	15559	Apis mellifera	ILLUMINA	2013-09-20	SRR989671	SRS481758	SRP030016	GSM1234287	public	GENOMIC
OTHER	102	PRJNA219484	SAMN02358650	GEO	SRX352957	0	Illumina Genome Analyzer II	PAIRED	other		2013-09-18	568	358	Apis mellifera scutellata	ILLUMINA	2013-09-20	SRR989672	SRS481759	SRP030016	GSM1234288	public	GENOMIC
OTHER	102	PRJNA219484	SAMN02358644	GEO	SRX352958	0	Illumina Genome Analyzer II	PAIRED	other		2013-09-18	581	366	Apis mellifera	ILLUMINA	2013-09-20	SRR989673	SRS481760	SRP030016	GSM1234289	public	GENOMIC
WGS	194	PRJNA230767	SAMN02437452	BEE RESEARCH DEPARTMENT, NATIONAL CENTER FOR AGRIC	SRX389453	280	Illumina Genome Analyzer IIx	PAIRED	size fractionation	TruSeq DNA library	2013-12-27	15884	10224	Apis mellifera intermissa	ILLUMINA	2014-02-01	SRR1046114	SRS513134	SRP033634	Apis mellifera intermissa	public	GENOMIC
WGS	75	PRJNA236426	SAMN02596288	UPPSALA UNIVERSITY	SRX456420	0	AB 5500xl Genetic Analyzer	SINGLE	RANDOM		2014-01-31	599	407	Apis mellifera	ABI_SOLID	2014-07-23	SRR1151485	SRS549155	SRP036072	Amlig_1_201109121	public	GENOMIC
WGS	75	PRJNA236426	SAMN02596288	UPPSALA UNIVERSITY	SRX456420	0	AB 5500xl Genetic Analyzer	SINGLE	RANDOM		2014-01-31	612	392	Apis mellifera	ABI_SOLID	2014-07-23	SRR1151486	SRS549155	SRP036072	Amlig_1_201109121	public	GENOMIC
WGS	75	PRJNA236426	SAMN02596289	UPPSALA UNIVERSITY	SRX457241	0	AB 5500xl Genetic Analyzer	SINGLE	RANDOM		2014-01-31	590	401	Apis mellifera	ABI_SOLID	2014-07-23	SRR1152199	SRS549629	SRP036072	Amlig_2_201109121	public	GENOMIC
WGS	75	PRJNA236426	SAMN02596289	UPPSALA UNIVERSITY	SRX457241	0	AB 5500xl Genetic Analyzer	SINGLE	RANDOM		2014-01-31	598	381	Apis mellifera	ABI_SOLID	2014-07-23	SRR1152200	SRS549629	SRP036072	Amlig_2_201109121	public	GENOMIC
WGS	75	PRJNA236426	SAMN02596290	UPPSALA UNIVERSITY	SRX457242	0	AB 5500xl Genetic Analyzer	SINGLE	RANDOM		2014-01-31	562	384	Apis mellifera	ABI_SOLID	2014-07-23	SRR1152201	SRS549630	SRP036072	Amlig_7_201109121	public	GENOMIC
WGS	75	PRJNA236426	SAMN02596290	UPPSALA UNIVERSITY	SRX457242	0	AB 5500xl Genetic Analyzer	SINGLE	RANDOM		2014-01-31	594	383	Apis mellifera	ABI_SOLID	2014-07-23	SRR1152202	SRS549630	SRP036072	Amlig_7_201109121	public	GENOMIC
WGS	75	PRJNA236426	SAMN02596291	UPPSALA UNIVERSITY	SRX457243	0	AB 5500xl Genetic Analyzer	SINGLE	RANDOM		2014-01-31	784	531	Apis mellifera	ABI_SOLID	2014-07-23	SRR1152203	SRS549631	SRP036072	Amlig_11_201109121	public	GENOMIC
WGS	75	PRJNA236426	SAMN02596291	UPPSALA UNIVERSITY	SRX457243	0	AB 5500xl Genetic Analyzer	SINGLE	RANDOM		2014-01-31	793	505	Apis mellifera	ABI_SOLID	2014-07-23	SRR1152204	SRS549631	SRP036072	Amlig_11_201109121	public	GENOMIC
WGS	75	PRJNA236426	SAMN02596292	UPPSALA UNIVERSITY	SRX457244	0	AB 5500xl Genetic Analyzer	SINGLE	RANDOM		2014-01-31	491	335	Apis mellifera	ABI_SOLID	2014-07-23	SRR1152205	SRS549632	SRP036072	Amlig_9_201109121	public	GENOMIC
WGS	75	PRJNA236426	SAMN02596292	UPPSALA UNIVERSITY	SRX457244	0	AB 5500xl Genetic Analyzer	SINGLE	RANDOM		2014-01-31	501	321	Apis mellifera	ABI_SOLID	2014-07-23	SRR1152206	SRS549632	SRP036072	Amlig_9_201109121	public	GENOMIC
WGS	75	PRJNA236426	SAMN02596293	UPPSALA UNIVERSITY	SRX457245	0	AB 5500xl Genetic Analyzer	SINGLE	RANDOM		2014-01-31	658	443	Apis mellifera	ABI_SOLID	2014-07-23	SRR1152207	SRS549633	SRP036072	Amlig_5_201109122	public	GENOMIC
WGS	75	PRJNA236426	SAMN02596293	UPPSALA UNIVERSITY	SRX457245	0	AB 5500xl Genetic Analyzer	SINGLE	RANDOM		2014-01-31	679	432	Apis mellifera	ABI_SOLID	2014-07-23	SRR1152208	SRS549633	SRP036072	Amlig_5_201109122	public	GENOMIC
WGS	75	PRJNA236426	SAMN02596294	UPPSALA UNIVERSITY	SRX457246	0	AB 5500xl Genetic Analyzer	SINGLE	RANDOM		2014-01-31	646	438	Apis mellifera	ABI_SOLID	2014-07-23	SRR1152209	SRS549634	SRP036072	Amlig_6_201109122	public	GENOMIC
WGS	75	PRJNA236426	SAMN02596294	UPPSALA UNIVERSITY	SRX457246	0	AB 5500xl Genetic Analyzer	SINGLE	RANDOM		2014-01-31	677	432	Apis mellifera	ABI_SOLID	2014-07-23	SRR1152210	SRS549634	SRP036072	Amlig_6_201109122	public	GENOMIC
WGS	75	PRJNA236426	SAMN02596295	UPPSALA UNIVERSITY	SRX457247	0	AB 5500xl Genetic Analyzer	SINGLE	RANDOM		2014-01-31	545	369	Apis mellifera	ABI_SOLID	2014-07-23	SRR1152211	SRS549635	SRP036072	Amlig_8_201109122	public	GENOMIC
WGS	75	PRJNA236426	SAMN02596295	UPPSALA UNIVERSITY	SRX457247	0	AB 5500xl Genetic Analyzer	SINGLE	RANDOM		2014-01-31	551	352	Apis mellifera	ABI_SOLID	2014-07-23	SRR1152212	SRS549635	SRP036072	Amlig_8_201109122	public	GENOMIC
WGS	75	PRJNA236426	SAMN02596296	UPPSALA UNIVERSITY	SRX457248	0	AB 5500xl Genetic Analyzer	SINGLE	RANDOM		2014-01-31	661	447	Apis mellifera	ABI_SOLID	2014-07-23	SRR1152213	SRS549636	SRP036072	Amlig_10_201109122	public	GENOMIC
WGS	75	PRJNA236426	SAMN02596296	UPPSALA UNIVERSITY	SRX457248	0	AB 5500xl Genetic Analyzer	SINGLE	RANDOM		2014-01-31	643	410	Apis mellifera	ABI_SOLID	2014-07-23	SRR1152214	SRS549636	SRP036072	Amlig_10_201109122	public	GENOMIC
WGS	75	PRJNA236426	SAMN02596297	UPPSALA UNIVERSITY	SRX457249	0	AB 5500xl Genetic Analyzer	SINGLE	RANDOM		2014-01-31	779	528	Apis mellifera	ABI_SOLID	2014-07-23	SRR1152215	SRS549637	SRP036072	Amlig_12_201109122	public	GENOMIC
WGS	75	PRJNA236426	SAMN02596297	UPPSALA UNIVERSITY	SRX457249	0	AB 5500xl Genetic Analyzer	SINGLE	RANDOM		2014-01-31	786	501	Apis mellifera	ABI_SOLID	2014-07-23	SRR1152216	SRS549637	SRP036072	Amlig_12_201109122	public	GENOMIC
WGS	75	PRJNA236426	SAMN02596298	UPPSALA UNIVERSITY	SRX457250	0	AB 5500xl Genetic Analyzer	SINGLE	RANDOM		2014-01-31	218	145	Apis mellifera	ABI_SOLID	2014-07-23	SRR1152217	SRS549638	SRP036072	Amscu_URS1_20111027	public	GENOMIC
WGS	75	PRJNA236426	SAMN02596298	UPPSALA UNIVERSITY	SRX457250	0	AB 5500xl Genetic Analyzer	SINGLE	RANDOM		2014-01-31	246	160	Apis mellifera	ABI_SOLID	2014-07-23	SRR1152218	SRS549638	SRP036072	Amscu_URS1_20111027	public	GENOMIC
WGS	75	PRJNA236426	SAMN02596298	UPPSALA UNIVERSITY	SRX457250	0	AB 5500xl Genetic Analyzer	SINGLE	RANDOM		2014-01-31	258	169	Apis mellifera	ABI_SOLID	2014-07-23	SRR1152219	SRS549638	SRP036072	Amscu_URS1_20111027	public	GENOMIC
WGS	75	PRJNA236426	SAMN02596298	UPPSALA UNIVERSITY	SRX457250	0	AB 5500xl Genetic Analyzer	SINGLE	RANDOM		2014-01-31	245	157	Apis mellifera	ABI_SOLID	2014-07-23	SRR1152220	SRS549638	SRP036072	Amscu_URS1_20111027	public	GENOMIC
WGS	75	PRJNA236426	SAMN02596298	UPPSALA UNIVERSITY	SRX457250	0	AB 5500xl Genetic Analyzer	SINGLE	RANDOM		2014-01-31	231	150	Apis mellifera	ABI_SOLID	2014-07-23	SRR1152221	SRS549638	SRP036072	Amscu_URS1_20111027	public	GENOMIC
WGS	75	PRJNA236426	SAMN02596298	UPPSALA UNIVERSITY	SRX457250	0	AB 5500xl Genetic Analyzer	SINGLE	RANDOM		2014-01-31	248	161	Apis mellifera	ABI_SOLID	2014-07-23	SRR1152222	SRS549638	SRP036072	Amscu_URS1_20111027	public	GENOMIC
WGS	75	PRJNA236426	SAMN02596299	UPPSALA UNIVERSITY	SRX457251	0	AB 5500xl Genetic Analyzer	SINGLE	RANDOM		2014-01-31	210	140	Apis mellifera	ABI_SOLID	2014-07-23	SRR1152223	SRS549639	SRP036072	Amscu_URS3_20111027	public	GENOMIC
WGS	75	PRJNA236426	SAMN02596299	UPPSALA UNIVERSITY	SRX457251	0	AB 5500xl Genetic Analyzer	SINGLE	RANDOM		2014-01-31	218	141	Apis mellifera	ABI_SOLID	2014-07-23	SRR1152224	SRS549639	SRP036072	Amscu_URS3_20111027	public	GENOMIC
WGS	75	PRJNA236426	SAMN02596299	UPPSALA UNIVERSITY	SRX457251	0	AB 5500xl Genetic Analyzer	SINGLE	RANDOM		2014-01-31	227	150	Apis mellifera	ABI_SOLID	2014-07-23	SRR1152225	SRS549639	SRP036072	Amscu_URS3_20111027	public	GENOMIC
WGS	75	PRJNA236426	SAMN02596299	UPPSALA UNIVERSITY	SRX457251	0	AB 5500xl Genetic Analyzer	SINGLE	RANDOM		2014-01-31	218	140	Apis mellifera	ABI_SOLID	2014-07-23	SRR1152226	SRS549639	SRP036072	Amscu_URS3_20111027	public	GENOMIC
WGS	75	PRJNA236426	SAMN02596299	UPPSALA UNIVERSITY	SRX457251	0	AB 5500xl Genetic Analyzer	SINGLE	RANDOM		2014-01-31	208	135	Apis mellifera	ABI_SOLID	2014-07-23	SRR1152227	SRS549639	SRP036072	Amscu_URS3_20111027	public	GENOMIC
WGS	75	PRJNA236426	SAMN02596299	UPPSALA UNIVERSITY	SRX457251	0	AB 5500xl Genetic Analyzer	SINGLE	RANDOM		2014-01-31	222	145	Apis mellifera	ABI_SOLID	2014-07-23	SRR1152228	SRS549639	SRP036072	Amscu_URS3_20111027	public	GENOMIC
WGS	75	PRJNA236426	SAMN02596300	UPPSALA UNIVERSITY	SRX457252	0	AB 5500xl Genetic Analyzer	SINGLE	RANDOM		2014-01-31	167	112	Apis mellifera	ABI_SOLID	2014-07-23	SRR1152229	SRS549640	SRP036072	Amscu_URS4_20111027	public	GENOMIC
WGS	75	PRJNA236426	SAMN02596300	UPPSALA UNIVERSITY	SRX457252	0	AB 5500xl Genetic Analyzer	SINGLE	RANDOM		2014-01-31	217	141	Apis mellifera	ABI_SOLID	2014-07-23	SRR1152230	SRS549640	SRP036072	Amscu_URS4_20111027	public	GENOMIC
WGS	75	PRJNA236426	SAMN02596300	UPPSALA UNIVERSITY	SRX457252	0	AB 5500xl Genetic Analyzer	SINGLE	RANDOM		2014-01-31	178	118	Apis mellifera	ABI_SOLID	2014-07-23	SRR1152231	SRS549640	SRP036072	Amscu_URS4_20111027	public	GENOMIC
WGS	75	PRJNA236426	SAMN02596300	UPPSALA UNIVERSITY	SRX457252	0	AB 5500xl Genetic Analyzer	SINGLE	RANDOM		2014-01-31	208	134	Apis mellifera	ABI_SOLID	2014-07-23	SRR1152232	SRS549640	SRP036072	Amscu_URS4_20111027	public	GENOMIC
WGS	75	PRJNA236426	SAMN02596300	UPPSALA UNIVERSITY	SRX457252	0	AB 5500xl Genetic Analyzer	SINGLE	RANDOM		2014-01-31	201	131	Apis mellifera	ABI_SOLID	2014-07-23	SRR1152233	SRS549640	SRP036072	Amscu_URS4_20111027	public	GENOMIC
WGS	75	PRJNA236426	SAMN02596300	UPPSALA UNIVERSITY	SRX457252	0	AB 5500xl Genetic Analyzer	SINGLE	RANDOM		2014-01-31	187	122	Apis mellifera	ABI_SOLID	2014-07-23	SRR1152234	SRS549640	SRP036072	Amscu_URS4_20111027	public	GENOMIC
WGS	75	PRJNA236426	SAMN02596301	UPPSALA UNIVERSITY	SRX457253	0	AB 5500xl Genetic Analyzer	SINGLE	RANDOM		2014-01-31	252	166	Apis mellifera	ABI_SOLID	2014-07-23	SRR1152235	SRS549641	SRP036072	Amscu_TR2_20111027	public	GENOMIC
WGS	75	PRJNA236426	SAMN02596301	UPPSALA UNIVERSITY	SRX457253	0	AB 5500xl Genetic Analyzer	SINGLE	RANDOM		2014-01-31	269	172	Apis mellifera	ABI_SOLID	2014-07-23	SRR1152236	SRS549641	SRP036072	Amscu_TR2_20111027	public	GENOMIC
WGS	75	PRJNA236426	SAMN02596301	UPPSALA UNIVERSITY	SRX457253	0	AB 5500xl Genetic Analyzer	SINGLE	RANDOM		2014-01-31	277	179	Apis mellifera	ABI_SOLID	2014-07-23	SRR1152237	SRS549641	SRP036072	Amscu_TR2_20111027	public	GENOMIC
WGS	75	PRJNA236426	SAMN02596301	UPPSALA UNIVERSITY	SRX457253	0	AB 5500xl Genetic Analyzer	SINGLE	RANDOM		2014-01-31	267	169	Apis mellifera	ABI_SOLID	2014-07-23	SRR1152238	SRS549641	SRP036072	Amscu_TR2_20111027	public	GENOMIC
WGS	75	PRJNA236426	SAMN02596301	UPPSALA UNIVERSITY	SRX457253	0	AB 5500xl Genetic Analyzer	SINGLE	RANDOM		2014-01-31	255	163	Apis mellifera	ABI_SOLID	2014-07-23	SRR1152239	SRS549641	SRP036072	Amscu_TR2_20111027	public	GENOMIC
WGS	75	PRJNA236426	SAMN02596301	UPPSALA UNIVERSITY	SRX457253	0	AB 5500xl Genetic Analyzer	SINGLE	RANDOM		2014-01-31	273	176	Apis mellifera	ABI_SOLID	2014-07-23	SRR1152240	SRS549641	SRP036072	Amscu_TR2_20111027	public	GENOMIC
WGS	75	PRJNA236426	SAMN02596302	UPPSALA UNIVERSITY	SRX457254	0	AB 5500xl Genetic Analyzer	SINGLE	RANDOM		2014-01-31	238	159	Apis mellifera	ABI_SOLID	2014-07-23	SRR1152241	SRS549642	SRP036072	Amscu_G1_20111027	public	GENOMIC
WGS	75	PRJNA236426	SAMN02596302	UPPSALA UNIVERSITY	SRX457254	0	AB 5500xl Genetic Analyzer	SINGLE	RANDOM		2014-01-31	245	159	Apis mellifera	ABI_SOLID	2014-07-23	SRR1152242	SRS549642	SRP036072	Amscu_G1_20111027	public	GENOMIC
WGS	75	PRJNA236426	SAMN02596302	UPPSALA UNIVERSITY	SRX457254	0	AB 5500xl Genetic Analyzer	SINGLE	RANDOM		2014-01-31	257	169	Apis mellifera	ABI_SOLID	2014-07-23	SRR1152243	SRS549642	SRP036072	Amscu_G1_20111027	public	GENOMIC
WGS	75	PRJNA236426	SAMN02596302	UPPSALA UNIVERSITY	SRX457254	0	AB 5500xl Genetic Analyzer	SINGLE	RANDOM		2014-01-31	244	157	Apis mellifera	ABI_SOLID	2014-07-23	SRR1152244	SRS549642	SRP036072	Amscu_G1_20111027	public	GENOMIC
WGS	75	PRJNA236426	SAMN02596302	UPPSALA UNIVERSITY	SRX457254	0	AB 5500xl Genetic Analyzer	SINGLE	RANDOM		2014-01-31	233	151	Apis mellifera	ABI_SOLID	2014-07-23	SRR1152245	SRS549642	SRP036072	Amscu_G1_20111027	public	GENOMIC
WGS	75	PRJNA236426	SAMN02596302	UPPSALA UNIVERSITY	SRX457254	0	AB 5500xl Genetic Analyzer	SINGLE	RANDOM		2014-01-31	249	162	Apis mellifera	ABI_SOLID	2014-07-23	SRR1152246	SRS549642	SRP036072	Amscu_G1_20111027	public	GENOMIC
WGS	75	PRJNA236426	SAMN02596303	UPPSALA UNIVERSITY	SRX457255	0	AB 5500xl Genetic Analyzer	SINGLE	RANDOM		2014-01-31	155	103	Apis mellifera	ABI_SOLID	2014-07-23	SRR1152247	SRS549643	SRP036072	Amscu_JOZI2_20111027	public	GENOMIC
WGS	75	PRJNA236426	SAMN02596303	UPPSALA UNIVERSITY	SRX457255	0	AB 5500xl Genetic Analyzer	SINGLE	RANDOM		2014-01-31	172	111	Apis mellifera	ABI_SOLID	2014-07-23	SRR1152248	SRS549643	SRP036072	Amscu_JOZI2_20111027	public	GENOMIC
WGS	75	PRJNA236426	SAMN02596303	UPPSALA UNIVERSITY	SRX457255	0	AB 5500xl Genetic Analyzer	SINGLE	RANDOM		2014-01-31	179	118	Apis mellifera	ABI_SOLID	2014-07-23	SRR1152249	SRS549643	SRP036072	Amscu_JOZI2_20111027	public	GENOMIC
WGS	75	PRJNA236426	SAMN02596303	UPPSALA UNIVERSITY	SRX457255	0	AB 5500xl Genetic Analyzer	SINGLE	RANDOM		2014-01-31	170	109	Apis mellifera	ABI_SOLID	2014-07-23	SRR1152250	SRS549643	SRP036072	Amscu_JOZI2_20111027	public	GENOMIC
WGS	75	PRJNA236426	SAMN02596303	UPPSALA UNIVERSITY	SRX457255	0	AB 5500xl Genetic Analyzer	SINGLE	RANDOM		2014-01-31	160	103	Apis mellifera	ABI_SOLID	2014-07-23	SRR1152251	SRS549643	SRP036072	Amscu_JOZI2_20111027	public	GENOMIC
WGS	75	PRJNA236426	SAMN02596303	UPPSALA UNIVERSITY	SRX457255	0	AB 5500xl Genetic Analyzer	SINGLE	RANDOM		2014-01-31	171	112	Apis mellifera	ABI_SOLID	2014-07-23	SRR1152252	SRS549643	SRP036072	Amscu_JOZI2_20111027	public	GENOMIC
WGS	75	PRJNA236426	SAMN02596304	UPPSALA UNIVERSITY	SRX457256	0	AB 5500xl Genetic Analyzer	SINGLE	RANDOM		2014-01-31	174	115	Apis mellifera	ABI_SOLID	2014-07-23	SRR1152253	SRS549644	SRP036072	Amscu_B4_20111011	public	GENOMIC
WGS	75	PRJNA236426	SAMN02596304	UPPSALA UNIVERSITY	SRX457256	0	AB 5500xl Genetic Analyzer	SINGLE	RANDOM		2014-01-31	200	130	Apis mellifera	ABI_SOLID	2014-07-23	SRR1152254	SRS549644	SRP036072	Amscu_B4_20111011	public	GENOMIC
WGS	75	PRJNA236426	SAMN02596304	UPPSALA UNIVERSITY	SRX457256	0	AB 5500xl Genetic Analyzer	SINGLE	RANDOM		2014-01-31	190	125	Apis mellifera	ABI_SOLID	2014-07-23	SRR1152255	SRS549644	SRP036072	Amscu_B4_20111011	public	GENOMIC
WGS	75	PRJNA236426	SAMN02596304	UPPSALA UNIVERSITY	SRX457256	0	AB 5500xl Genetic Analyzer	SINGLE	RANDOM		2014-01-31	195	125	Apis mellifera	ABI_SOLID	2014-07-23	SRR1152256	SRS549644	SRP036072	Amscu_B4_20111011	public	GENOMIC
WGS	75	PRJNA236426	SAMN02596304	UPPSALA UNIVERSITY	SRX457256	0	AB 5500xl Genetic Analyzer	SINGLE	RANDOM		2014-01-31	188	121	Apis mellifera	ABI_SOLID	2014-07-23	SRR1152257	SRS549644	SRP036072	Amscu_B4_20111011	public	GENOMIC
WGS	75	PRJNA236426	SAMN02596304	UPPSALA UNIVERSITY	SRX457256	0	AB 5500xl Genetic Analyzer	SINGLE	RANDOM		2014-01-31	192	125	Apis mellifera	ABI_SOLID	2014-07-23	SRR1152258	SRS549644	SRP036072	Amscu_B4_20111011	public	GENOMIC
WGS	75	PRJNA236426	SAMN02596305	UPPSALA UNIVERSITY	SRX457257	0	AB 5500xl Genetic Analyzer	SINGLE	RANDOM		2014-01-31	262	173	Apis mellifera	ABI_SOLID	2014-07-23	SRR1152259	SRS549645	SRP036072	Amscu_B5_20111011	public	GENOMIC
WGS	75	PRJNA236426	SAMN02596305	UPPSALA UNIVERSITY	SRX457257	0	AB 5500xl Genetic Analyzer	SINGLE	RANDOM		2014-01-31	278	178	Apis mellifera	ABI_SOLID	2014-07-23	SRR1152260	SRS549645	SRP036072	Amscu_B5_20111011	public	GENOMIC
WGS	75	PRJNA236426	SAMN02596305	UPPSALA UNIVERSITY	SRX457257	0	AB 5500xl Genetic Analyzer	SINGLE	RANDOM		2014-01-31	289	188	Apis mellifera	ABI_SOLID	2014-07-23	SRR1152261	SRS549645	SRP036072	Amscu_B5_20111011	public	GENOMIC
WGS	75	PRJNA236426	SAMN02596305	UPPSALA UNIVERSITY	SRX457257	0	AB 5500xl Genetic Analyzer	SINGLE	RANDOM		2014-01-31	276	175	Apis mellifera	ABI_SOLID	2014-07-23	SRR1152262	SRS549645	SRP036072	Amscu_B5_20111011	public	GENOMIC
WGS	75	PRJNA236426	SAMN02596305	UPPSALA UNIVERSITY	SRX457257	0	AB 5500xl Genetic Analyzer	SINGLE	RANDOM		2014-01-31	264	169	Apis mellifera	ABI_SOLID	2014-07-23	SRR1152263	SRS549645	SRP036072	Amscu_B5_20111011	public	GENOMIC
WGS	75	PRJNA236426	SAMN02596305	UPPSALA UNIVERSITY	SRX457257	0	AB 5500xl Genetic Analyzer	SINGLE	RANDOM		2014-01-31	281	181	Apis mellifera	ABI_SOLID	2014-07-23	SRR1152264	SRS549645	SRP036072	Amscu_B5_20111011	public	GENOMIC
WGS	75	PRJNA236426	SAMN02596306	UPPSALA UNIVERSITY	SRX457258	0	AB 5500xl Genetic Analyzer	SINGLE	RANDOM		2014-01-31	147	98	Apis mellifera	ABI_SOLID	2014-07-23	SRR1152265	SRS549646	SRP036072	Amscu_B6_20111011	public	GENOMIC
WGS	75	PRJNA236426	SAMN02596306	UPPSALA UNIVERSITY	SRX457258	0	AB 5500xl Genetic Analyzer	SINGLE	RANDOM		2014-01-31	167	108	Apis mellifera	ABI_SOLID	2014-07-23	SRR1152266	SRS549646	SRP036072	Amscu_B6_20111011	public	GENOMIC
WGS	75	PRJNA236426	SAMN02596306	UPPSALA UNIVERSITY	SRX457258	0	AB 5500xl Genetic Analyzer	SINGLE	RANDOM		2014-01-31	163	107	Apis mellifera	ABI_SOLID	2014-07-23	SRR1152267	SRS549646	SRP036072	Amscu_B6_20111011	public	GENOMIC
WGS	75	PRJNA236426	SAMN02596306	UPPSALA UNIVERSITY	SRX457258	0	AB 5500xl Genetic Analyzer	SINGLE	RANDOM		2014-01-31	165	105	Apis mellifera	ABI_SOLID	2014-07-23	SRR1152268	SRS549646	SRP036072	Amscu_B6_20111011	public	GENOMIC
WGS	75	PRJNA236426	SAMN02596306	UPPSALA UNIVERSITY	SRX457258	0	AB 5500xl Genetic Analyzer	SINGLE	RANDOM		2014-01-31	157	101	Apis mellifera	ABI_SOLID	2014-07-23	SRR1152269	SRS549646	SRP036072	Amscu_B6_20111011	public	GENOMIC
WGS	75	PRJNA236426	SAMN02596306	UPPSALA UNIVERSITY	SRX457258	0	AB 5500xl Genetic Analyzer	SINGLE	RANDOM		2014-01-31	159	104	Apis mellifera	ABI_SOLID	2014-07-23	SRR1152270	SRS549646	SRP036072	Amscu_B6_20111011	public	GENOMIC
WGS	75	PRJNA236426	SAMN02596307	UPPSALA UNIVERSITY	SRX457259	0	AB 5500xl Genetic Analyzer	SINGLE	RANDOM		2014-01-31	273	180	Apis mellifera	ABI_SOLID	2014-07-23	SRR1152271	SRS549647	SRP036072	Amscu_B7_20111011	public	GENOMIC
WGS	75	PRJNA236426	SAMN02596307	UPPSALA UNIVERSITY	SRX457259	0	AB 5500xl Genetic Analyzer	SINGLE	RANDOM		2014-01-31	280	179	Apis mellifera	ABI_SOLID	2014-07-23	SRR1152272	SRS549647	SRP036072	Amscu_B7_20111011	public	GENOMIC
WGS	75	PRJNA236426	SAMN02596307	UPPSALA UNIVERSITY	SRX457259	0	AB 5500xl Genetic Analyzer	SINGLE	RANDOM		2014-01-31	296	192	Apis mellifera	ABI_SOLID	2014-07-23	SRR1152273	SRS549647	SRP036072	Amscu_B7_20111011	public	GENOMIC
WGS	75	PRJNA236426	SAMN02596307	UPPSALA UNIVERSITY	SRX457259	0	AB 5500xl Genetic Analyzer	SINGLE	RANDOM		2014-01-31	280	177	Apis mellifera	ABI_SOLID	2014-07-23	SRR1152274	SRS549647	SRP036072	Amscu_B7_20111011	public	GENOMIC
WGS	75	PRJNA236426	SAMN02596307	UPPSALA UNIVERSITY	SRX457259	0	AB 5500xl Genetic Analyzer	SINGLE	RANDOM		2014-01-31	266	170	Apis mellifera	ABI_SOLID	2014-07-23	SRR1152275	SRS549647	SRP036072	Amscu_B7_20111011	public	GENOMIC
WGS	75	PRJNA236426	SAMN02596307	UPPSALA UNIVERSITY	SRX457259	0	AB 5500xl Genetic Analyzer	SINGLE	RANDOM		2014-01-31	286	184	Apis mellifera	ABI_SOLID	2014-07-23	SRR1152276	SRS549647	SRP036072	Amscu_B7_20111011	public	GENOMIC
WGS	75	PRJNA236426	SAMN02596307	UPPSALA UNIVERSITY	SRX457259	0	AB 5500xl Genetic Analyzer	SINGLE	RANDOM		2014-01-31	2806	2100	Apis mellifera	ABI_SOLID	2014-07-23	SRR1152277	SRS549647	SRP036072	Amscu_B7_20111011	public	GENOMIC
WGS	75	PRJNA236426	SAMN02596307	UPPSALA UNIVERSITY	SRX457259	0	AB 5500xl Genetic Analyzer	SINGLE	RANDOM		2014-02-01	3976	2877	Apis mellifera	ABI_SOLID	2014-07-23	SRR1152278	SRS549647	SRP036072	Amscu_B7_20111011	public	GENOMIC
WGS	75	PRJNA236426	SAMN02596307	UPPSALA UNIVERSITY	SRX457259	0	AB 5500xl Genetic Analyzer	SINGLE	RANDOM		2014-02-01	4093	2976	Apis mellifera	ABI_SOLID	2014-07-23	SRR1152279	SRS549647	SRP036072	Amscu_B7_20111011	public	GENOMIC
WGS	75	PRJNA236426	SAMN02596307	UPPSALA UNIVERSITY	SRX457259	0	AB 5500xl Genetic Analyzer	SINGLE	RANDOM		2014-02-02	8805	6500	Apis mellifera	ABI_SOLID	2014-07-23	SRR1152280	SRS549647	SRP036072	Amscu_B7_20111011	public	GENOMIC
WGS	75	PRJNA236426	SAMN02596318	UPPSALA UNIVERSITY	SRX457270	0	AB 5500xl Genetic Analyzer	SINGLE	RANDOM		2014-01-31	440	287	Apis mellifera	ABI_SOLID	2014-07-23	SRR1152341	SRS549658	SRP036072	Amsyr_JOR11_20111007	public	GENOMIC
WGS	75	PRJNA236426	SAMN02596318	UPPSALA UNIVERSITY	SRX457270	0	AB 5500xl Genetic Analyzer	SINGLE	RANDOM		2014-01-31	474	301	Apis mellifera	ABI_SOLID	2014-07-23	SRR1152342	SRS549658	SRP036072	Amsyr_JOR11_20111007	public	GENOMIC
WGS	75	PRJNA236426	SAMN02596318	UPPSALA UNIVERSITY	SRX457270	0	AB 5500xl Genetic Analyzer	SINGLE	RANDOM		2014-01-31	485	312	Apis mellifera	ABI_SOLID	2014-07-23	SRR1152343	SRS549658	SRP036072	Amsyr_JOR11_20111007	public	GENOMIC
WGS	75	PRJNA236426	SAMN02596318	UPPSALA UNIVERSITY	SRX457270	0	AB 5500xl Genetic Analyzer	SINGLE	RANDOM		2014-01-31	469	294	Apis mellifera	ABI_SOLID	2014-07-23	SRR1152344	SRS549658	SRP036072	Amsyr_JOR11_20111007	public	GENOMIC
WGS	75	PRJNA236426	SAMN02596318	UPPSALA UNIVERSITY	SRX457270	0	AB 5500xl Genetic Analyzer	SINGLE	RANDOM		2014-01-31	450	286	Apis mellifera	ABI_SOLID	2014-07-23	SRR1152345	SRS549658	SRP036072	Amsyr_JOR11_20111007	public	GENOMIC
WGS	75	PRJNA236426	SAMN02596318	UPPSALA UNIVERSITY	SRX457270	0	AB 5500xl Genetic Analyzer	SINGLE	RANDOM		2014-01-31	477	305	Apis mellifera	ABI_SOLID	2014-07-23	SRR1152346	SRS549658	SRP036072	Amsyr_JOR11_20111007	public	GENOMIC
WGS	75	PRJNA236426	SAMN02596319	UPPSALA UNIVERSITY	SRX457271	0	AB 5500xl Genetic Analyzer	SINGLE	RANDOM		2014-01-31	378	250	Apis mellifera	ABI_SOLID	2014-07-23	SRR1152347	SRS549659	SRP036072	Amsyr_JOR12_20111007	public	GENOMIC
WGS	75	PRJNA236426	SAMN02596319	UPPSALA UNIVERSITY	SRX457271	0	AB 5500xl Genetic Analyzer	SINGLE	RANDOM		2014-01-31	393	253	Apis mellifera	ABI_SOLID	2014-07-23	SRR1152348	SRS549659	SRP036072	Amsyr_JOR12_20111007	public	GENOMIC
WGS	75	PRJNA236426	SAMN02596319	UPPSALA UNIVERSITY	SRX457271	0	AB 5500xl Genetic Analyzer	SINGLE	RANDOM		2014-01-31	414	270	Apis mellifera	ABI_SOLID	2014-07-23	SRR1152349	SRS549659	SRP036072	Amsyr_JOR12_20111007	public	GENOMIC
WGS	75	PRJNA236426	SAMN02596319	UPPSALA UNIVERSITY	SRX457271	0	AB 5500xl Genetic Analyzer	SINGLE	RANDOM		2014-01-31	391	249	Apis mellifera	ABI_SOLID	2014-07-23	SRR1152350	SRS549659	SRP036072	Amsyr_JOR12_20111007	public	GENOMIC
WGS	75	PRJNA236426	SAMN02596319	UPPSALA UNIVERSITY	SRX457271	0	AB 5500xl Genetic Analyzer	SINGLE	RANDOM		2014-01-31	373	240	Apis mellifera	ABI_SOLID	2014-07-23	SRR1152351	SRS549659	SRP036072	Amsyr_JOR12_20111007	public	GENOMIC
WGS	75	PRJNA236426	SAMN02596319	UPPSALA UNIVERSITY	SRX457271	0	AB 5500xl Genetic Analyzer	SINGLE	RANDOM		2014-01-31	396	256	Apis mellifera	ABI_SOLID	2014-07-23	SRR1152352	SRS549659	SRP036072	Amsyr_JOR12_20111007	public	GENOMIC
WGS	75	PRJNA236426	SAMN02596320	UPPSALA UNIVERSITY	SRX457272	0	AB 5500xl Genetic Analyzer	SINGLE	RANDOM		2014-01-31	418	276	Apis mellifera	ABI_SOLID	2014-07-23	SRR1152353	SRS549660	SRP036072	Amsyr_JOR13_20111007	public	GENOMIC
WGS	75	PRJNA236426	SAMN02596320	UPPSALA UNIVERSITY	SRX457272	0	AB 5500xl Genetic Analyzer	SINGLE	RANDOM		2014-01-31	438	281	Apis mellifera	ABI_SOLID	2014-07-23	SRR1152354	SRS549660	SRP036072	Amsyr_JOR13_20111007	public	GENOMIC
WGS	75	PRJNA236426	SAMN02596320	UPPSALA UNIVERSITY	SRX457272	0	AB 5500xl Genetic Analyzer	SINGLE	RANDOM		2014-01-31	457	298	Apis mellifera	ABI_SOLID	2014-07-23	SRR1152355	SRS549660	SRP036072	Amsyr_JOR13_20111007	public	GENOMIC
WGS	75	PRJNA236426	SAMN02596320	UPPSALA UNIVERSITY	SRX457272	0	AB 5500xl Genetic Analyzer	SINGLE	RANDOM		2014-01-31	434	276	Apis mellifera	ABI_SOLID	2014-07-23	SRR1152356	SRS549660	SRP036072	Amsyr_JOR13_20111007	public	GENOMIC
WGS	75	PRJNA236426	SAMN02596320	UPPSALA UNIVERSITY	SRX457272	0	AB 5500xl Genetic Analyzer	SINGLE	RANDOM		2014-01-31	412	265	Apis mellifera	ABI_SOLID	2014-07-23	SRR1152357	SRS549660	SRP036072	Amsyr_JOR13_20111007	public	GENOMIC
WGS	75	PRJNA236426	SAMN02596320	UPPSALA UNIVERSITY	SRX457272	0	AB 5500xl Genetic Analyzer	SINGLE	RANDOM		2014-01-31	443	286	Apis mellifera	ABI_SOLID	2014-07-23	SRR1152358	SRS549660	SRP036072	Amsyr_JOR13_20111007	public	GENOMIC
WGS	75	PRJNA236426	SAMN02596321	UPPSALA UNIVERSITY	SRX457273	0	AB 5500xl Genetic Analyzer	SINGLE	RANDOM		2014-01-31	265	175	Apis mellifera	ABI_SOLID	2014-07-23	SRR1152359	SRS549661	SRP036072	Amsyr_JOR14_20111007	public	GENOMIC
WGS	75	PRJNA236426	SAMN02596321	UPPSALA UNIVERSITY	SRX457273	0	AB 5500xl Genetic Analyzer	SINGLE	RANDOM		2014-01-31	284	182	Apis mellifera	ABI_SOLID	2014-07-23	SRR1152360	SRS549661	SRP036072	Amsyr_JOR14_20111007	public	GENOMIC
WGS	75	PRJNA236426	SAMN02596321	UPPSALA UNIVERSITY	SRX457273	0	AB 5500xl Genetic Analyzer	SINGLE	RANDOM		2014-01-31	290	189	Apis mellifera	ABI_SOLID	2014-07-23	SRR1152361	SRS549661	SRP036072	Amsyr_JOR14_20111007	public	GENOMIC
WGS	75	PRJNA236426	SAMN02596321	UPPSALA UNIVERSITY	SRX457273	0	AB 5500xl Genetic Analyzer	SINGLE	RANDOM		2014-01-31	281	178	Apis mellifera	ABI_SOLID	2014-07-23	SRR1152362	SRS549661	SRP036072	Amsyr_JOR14_20111007	public	GENOMIC
WGS	75	PRJNA236426	SAMN02596321	UPPSALA UNIVERSITY	SRX457273	0	AB 5500xl Genetic Analyzer	SINGLE	RANDOM		2014-01-31	268	172	Apis mellifera	ABI_SOLID	2014-07-23	SRR1152363	SRS549661	SRP036072	Amsyr_JOR14_20111007	public	GENOMIC
WGS	75	PRJNA236426	SAMN02596321	UPPSALA UNIVERSITY	SRX457273	0	AB 5500xl Genetic Analyzer	SINGLE	RANDOM		2014-01-31	287	185	Apis mellifera	ABI_SOLID	2014-07-23	SRR1152364	SRS549661	SRP036072	Amsyr_JOR14_20111007	public	GENOMIC
WGS	75	PRJNA236426	SAMN02596322	UPPSALA UNIVERSITY	SRX457274	0	AB 5500xl Genetic Analyzer	SINGLE	RANDOM		2014-01-31	245	163	Apis mellifera	ABI_SOLID	2014-07-23	SRR1152365	SRS549662	SRP036072	Amsyr_JOR15_20111007	public	GENOMIC
WGS	75	PRJNA236426	SAMN02596322	UPPSALA UNIVERSITY	SRX457274	0	AB 5500xl Genetic Analyzer	SINGLE	RANDOM		2014-01-31	249	161	Apis mellifera	ABI_SOLID	2014-07-23	SRR1152366	SRS549662	SRP036072	Amsyr_JOR15_20111007	public	GENOMIC
WGS	75	PRJNA236426	SAMN02596322	UPPSALA UNIVERSITY	SRX457274	0	AB 5500xl Genetic Analyzer	SINGLE	RANDOM		2014-01-31	268	175	Apis mellifera	ABI_SOLID	2014-07-23	SRR1152367	SRS549662	SRP036072	Amsyr_JOR15_20111007	public	GENOMIC
WGS	75	PRJNA236426	SAMN02596322	UPPSALA UNIVERSITY	SRX457274	0	AB 5500xl Genetic Analyzer	SINGLE	RANDOM		2014-01-31	250	160	Apis mellifera	ABI_SOLID	2014-07-23	SRR1152368	SRS549662	SRP036072	Amsyr_JOR15_20111007	public	GENOMIC
WGS	75	PRJNA236426	SAMN02596322	UPPSALA UNIVERSITY	SRX457274	0	AB 5500xl Genetic Analyzer	SINGLE	RANDOM		2014-01-31	237	154	Apis mellifera	ABI_SOLID	2014-07-23	SRR1152369	SRS549662	SRP036072	Amsyr_JOR15_20111007	public	GENOMIC
WGS	75	PRJNA236426	SAMN02596322	UPPSALA UNIVERSITY	SRX457274	0	AB 5500xl Genetic Analyzer	SINGLE	RANDOM		2014-01-31	256	166	Apis mellifera	ABI_SOLID	2014-07-23	SRR1152370	SRS549662	SRP036072	Amsyr_JOR15_20111007	public	GENOMIC
WGS	75	PRJNA236426	SAMN02596323	UPPSALA UNIVERSITY	SRX457275	0	AB 5500xl Genetic Analyzer	SINGLE	RANDOM		2014-01-31	300	198	Apis mellifera	ABI_SOLID	2014-07-23	SRR1152371	SRS549663	SRP036072	Amsyr_JOR16_20111007	public	GENOMIC
WGS	75	PRJNA236426	SAMN02596323	UPPSALA UNIVERSITY	SRX457275	0	AB 5500xl Genetic Analyzer	SINGLE	RANDOM		2014-01-31	326	209	Apis mellifera	ABI_SOLID	2014-07-23	SRR1152372	SRS549663	SRP036072	Amsyr_JOR16_20111007	public	GENOMIC
WGS	75	PRJNA236426	SAMN02596323	UPPSALA UNIVERSITY	SRX457275	0	AB 5500xl Genetic Analyzer	SINGLE	RANDOM		2014-01-31	330	215	Apis mellifera	ABI_SOLID	2014-07-23	SRR1152373	SRS549663	SRP036072	Amsyr_JOR16_20111007	public	GENOMIC
WGS	75	PRJNA236426	SAMN02596323	UPPSALA UNIVERSITY	SRX457275	0	AB 5500xl Genetic Analyzer	SINGLE	RANDOM		2014-01-31	316	201	Apis mellifera	ABI_SOLID	2014-07-23	SRR1152374	SRS549663	SRP036072	Amsyr_JOR16_20111007	public	GENOMIC
WGS	75	PRJNA236426	SAMN02596323	UPPSALA UNIVERSITY	SRX457275	0	AB 5500xl Genetic Analyzer	SINGLE	RANDOM		2014-01-31	307	197	Apis mellifera	ABI_SOLID	2014-07-23	SRR1152375	SRS549663	SRP036072	Amsyr_JOR16_20111007	public	GENOMIC
WGS	75	PRJNA236426	SAMN02596323	UPPSALA UNIVERSITY	SRX457275	0	AB 5500xl Genetic Analyzer	SINGLE	RANDOM		2014-01-31	319	206	Apis mellifera	ABI_SOLID	2014-07-23	SRR1152376	SRS549663	SRP036072	Amsyr_JOR16_20111007	public	GENOMIC
WGS	75	PRJNA236426	SAMN02596324	UPPSALA UNIVERSITY	SRX457276	0	AB 5500xl Genetic Analyzer	SINGLE	RANDOM		2014-01-31	249	163	Apis mellifera	ABI_SOLID	2014-07-23	SRR1152377	SRS549664	SRP036072	Amsyr_JOR17_20111007	public	GENOMIC
WGS	75	PRJNA236426	SAMN02596324	UPPSALA UNIVERSITY	SRX457276	0	AB 5500xl Genetic Analyzer	SINGLE	RANDOM		2014-01-31	302	192	Apis mellifera	ABI_SOLID	2014-07-23	SRR1152378	SRS549664	SRP036072	Amsyr_JOR17_20111007	public	GENOMIC
WGS	75	PRJNA236426	SAMN02596324	UPPSALA UNIVERSITY	SRX457276	0	AB 5500xl Genetic Analyzer	SINGLE	RANDOM		2014-01-31	312	201	Apis mellifera	ABI_SOLID	2014-07-23	SRR1152379	SRS549664	SRP036072	Amsyr_JOR17_20111007	public	GENOMIC
WGS	75	PRJNA236426	SAMN02596324	UPPSALA UNIVERSITY	SRX457276	0	AB 5500xl Genetic Analyzer	SINGLE	RANDOM		2014-01-31	301	190	Apis mellifera	ABI_SOLID	2014-07-23	SRR1152380	SRS549664	SRP036072	Amsyr_JOR17_20111007	public	GENOMIC
WGS	75	PRJNA236426	SAMN02596324	UPPSALA UNIVERSITY	SRX457276	0	AB 5500xl Genetic Analyzer	SINGLE	RANDOM		2014-01-31	279	178	Apis mellifera	ABI_SOLID	2014-07-23	SRR1152381	SRS549664	SRP036072	Amsyr_JOR17_20111007	public	GENOMIC
WGS	75	PRJNA236426	SAMN02596324	UPPSALA UNIVERSITY	SRX457276	0	AB 5500xl Genetic Analyzer	SINGLE	RANDOM		2014-01-31	299	192	Apis mellifera	ABI_SOLID	2014-07-23	SRR1152382	SRS549664	SRP036072	Amsyr_JOR17_20111007	public	GENOMIC
WGS	75	PRJNA236426	SAMN02596325	UPPSALA UNIVERSITY	SRX457277	0	AB 5500xl Genetic Analyzer	SINGLE	RANDOM		2014-01-31	389	255	Apis mellifera	ABI_SOLID	2014-07-23	SRR1152383	SRS549665	SRP036072	Amsyr_JOR18_20111007	public	GENOMIC
WGS	75	PRJNA236426	SAMN02596325	UPPSALA UNIVERSITY	SRX457277	0	AB 5500xl Genetic Analyzer	SINGLE	RANDOM		2014-01-31	418	266	Apis mellifera	ABI_SOLID	2014-07-23	SRR1152384	SRS549665	SRP036072	Amsyr_JOR18_20111007	public	GENOMIC
WGS	75	PRJNA236426	SAMN02596325	UPPSALA UNIVERSITY	SRX457277	0	AB 5500xl Genetic Analyzer	SINGLE	RANDOM		2014-01-31	429	277	Apis mellifera	ABI_SOLID	2014-07-23	SRR1152385	SRS549665	SRP036072	Amsyr_JOR18_20111007	public	GENOMIC
WGS	75	PRJNA236426	SAMN02596325	UPPSALA UNIVERSITY	SRX457277	0	AB 5500xl Genetic Analyzer	SINGLE	RANDOM		2014-01-31	416	262	Apis mellifera	ABI_SOLID	2014-07-23	SRR1152386	SRS549665	SRP036072	Amsyr_JOR18_20111007	public	GENOMIC
WGS	75	PRJNA236426	SAMN02596325	UPPSALA UNIVERSITY	SRX457277	0	AB 5500xl Genetic Analyzer	SINGLE	RANDOM		2014-01-31	394	251	Apis mellifera	ABI_SOLID	2014-07-23	SRR1152387	SRS549665	SRP036072	Amsyr_JOR18_20111007	public	GENOMIC
WGS	75	PRJNA236426	SAMN02596325	UPPSALA UNIVERSITY	SRX457277	0	AB 5500xl Genetic Analyzer	SINGLE	RANDOM		2014-01-31	417	267	Apis mellifera	ABI_SOLID	2014-07-23	SRR1152388	SRS549665	SRP036072	Amsyr_JOR18_20111007	public	GENOMIC
WGS	75	PRJNA236426	SAMN02596326	UPPSALA UNIVERSITY	SRX457278	0	AB 5500xl Genetic Analyzer	SINGLE	RANDOM		2014-01-31	400	264	Apis mellifera	ABI_SOLID	2014-07-23	SRR1152389	SRS549666	SRP036072	Amsyr_JOR19_20111007	public	GENOMIC
WGS	75	PRJNA236426	SAMN02596326	UPPSALA UNIVERSITY	SRX457278	0	AB 5500xl Genetic Analyzer	SINGLE	RANDOM		2014-01-31	425	272	Apis mellifera	ABI_SOLID	2014-07-23	SRR1152390	SRS549666	SRP036072	Amsyr_JOR19_20111007	public	GENOMIC
WGS	75	PRJNA236426	SAMN02596326	UPPSALA UNIVERSITY	SRX457278	0	AB 5500xl Genetic Analyzer	SINGLE	RANDOM		2014-01-31	439	286	Apis mellifera	ABI_SOLID	2014-07-23	SRR1152391	SRS549666	SRP036072	Amsyr_JOR19_20111007	public	GENOMIC
WGS	75	PRJNA236426	SAMN02596326	UPPSALA UNIVERSITY	SRX457278	0	AB 5500xl Genetic Analyzer	SINGLE	RANDOM		2014-01-31	420	266	Apis mellifera	ABI_SOLID	2014-07-23	SRR1152392	SRS549666	SRP036072	Amsyr_JOR19_20111007	public	GENOMIC
WGS	75	PRJNA236426	SAMN02596326	UPPSALA UNIVERSITY	SRX457278	0	AB 5500xl Genetic Analyzer	SINGLE	RANDOM		2014-01-31	403	258	Apis mellifera	ABI_SOLID	2014-07-23	SRR1152393	SRS549666	SRP036072	Amsyr_JOR19_20111007	public	GENOMIC
WGS	75	PRJNA236426	SAMN02596326	UPPSALA UNIVERSITY	SRX457278	0	AB 5500xl Genetic Analyzer	SINGLE	RANDOM		2014-01-31	425	274	Apis mellifera	ABI_SOLID	2014-07-23	SRR1152394	SRS549666	SRP036072	Amsyr_JOR19_20111007	public	GENOMIC
WGS	75	PRJNA236426	SAMN02596327	UPPSALA UNIVERSITY	SRX457279	0	AB 5500xl Genetic Analyzer	SINGLE	RANDOM		2014-01-31	505	332	Apis mellifera	ABI_SOLID	2014-07-23	SRR1152395	SRS549667	SRP036072	Amsyr_JOR16B_20111102	public	GENOMIC
WGS	75	PRJNA236426	SAMN02596327	UPPSALA UNIVERSITY	SRX457279	0	AB 5500xl Genetic Analyzer	SINGLE	RANDOM		2014-01-31	524	335	Apis mellifera	ABI_SOLID	2014-07-23	SRR1152396	SRS549667	SRP036072	Amsyr_JOR16B_20111102	public	GENOMIC
WGS	75	PRJNA236426	SAMN02596327	UPPSALA UNIVERSITY	SRX457279	0	AB 5500xl Genetic Analyzer	SINGLE	RANDOM		2014-01-31	556	361	Apis mellifera	ABI_SOLID	2014-07-23	SRR1152397	SRS549667	SRP036072	Amsyr_JOR16B_20111102	public	GENOMIC
WGS	75	PRJNA236426	SAMN02596327	UPPSALA UNIVERSITY	SRX457279	0	AB 5500xl Genetic Analyzer	SINGLE	RANDOM		2014-01-31	523	331	Apis mellifera	ABI_SOLID	2014-07-23	SRR1152398	SRS549667	SRP036072	Amsyr_JOR16B_20111102	public	GENOMIC
WGS	75	PRJNA236426	SAMN02596327	UPPSALA UNIVERSITY	SRX457279	0	AB 5500xl Genetic Analyzer	SINGLE	RANDOM		2014-01-31	497	317	Apis mellifera	ABI_SOLID	2014-07-23	SRR1152399	SRS549667	SRP036072	Amsyr_JOR16B_20111102	public	GENOMIC
WGS	75	PRJNA236426	SAMN02596327	UPPSALA UNIVERSITY	SRX457279	0	AB 5500xl Genetic Analyzer	SINGLE	RANDOM		2014-01-31	533	342	Apis mellifera	ABI_SOLID	2014-07-23	SRR1152400	SRS549667	SRP036072	Amsyr_JOR16B_20111102	public	GENOMIC
WGS	75	PRJNA236426	SAMN02596328	UPPSALA UNIVERSITY	SRX457280	0	AB 5500xl Genetic Analyzer	SINGLE	RANDOM		2014-01-31	300	186	Apis mellifera	ABI_SOLID	2014-07-23	SRR1152401	SRS549668	SRP036072	Ammel_1_20111003	public	GENOMIC
WGS	75	PRJNA236426	SAMN02596328	UPPSALA UNIVERSITY	SRX457280	0	AB 5500xl Genetic Analyzer	SINGLE	RANDOM		2014-01-31	278	169	Apis mellifera	ABI_SOLID	2014-07-23	SRR1152402	SRS549668	SRP036072	Ammel_1_20111003	public	GENOMIC
WGS	75	PRJNA236426	SAMN02596328	UPPSALA UNIVERSITY	SRX457280	0	AB 5500xl Genetic Analyzer	SINGLE	RANDOM		2014-01-31	290	175	Apis mellifera	ABI_SOLID	2014-07-23	SRR1152403	SRS549668	SRP036072	Ammel_1_20111003	public	GENOMIC
WGS	75	PRJNA236426	SAMN02596328	UPPSALA UNIVERSITY	SRX457280	0	AB 5500xl Genetic Analyzer	SINGLE	RANDOM		2014-01-31	221	133	Apis mellifera	ABI_SOLID	2014-07-23	SRR1152404	SRS549668	SRP036072	Ammel_1_20111003	public	GENOMIC
WGS	75	PRJNA236426	SAMN02596328	UPPSALA UNIVERSITY	SRX457280	0	AB 5500xl Genetic Analyzer	SINGLE	RANDOM		2014-01-31	291	177	Apis mellifera	ABI_SOLID	2014-07-23	SRR1152405	SRS549668	SRP036072	Ammel_1_20111003	public	GENOMIC
WGS	75	PRJNA236426	SAMN02596328	UPPSALA UNIVERSITY	SRX457280	0	AB 5500xl Genetic Analyzer	SINGLE	RANDOM		2014-01-31	268	167	Apis mellifera	ABI_SOLID	2014-07-23	SRR1152406	SRS549668	SRP036072	Ammel_1_20111003	public	GENOMIC
WGS	75	PRJNA236426	SAMN02596329	UPPSALA UNIVERSITY	SRX457281	0	AB 5500xl Genetic Analyzer	SINGLE	RANDOM		2014-01-31	284	175	Apis mellifera	ABI_SOLID	2014-07-23	SRR1152407	SRS549669	SRP036072	Ammel_2_20111003	public	GENOMIC
WGS	75	PRJNA236426	SAMN02596329	UPPSALA UNIVERSITY	SRX457281	0	AB 5500xl Genetic Analyzer	SINGLE	RANDOM		2014-01-31	252	153	Apis mellifera	ABI_SOLID	2014-07-23	SRR1152408	SRS549669	SRP036072	Ammel_2_20111003	public	GENOMIC
WGS	75	PRJNA236426	SAMN02596329	UPPSALA UNIVERSITY	SRX457281	0	AB 5500xl Genetic Analyzer	SINGLE	RANDOM		2014-01-31	269	161	Apis mellifera	ABI_SOLID	2014-07-23	SRR1152409	SRS549669	SRP036072	Ammel_2_20111003	public	GENOMIC
WGS	75	PRJNA236426	SAMN02596329	UPPSALA UNIVERSITY	SRX457281	0	AB 5500xl Genetic Analyzer	SINGLE	RANDOM		2014-01-31	203	121	Apis mellifera	ABI_SOLID	2014-07-23	SRR1152410	SRS549669	SRP036072	Ammel_2_20111003	public	GENOMIC
WGS	75	PRJNA236426	SAMN02596329	UPPSALA UNIVERSITY	SRX457281	0	AB 5500xl Genetic Analyzer	SINGLE	RANDOM		2014-01-31	272	165	Apis mellifera	ABI_SOLID	2014-07-23	SRR1152411	SRS549669	SRP036072	Ammel_2_20111003	public	GENOMIC
WGS	75	PRJNA236426	SAMN02596329	UPPSALA UNIVERSITY	SRX457281	0	AB 5500xl Genetic Analyzer	SINGLE	RANDOM		2014-01-31	248	154	Apis mellifera	ABI_SOLID	2014-07-23	SRR1152412	SRS549669	SRP036072	Ammel_2_20111003	public	GENOMIC
WGS	75	PRJNA236426	SAMN02596330	UPPSALA UNIVERSITY	SRX457282	0	AB 5500xl Genetic Analyzer	SINGLE	RANDOM		2014-01-31	342	212	Apis mellifera	ABI_SOLID	2014-07-23	SRR1152413	SRS549670	SRP036072	Ammel_4_20111003	public	GENOMIC
WGS	75	PRJNA236426	SAMN02596330	UPPSALA UNIVERSITY	SRX457282	0	AB 5500xl Genetic Analyzer	SINGLE	RANDOM		2014-01-31	304	184	Apis mellifera	ABI_SOLID	2014-07-23	SRR1152414	SRS549670	SRP036072	Ammel_4_20111003	public	GENOMIC
WGS	75	PRJNA236426	SAMN02596330	UPPSALA UNIVERSITY	SRX457282	0	AB 5500xl Genetic Analyzer	SINGLE	RANDOM		2014-01-31	326	196	Apis mellifera	ABI_SOLID	2014-07-23	SRR1152415	SRS549670	SRP036072	Ammel_4_20111003	public	GENOMIC
WGS	75	PRJNA236426	SAMN02596330	UPPSALA UNIVERSITY	SRX457282	0	AB 5500xl Genetic Analyzer	SINGLE	RANDOM		2014-01-31	245	146	Apis mellifera	ABI_SOLID	2014-07-23	SRR1152416	SRS549670	SRP036072	Ammel_4_20111003	public	GENOMIC
WGS	75	PRJNA236426	SAMN02596330	UPPSALA UNIVERSITY	SRX457282	0	AB 5500xl Genetic Analyzer	SINGLE	RANDOM		2014-01-31	329	200	Apis mellifera	ABI_SOLID	2014-07-23	SRR1152417	SRS549670	SRP036072	Ammel_4_20111003	public	GENOMIC
WGS	75	PRJNA236426	SAMN02596330	UPPSALA UNIVERSITY	SRX457282	0	AB 5500xl Genetic Analyzer	SINGLE	RANDOM		2014-01-31	295	183	Apis mellifera	ABI_SOLID	2014-07-23	SRR1152418	SRS549670	SRP036072	Ammel_4_20111003	public	GENOMIC
WGS	75	PRJNA236426	SAMN02596331	UPPSALA UNIVERSITY	SRX457283	0	AB 5500xl Genetic Analyzer	SINGLE	RANDOM		2014-01-31	163	101	Apis mellifera	ABI_SOLID	2014-07-23	SRR1152419	SRS549671	SRP036072	Ammel_6_20111003	public	GENOMIC
WGS	75	PRJNA236426	SAMN02596331	UPPSALA UNIVERSITY	SRX457283	0	AB 5500xl Genetic Analyzer	SINGLE	RANDOM		2014-01-31	154	93	Apis mellifera	ABI_SOLID	2014-07-23	SRR1152420	SRS549671	SRP036072	Ammel_6_20111003	public	GENOMIC
WGS	75	PRJNA236426	SAMN02596331	UPPSALA UNIVERSITY	SRX457283	0	AB 5500xl Genetic Analyzer	SINGLE	RANDOM		2014-01-31	158	95	Apis mellifera	ABI_SOLID	2014-07-23	SRR1152421	SRS549671	SRP036072	Ammel_6_20111003	public	GENOMIC
WGS	75	PRJNA236426	SAMN02596331	UPPSALA UNIVERSITY	SRX457283	0	AB 5500xl Genetic Analyzer	SINGLE	RANDOM		2014-01-31	120	71	Apis mellifera	ABI_SOLID	2014-07-23	SRR1152422	SRS549671	SRP036072	Ammel_6_20111003	public	GENOMIC
WGS	75	PRJNA236426	SAMN02596331	UPPSALA UNIVERSITY	SRX457283	0	AB 5500xl Genetic Analyzer	SINGLE	RANDOM		2014-01-31	161	98	Apis mellifera	ABI_SOLID	2014-07-23	SRR1152423	SRS549671	SRP036072	Ammel_6_20111003	public	GENOMIC
WGS	75	PRJNA236426	SAMN02596331	UPPSALA UNIVERSITY	SRX457283	0	AB 5500xl Genetic Analyzer	SINGLE	RANDOM		2014-01-31	152	94	Apis mellifera	ABI_SOLID	2014-07-23	SRR1152424	SRS549671	SRP036072	Ammel_6_20111003	public	GENOMIC
WGS	75	PRJNA236426	SAMN02596332	UPPSALA UNIVERSITY	SRX457284	0	AB 5500xl Genetic Analyzer	SINGLE	RANDOM		2014-01-31	462	285	Apis mellifera	ABI_SOLID	2014-07-23	SRR1152425	SRS549672	SRP036072	Ammel_7_20111003	public	GENOMIC
WGS	75	PRJNA236426	SAMN02596332	UPPSALA UNIVERSITY	SRX457284	0	AB 5500xl Genetic Analyzer	SINGLE	RANDOM		2014-01-31	412	249	Apis mellifera	ABI_SOLID	2014-07-23	SRR1152426	SRS549672	SRP036072	Ammel_7_20111003	public	GENOMIC
WGS	75	PRJNA236426	SAMN02596332	UPPSALA UNIVERSITY	SRX457284	0	AB 5500xl Genetic Analyzer	SINGLE	RANDOM		2014-01-31	435	262	Apis mellifera	ABI_SOLID	2014-07-23	SRR1152427	SRS549672	SRP036072	Ammel_7_20111003	public	GENOMIC
WGS	75	PRJNA236426	SAMN02596332	UPPSALA UNIVERSITY	SRX457284	0	AB 5500xl Genetic Analyzer	SINGLE	RANDOM		2014-01-31	328	195	Apis mellifera	ABI_SOLID	2014-07-23	SRR1152428	SRS549672	SRP036072	Ammel_7_20111003	public	GENOMIC
WGS	75	PRJNA236426	SAMN02596332	UPPSALA UNIVERSITY	SRX457284	0	AB 5500xl Genetic Analyzer	SINGLE	RANDOM		2014-01-31	443	270	Apis mellifera	ABI_SOLID	2014-07-23	SRR1152429	SRS549672	SRP036072	Ammel_7_20111003	public	GENOMIC
WGS	75	PRJNA236426	SAMN02596332	UPPSALA UNIVERSITY	SRX457284	0	AB 5500xl Genetic Analyzer	SINGLE	RANDOM		2014-01-31	398	246	Apis mellifera	ABI_SOLID	2014-07-23	SRR1152430	SRS549672	SRP036072	Ammel_7_20111003	public	GENOMIC
WGS	75	PRJNA236426	SAMN02596333	UPPSALA UNIVERSITY	SRX457285	0	AB 5500xl Genetic Analyzer	SINGLE	RANDOM		2014-01-31	203	127	Apis mellifera	ABI_SOLID	2014-07-23	SRR1152431	SRS549673	SRP036072	Ammel_9_20111003	public	GENOMIC
WGS	75	PRJNA236426	SAMN02596333	UPPSALA UNIVERSITY	SRX457285	0	AB 5500xl Genetic Analyzer	SINGLE	RANDOM		2014-01-31	187	114	Apis mellifera	ABI_SOLID	2014-07-23	SRR1152432	SRS549673	SRP036072	Ammel_9_20111003	public	GENOMIC
WGS	75	PRJNA236426	SAMN02596333	UPPSALA UNIVERSITY	SRX457285	0	AB 5500xl Genetic Analyzer	SINGLE	RANDOM		2014-01-31	197	120	Apis mellifera	ABI_SOLID	2014-07-23	SRR1152433	SRS549673	SRP036072	Ammel_9_20111003	public	GENOMIC
WGS	75	PRJNA236426	SAMN02596333	UPPSALA UNIVERSITY	SRX457285	0	AB 5500xl Genetic Analyzer	SINGLE	RANDOM		2014-01-31	148	89	Apis mellifera	ABI_SOLID	2014-07-23	SRR1152434	SRS549673	SRP036072	Ammel_9_20111003	public	GENOMIC
WGS	75	PRJNA236426	SAMN02596333	UPPSALA UNIVERSITY	SRX457285	0	AB 5500xl Genetic Analyzer	SINGLE	RANDOM		2014-01-31	198	122	Apis mellifera	ABI_SOLID	2014-07-23	SRR1152435	SRS549673	SRP036072	Ammel_9_20111003	public	GENOMIC
WGS	75	PRJNA236426	SAMN02596333	UPPSALA UNIVERSITY	SRX457285	0	AB 5500xl Genetic Analyzer	SINGLE	RANDOM		2014-01-31	182	113	Apis mellifera	ABI_SOLID	2014-07-23	SRR1152436	SRS549673	SRP036072	Ammel_9_20111003	public	GENOMIC
WGS	75	PRJNA236426	SAMN02596334	UPPSALA UNIVERSITY	SRX457286	0	AB 5500xl Genetic Analyzer	SINGLE	RANDOM		2014-01-31	212	132	Apis mellifera	ABI_SOLID	2014-07-23	SRR1152437	SRS549674	SRP036072	Ammel_10_20111003	public	GENOMIC
WGS	75	PRJNA236426	SAMN02596334	UPPSALA UNIVERSITY	SRX457286	0	AB 5500xl Genetic Analyzer	SINGLE	RANDOM		2014-01-31	194	118	Apis mellifera	ABI_SOLID	2014-07-23	SRR1152438	SRS549674	SRP036072	Ammel_10_20111003	public	GENOMIC
WGS	75	PRJNA236426	SAMN02596334	UPPSALA UNIVERSITY	SRX457286	0	AB 5500xl Genetic Analyzer	SINGLE	RANDOM		2014-01-31	204	124	Apis mellifera	ABI_SOLID	2014-07-23	SRR1152439	SRS549674	SRP036072	Ammel_10_20111003	public	GENOMIC
WGS	75	PRJNA236426	SAMN02596334	UPPSALA UNIVERSITY	SRX457286	0	AB 5500xl Genetic Analyzer	SINGLE	RANDOM		2014-01-31	152	91	Apis mellifera	ABI_SOLID	2014-07-23	SRR1152440	SRS549674	SRP036072	Ammel_10_20111003	public	GENOMIC
WGS	75	PRJNA236426	SAMN02596334	UPPSALA UNIVERSITY	SRX457286	0	AB 5500xl Genetic Analyzer	SINGLE	RANDOM		2014-01-31	207	126	Apis mellifera	ABI_SOLID	2014-07-23	SRR1152441	SRS549674	SRP036072	Ammel_10_20111003	public	GENOMIC
WGS	75	PRJNA236426	SAMN02596334	UPPSALA UNIVERSITY	SRX457286	0	AB 5500xl Genetic Analyzer	SINGLE	RANDOM		2014-01-31	192	119	Apis mellifera	ABI_SOLID	2014-07-23	SRR1152442	SRS549674	SRP036072	Ammel_10_20111003	public	GENOMIC
WGS	75	PRJNA236426	SAMN02596335	UPPSALA UNIVERSITY	SRX457287	0	AB 5500xl Genetic Analyzer	SINGLE	RANDOM		2014-01-31	304	187	Apis mellifera	ABI_SOLID	2014-07-23	SRR1152443	SRS549675	SRP036072	Ammel_12_20111003	public	GENOMIC
WGS	75	PRJNA236426	SAMN02596335	UPPSALA UNIVERSITY	SRX457287	0	AB 5500xl Genetic Analyzer	SINGLE	RANDOM		2014-01-31	284	171	Apis mellifera	ABI_SOLID	2014-07-23	SRR1152444	SRS549675	SRP036072	Ammel_12_20111003	public	GENOMIC
WGS	75	PRJNA236426	SAMN02596335	UPPSALA UNIVERSITY	SRX457287	0	AB 5500xl Genetic Analyzer	SINGLE	RANDOM		2014-01-31	294	176	Apis mellifera	ABI_SOLID	2014-07-23	SRR1152445	SRS549675	SRP036072	Ammel_12_20111003	public	GENOMIC
WGS	75	PRJNA236426	SAMN02596335	UPPSALA UNIVERSITY	SRX457287	0	AB 5500xl Genetic Analyzer	SINGLE	RANDOM		2014-01-31	223	133	Apis mellifera	ABI_SOLID	2014-07-23	SRR1152446	SRS549675	SRP036072	Ammel_12_20111003	public	GENOMIC
WGS	75	PRJNA236426	SAMN02596335	UPPSALA UNIVERSITY	SRX457287	0	AB 5500xl Genetic Analyzer	SINGLE	RANDOM		2014-01-31	301	182	Apis mellifera	ABI_SOLID	2014-07-23	SRR1152447	SRS549675	SRP036072	Ammel_12_20111003	public	GENOMIC
WGS	75	PRJNA236426	SAMN02596335	UPPSALA UNIVERSITY	SRX457287	0	AB 5500xl Genetic Analyzer	SINGLE	RANDOM		2014-01-31	283	174	Apis mellifera	ABI_SOLID	2014-07-23	SRR1152448	SRS549675	SRP036072	Ammel_12_20111003	public	GENOMIC
WGS	75	PRJNA236426	SAMN02596336	UPPSALA UNIVERSITY	SRX457288	0	AB 5500xl Genetic Analyzer	SINGLE	RANDOM		2014-01-31	1910	1443	Apis mellifera	ABI_SOLID	2014-07-23	SRR1152449	SRS549676	SRP036072	Ammel_14_20111003	public	GENOMIC
WGS	75	PRJNA236426	SAMN02596336	UPPSALA UNIVERSITY	SRX457288	0	AB 5500xl Genetic Analyzer	SINGLE	RANDOM		2014-01-31	203	126	Apis mellifera	ABI_SOLID	2014-07-23	SRR1152450	SRS549676	SRP036072	Ammel_14_20111003	public	GENOMIC
WGS	75	PRJNA236426	SAMN02596336	UPPSALA UNIVERSITY	SRX457288	0	AB 5500xl Genetic Analyzer	SINGLE	RANDOM		2014-01-31	186	113	Apis mellifera	ABI_SOLID	2014-07-23	SRR1152451	SRS549676	SRP036072	Ammel_14_20111003	public	GENOMIC
WGS	75	PRJNA236426	SAMN02596336	UPPSALA UNIVERSITY	SRX457288	0	AB 5500xl Genetic Analyzer	SINGLE	RANDOM		2014-01-31	195	118	Apis mellifera	ABI_SOLID	2014-07-23	SRR1152452	SRS549676	SRP036072	Ammel_14_20111003	public	GENOMIC
WGS	75	PRJNA236426	SAMN02596336	UPPSALA UNIVERSITY	SRX457288	0	AB 5500xl Genetic Analyzer	SINGLE	RANDOM		2014-01-31	148	88	Apis mellifera	ABI_SOLID	2014-07-23	SRR1152453	SRS549676	SRP036072	Ammel_14_20111003	public	GENOMIC
WGS	75	PRJNA236426	SAMN02596336	UPPSALA UNIVERSITY	SRX457288	0	AB 5500xl Genetic Analyzer	SINGLE	RANDOM		2014-01-31	198	121	Apis mellifera	ABI_SOLID	2014-07-23	SRR1152454	SRS549676	SRP036072	Ammel_14_20111003	public	GENOMIC
WGS	75	PRJNA236426	SAMN02596336	UPPSALA UNIVERSITY	SRX457288	0	AB 5500xl Genetic Analyzer	SINGLE	RANDOM		2014-01-31	183	114	Apis mellifera	ABI_SOLID	2014-07-23	SRR1152455	SRS549676	SRP036072	Ammel_14_20111003	public	GENOMIC
WGS	75	PRJNA236426	SAMN02596336	UPPSALA UNIVERSITY	SRX457288	0	AB 5500xl Genetic Analyzer	SINGLE	RANDOM		2014-02-01	2420	1769	Apis mellifera	ABI_SOLID	2014-07-23	SRR1152456	SRS549676	SRP036072	Ammel_14_20111003	public	GENOMIC
WGS	75	PRJNA236426	SAMN02596336	UPPSALA UNIVERSITY	SRX457288	0	AB 5500xl Genetic Analyzer	SINGLE	RANDOM		2014-02-01	2436	1789	Apis mellifera	ABI_SOLID	2014-07-23	SRR1152457	SRS549676	SRP036072	Ammel_14_20111003	public	GENOMIC
WGS	75	PRJNA236426	SAMN02596336	UPPSALA UNIVERSITY	SRX457288	0	AB 5500xl Genetic Analyzer	SINGLE	RANDOM		2014-02-02	5384	4036	Apis mellifera	ABI_SOLID	2014-07-23	SRR1152458	SRS549676	SRP036072	Ammel_14_20111003	public	GENOMIC
WGS	75	PRJNA236426	SAMN02596337	UPPSALA UNIVERSITY	SRX457289	0	AB 5500xl Genetic Analyzer	SINGLE	RANDOM		2014-01-31	219	137	Apis mellifera	ABI_SOLID	2014-07-23	SRR1152459	SRS549677	SRP036072	Ammel_15_20111003	public	GENOMIC
WGS	75	PRJNA236426	SAMN02596337	UPPSALA UNIVERSITY	SRX457289	0	AB 5500xl Genetic Analyzer	SINGLE	RANDOM		2014-01-31	199	121	Apis mellifera	ABI_SOLID	2014-07-23	SRR1152460	SRS549677	SRP036072	Ammel_15_20111003	public	GENOMIC
WGS	75	PRJNA236426	SAMN02596337	UPPSALA UNIVERSITY	SRX457289	0	AB 5500xl Genetic Analyzer	SINGLE	RANDOM		2014-01-31	210	128	Apis mellifera	ABI_SOLID	2014-07-23	SRR1152461	SRS549677	SRP036072	Ammel_15_20111003	public	GENOMIC
WGS	75	PRJNA236426	SAMN02596337	UPPSALA UNIVERSITY	SRX457289	0	AB 5500xl Genetic Analyzer	SINGLE	RANDOM		2014-01-31	159	95	Apis mellifera	ABI_SOLID	2014-07-23	SRR1152462	SRS549677	SRP036072	Ammel_15_20111003	public	GENOMIC
WGS	75	PRJNA236426	SAMN02596337	UPPSALA UNIVERSITY	SRX457289	0	AB 5500xl Genetic Analyzer	SINGLE	RANDOM		2014-01-31	214	131	Apis mellifera	ABI_SOLID	2014-07-23	SRR1152463	SRS549677	SRP036072	Ammel_15_20111003	public	GENOMIC
WGS	75	PRJNA236426	SAMN02596337	UPPSALA UNIVERSITY	SRX457289	0	AB 5500xl Genetic Analyzer	SINGLE	RANDOM		2014-01-31	195	122	Apis mellifera	ABI_SOLID	2014-07-23	SRR1152464	SRS549677	SRP036072	Ammel_15_20111003	public	GENOMIC
WGS	75	PRJNA236426	SAMN02596338	UPPSALA UNIVERSITY	SRX457290	0	AB 5500xl Genetic Analyzer	SINGLE	RANDOM		2014-01-31	173	107	Apis mellifera	ABI_SOLID	2014-07-23	SRR1152465	SRS549678	SRP036072	Amcar_CR1_20111017	public	GENOMIC
WGS	75	PRJNA236426	SAMN02596338	UPPSALA UNIVERSITY	SRX457290	0	AB 5500xl Genetic Analyzer	SINGLE	RANDOM		2014-01-31	161	98	Apis mellifera	ABI_SOLID	2014-07-23	SRR1152466	SRS549678	SRP036072	Amcar_CR1_20111017	public	GENOMIC
WGS	75	PRJNA236426	SAMN02596338	UPPSALA UNIVERSITY	SRX457290	0	AB 5500xl Genetic Analyzer	SINGLE	RANDOM		2014-01-31	168	101	Apis mellifera	ABI_SOLID	2014-07-23	SRR1152467	SRS549678	SRP036072	Amcar_CR1_20111017	public	GENOMIC
WGS	75	PRJNA236426	SAMN02596338	UPPSALA UNIVERSITY	SRX457290	0	AB 5500xl Genetic Analyzer	SINGLE	RANDOM		2014-01-31	126	75	Apis mellifera	ABI_SOLID	2014-07-23	SRR1152468	SRS549678	SRP036072	Amcar_CR1_20111017	public	GENOMIC
WGS	75	PRJNA236426	SAMN02596338	UPPSALA UNIVERSITY	SRX457290	0	AB 5500xl Genetic Analyzer	SINGLE	RANDOM		2014-01-31	171	104	Apis mellifera	ABI_SOLID	2014-07-23	SRR1152469	SRS549678	SRP036072	Amcar_CR1_20111017	public	GENOMIC
WGS	75	PRJNA236426	SAMN02596338	UPPSALA UNIVERSITY	SRX457290	0	AB 5500xl Genetic Analyzer	SINGLE	RANDOM		2014-01-31	162	100	Apis mellifera	ABI_SOLID	2014-07-23	SRR1152470	SRS549678	SRP036072	Amcar_CR1_20111017	public	GENOMIC
WGS	75	PRJNA236426	SAMN02596339	UPPSALA UNIVERSITY	SRX457291	0	AB 5500xl Genetic Analyzer	SINGLE	RANDOM		2014-01-31	2218	1672	Apis mellifera	ABI_SOLID	2014-07-23	SRR1152471	SRS549679	SRP036072	Amcar_CR2_20111017	public	GENOMIC
WGS	75	PRJNA236426	SAMN02596339	UPPSALA UNIVERSITY	SRX457291	0	AB 5500xl Genetic Analyzer	SINGLE	RANDOM		2014-01-31	163	101	Apis mellifera	ABI_SOLID	2014-07-23	SRR1152472	SRS549679	SRP036072	Amcar_CR2_20111017	public	GENOMIC
WGS	75	PRJNA236426	SAMN02596339	UPPSALA UNIVERSITY	SRX457291	0	AB 5500xl Genetic Analyzer	SINGLE	RANDOM		2014-01-31	155	95	Apis mellifera	ABI_SOLID	2014-07-23	SRR1152473	SRS549679	SRP036072	Amcar_CR2_20111017	public	GENOMIC
WGS	75	PRJNA236426	SAMN02596339	UPPSALA UNIVERSITY	SRX457291	0	AB 5500xl Genetic Analyzer	SINGLE	RANDOM		2014-01-31	165	101	Apis mellifera	ABI_SOLID	2014-07-23	SRR1152474	SRS549679	SRP036072	Amcar_CR2_20111017	public	GENOMIC
WGS	75	PRJNA236426	SAMN02596339	UPPSALA UNIVERSITY	SRX457291	0	AB 5500xl Genetic Analyzer	SINGLE	RANDOM		2014-01-31	129	78	Apis mellifera	ABI_SOLID	2014-07-23	SRR1152475	SRS549679	SRP036072	Amcar_CR2_20111017	public	GENOMIC
WGS	75	PRJNA236426	SAMN02596339	UPPSALA UNIVERSITY	SRX457291	0	AB 5500xl Genetic Analyzer	SINGLE	RANDOM		2014-01-31	156	96	Apis mellifera	ABI_SOLID	2014-07-23	SRR1152476	SRS549679	SRP036072	Amcar_CR2_20111017	public	GENOMIC
WGS	75	PRJNA236426	SAMN02596339	UPPSALA UNIVERSITY	SRX457291	0	AB 5500xl Genetic Analyzer	SINGLE	RANDOM		2014-01-31	145	91	Apis mellifera	ABI_SOLID	2014-07-23	SRR1152477	SRS549679	SRP036072	Amcar_CR2_20111017	public	GENOMIC
WGS	75	PRJNA236426	SAMN02596339	UPPSALA UNIVERSITY	SRX457291	0	AB 5500xl Genetic Analyzer	SINGLE	RANDOM		2014-02-01	2964	2162	Apis mellifera	ABI_SOLID	2014-07-23	SRR1152478	SRS549679	SRP036072	Amcar_CR2_20111017	public	GENOMIC
WGS	75	PRJNA236426	SAMN02596339	UPPSALA UNIVERSITY	SRX457291	0	AB 5500xl Genetic Analyzer	SINGLE	RANDOM		2014-02-01	2985	2189	Apis mellifera	ABI_SOLID	2014-07-23	SRR1152479	SRS549679	SRP036072	Amcar_CR2_20111017	public	GENOMIC
WGS	75	PRJNA236426	SAMN02596339	UPPSALA UNIVERSITY	SRX457291	0	AB 5500xl Genetic Analyzer	SINGLE	RANDOM		2014-02-02	6412	4794	Apis mellifera	ABI_SOLID	2014-07-23	SRR1152480	SRS549679	SRP036072	Amcar_CR2_20111017	public	GENOMIC
WGS	75	PRJNA236426	SAMN02596340	UPPSALA UNIVERSITY	SRX457292	0	AB 5500xl Genetic Analyzer	SINGLE	RANDOM		2014-01-31	214	134	Apis mellifera	ABI_SOLID	2014-07-23	SRR1152481	SRS549680	SRP036072	Amcar_CR3_20111017	public	GENOMIC
WGS	75	PRJNA236426	SAMN02596340	UPPSALA UNIVERSITY	SRX457292	0	AB 5500xl Genetic Analyzer	SINGLE	RANDOM		2014-01-31	197	120	Apis mellifera	ABI_SOLID	2014-07-23	SRR1152482	SRS549680	SRP036072	Amcar_CR3_20111017	public	GENOMIC
WGS	75	PRJNA236426	SAMN02596340	UPPSALA UNIVERSITY	SRX457292	0	AB 5500xl Genetic Analyzer	SINGLE	RANDOM		2014-01-31	206	125	Apis mellifera	ABI_SOLID	2014-07-23	SRR1152483	SRS549680	SRP036072	Amcar_CR3_20111017	public	GENOMIC
WGS	75	PRJNA236426	SAMN02596340	UPPSALA UNIVERSITY	SRX457292	0	AB 5500xl Genetic Analyzer	SINGLE	RANDOM		2014-01-31	156	93	Apis mellifera	ABI_SOLID	2014-07-23	SRR1152484	SRS549680	SRP036072	Amcar_CR3_20111017	public	GENOMIC
WGS	75	PRJNA236426	SAMN02596340	UPPSALA UNIVERSITY	SRX457292	0	AB 5500xl Genetic Analyzer	SINGLE	RANDOM		2014-01-31	211	130	Apis mellifera	ABI_SOLID	2014-07-23	SRR1152485	SRS549680	SRP036072	Amcar_CR3_20111017	public	GENOMIC
WGS	75	PRJNA236426	SAMN02596340	UPPSALA UNIVERSITY	SRX457292	0	AB 5500xl Genetic Analyzer	SINGLE	RANDOM		2014-01-31	191	120	Apis mellifera	ABI_SOLID	2014-07-23	SRR1152486	SRS549680	SRP036072	Amcar_CR3_20111017	public	GENOMIC
WGS	75	PRJNA236426	SAMN02596341	UPPSALA UNIVERSITY	SRX457293	0	AB 5500xl Genetic Analyzer	SINGLE	RANDOM		2014-01-31	386	237	Apis mellifera	ABI_SOLID	2014-07-23	SRR1152487	SRS549681	SRP036072	Amcar_CR4_20111017	public	GENOMIC
WGS	75	PRJNA236426	SAMN02596341	UPPSALA UNIVERSITY	SRX457293	0	AB 5500xl Genetic Analyzer	SINGLE	RANDOM		2014-01-31	394	237	Apis mellifera	ABI_SOLID	2014-07-23	SRR1152488	SRS549681	SRP036072	Amcar_CR4_20111017	public	GENOMIC
WGS	75	PRJNA236426	SAMN02596341	UPPSALA UNIVERSITY	SRX457293	0	AB 5500xl Genetic Analyzer	SINGLE	RANDOM		2014-01-31	387	232	Apis mellifera	ABI_SOLID	2014-07-23	SRR1152489	SRS549681	SRP036072	Amcar_CR4_20111017	public	GENOMIC
WGS	75	PRJNA236426	SAMN02596341	UPPSALA UNIVERSITY	SRX457293	0	AB 5500xl Genetic Analyzer	SINGLE	RANDOM		2014-01-31	305	180	Apis mellifera	ABI_SOLID	2014-07-23	SRR1152490	SRS549681	SRP036072	Amcar_CR4_20111017	public	GENOMIC
WGS	75	PRJNA236426	SAMN02596341	UPPSALA UNIVERSITY	SRX457293	0	AB 5500xl Genetic Analyzer	SINGLE	RANDOM		2014-01-31	381	230	Apis mellifera	ABI_SOLID	2014-07-23	SRR1152491	SRS549681	SRP036072	Amcar_CR4_20111017	public	GENOMIC
WGS	75	PRJNA236426	SAMN02596341	UPPSALA UNIVERSITY	SRX457293	0	AB 5500xl Genetic Analyzer	SINGLE	RANDOM		2014-01-31	380	233	Apis mellifera	ABI_SOLID	2014-07-23	SRR1152492	SRS549681	SRP036072	Amcar_CR4_20111017	public	GENOMIC
WGS	75	PRJNA236426	SAMN02596342	UPPSALA UNIVERSITY	SRX457294	0	AB 5500xl Genetic Analyzer	SINGLE	RANDOM		2014-01-31	177	111	Apis mellifera	ABI_SOLID	2014-07-23	SRR1152493	SRS549682	SRP036072	Amcar_CR5_20111017	public	GENOMIC
WGS	75	PRJNA236426	SAMN02596342	UPPSALA UNIVERSITY	SRX457294	0	AB 5500xl Genetic Analyzer	SINGLE	RANDOM		2014-01-31	162	99	Apis mellifera	ABI_SOLID	2014-07-23	SRR1152494	SRS549682	SRP036072	Amcar_CR5_20111017	public	GENOMIC
WGS	75	PRJNA236426	SAMN02596342	UPPSALA UNIVERSITY	SRX457294	0	AB 5500xl Genetic Analyzer	SINGLE	RANDOM		2014-01-31	170	103	Apis mellifera	ABI_SOLID	2014-07-23	SRR1152495	SRS549682	SRP036072	Amcar_CR5_20111017	public	GENOMIC
WGS	75	PRJNA236426	SAMN02596342	UPPSALA UNIVERSITY	SRX457294	0	AB 5500xl Genetic Analyzer	SINGLE	RANDOM		2014-01-31	129	77	Apis mellifera	ABI_SOLID	2014-07-23	SRR1152496	SRS549682	SRP036072	Amcar_CR5_20111017	public	GENOMIC
WGS	75	PRJNA236426	SAMN02596342	UPPSALA UNIVERSITY	SRX457294	0	AB 5500xl Genetic Analyzer	SINGLE	RANDOM		2014-01-31	173	106	Apis mellifera	ABI_SOLID	2014-07-23	SRR1152497	SRS549682	SRP036072	Amcar_CR5_20111017	public	GENOMIC
WGS	75	PRJNA236426	SAMN02596342	UPPSALA UNIVERSITY	SRX457294	0	AB 5500xl Genetic Analyzer	SINGLE	RANDOM		2014-01-31	156	98	Apis mellifera	ABI_SOLID	2014-07-23	SRR1152498	SRS549682	SRP036072	Amcar_CR5_20111017	public	GENOMIC
WGS	75	PRJNA236426	SAMN02596343	UPPSALA UNIVERSITY	SRX457295	0	AB 5500xl Genetic Analyzer	SINGLE	RANDOM		2014-01-31	243	151	Apis mellifera	ABI_SOLID	2014-07-23	SRR1152499	SRS549683	SRP036072	Amcar_CR6_20111017	public	GENOMIC
WGS	75	PRJNA236426	SAMN02596343	UPPSALA UNIVERSITY	SRX457295	0	AB 5500xl Genetic Analyzer	SINGLE	RANDOM		2014-01-31	221	135	Apis mellifera	ABI_SOLID	2014-07-23	SRR1152500	SRS549683	SRP036072	Amcar_CR6_20111017	public	GENOMIC
WGS	75	PRJNA236426	SAMN02596343	UPPSALA UNIVERSITY	SRX457295	0	AB 5500xl Genetic Analyzer	SINGLE	RANDOM		2014-01-31	233	142	Apis mellifera	ABI_SOLID	2014-07-23	SRR1152501	SRS549683	SRP036072	Amcar_CR6_20111017	public	GENOMIC
WGS	75	PRJNA236426	SAMN02596343	UPPSALA UNIVERSITY	SRX457295	0	AB 5500xl Genetic Analyzer	SINGLE	RANDOM		2014-01-31	173	103	Apis mellifera	ABI_SOLID	2014-07-23	SRR1152502	SRS549683	SRP036072	Amcar_CR6_20111017	public	GENOMIC
WGS	75	PRJNA236426	SAMN02596343	UPPSALA UNIVERSITY	SRX457295	0	AB 5500xl Genetic Analyzer	SINGLE	RANDOM		2014-01-31	236	145	Apis mellifera	ABI_SOLID	2014-07-23	SRR1152503	SRS549683	SRP036072	Amcar_CR6_20111017	public	GENOMIC
WGS	75	PRJNA236426	SAMN02596343	UPPSALA UNIVERSITY	SRX457295	0	AB 5500xl Genetic Analyzer	SINGLE	RANDOM		2014-01-31	219	136	Apis mellifera	ABI_SOLID	2014-07-23	SRR1152504	SRS549683	SRP036072	Amcar_CR6_20111017	public	GENOMIC
WGS	75	PRJNA236426	SAMN02596344	UPPSALA UNIVERSITY	SRX457296	0	AB 5500xl Genetic Analyzer	SINGLE	RANDOM		2014-01-31	264	162	Apis mellifera	ABI_SOLID	2014-07-23	SRR1152505	SRS549684	SRP036072	Amcar_CR7_20111017	public	GENOMIC
WGS	75	PRJNA236426	SAMN02596344	UPPSALA UNIVERSITY	SRX457296	0	AB 5500xl Genetic Analyzer	SINGLE	RANDOM		2014-01-31	251	151	Apis mellifera	ABI_SOLID	2014-07-23	SRR1152506	SRS549684	SRP036072	Amcar_CR7_20111017	public	GENOMIC
WGS	75	PRJNA236426	SAMN02596344	UPPSALA UNIVERSITY	SRX457296	0	AB 5500xl Genetic Analyzer	SINGLE	RANDOM		2014-01-31	260	156	Apis mellifera	ABI_SOLID	2014-07-23	SRR1152507	SRS549684	SRP036072	Amcar_CR7_20111017	public	GENOMIC
WGS	75	PRJNA236426	SAMN02596344	UPPSALA UNIVERSITY	SRX457296	0	AB 5500xl Genetic Analyzer	SINGLE	RANDOM		2014-01-31	196	117	Apis mellifera	ABI_SOLID	2014-07-23	SRR1152508	SRS549684	SRP036072	Amcar_CR7_20111017	public	GENOMIC
WGS	75	PRJNA236426	SAMN02596344	UPPSALA UNIVERSITY	SRX457296	0	AB 5500xl Genetic Analyzer	SINGLE	RANDOM		2014-01-31	263	159	Apis mellifera	ABI_SOLID	2014-07-23	SRR1152509	SRS549684	SRP036072	Amcar_CR7_20111017	public	GENOMIC
WGS	75	PRJNA236426	SAMN02596344	UPPSALA UNIVERSITY	SRX457296	0	AB 5500xl Genetic Analyzer	SINGLE	RANDOM		2014-01-31	246	152	Apis mellifera	ABI_SOLID	2014-07-23	SRR1152510	SRS549684	SRP036072	Amcar_CR7_20111017	public	GENOMIC
WGS	75	PRJNA236426	SAMN02596345	UPPSALA UNIVERSITY	SRX457297	0	AB 5500xl Genetic Analyzer	SINGLE	RANDOM		2014-01-31	197	123	Apis mellifera	ABI_SOLID	2014-07-23	SRR1152511	SRS549685	SRP036072	Amcar_CR8_20111017	public	GENOMIC
WGS	75	PRJNA236426	SAMN02596345	UPPSALA UNIVERSITY	SRX457297	0	AB 5500xl Genetic Analyzer	SINGLE	RANDOM		2014-01-31	180	110	Apis mellifera	ABI_SOLID	2014-07-23	SRR1152512	SRS549685	SRP036072	Amcar_CR8_20111017	public	GENOMIC
WGS	75	PRJNA236426	SAMN02596345	UPPSALA UNIVERSITY	SRX457297	0	AB 5500xl Genetic Analyzer	SINGLE	RANDOM		2014-01-31	191	116	Apis mellifera	ABI_SOLID	2014-07-23	SRR1152513	SRS549685	SRP036072	Amcar_CR8_20111017	public	GENOMIC
WGS	75	PRJNA236426	SAMN02596345	UPPSALA UNIVERSITY	SRX457297	0	AB 5500xl Genetic Analyzer	SINGLE	RANDOM		2014-01-31	143	86	Apis mellifera	ABI_SOLID	2014-07-23	SRR1152514	SRS549685	SRP036072	Amcar_CR8_20111017	public	GENOMIC
WGS	75	PRJNA236426	SAMN02596345	UPPSALA UNIVERSITY	SRX457297	0	AB 5500xl Genetic Analyzer	SINGLE	RANDOM		2014-01-31	185	113	Apis mellifera	ABI_SOLID	2014-07-23	SRR1152515	SRS549685	SRP036072	Amcar_CR8_20111017	public	GENOMIC
WGS	75	PRJNA236426	SAMN02596345	UPPSALA UNIVERSITY	SRX457297	0	AB 5500xl Genetic Analyzer	SINGLE	RANDOM		2014-01-31	177	110	Apis mellifera	ABI_SOLID	2014-07-23	SRR1152516	SRS549685	SRP036072	Amcar_CR8_20111017	public	GENOMIC
WGS	75	PRJNA236426	SAMN02596346	UPPSALA UNIVERSITY	SRX457298	0	AB 5500xl Genetic Analyzer	SINGLE	RANDOM		2014-01-31	193	120	Apis mellifera	ABI_SOLID	2014-07-23	SRR1152517	SRS549686	SRP036072	Amcar_CR9_20111017	public	GENOMIC
WGS	75	PRJNA236426	SAMN02596346	UPPSALA UNIVERSITY	SRX457298	0	AB 5500xl Genetic Analyzer	SINGLE	RANDOM		2014-01-31	179	109	Apis mellifera	ABI_SOLID	2014-07-23	SRR1152518	SRS549686	SRP036072	Amcar_CR9_20111017	public	GENOMIC
WGS	75	PRJNA236426	SAMN02596346	UPPSALA UNIVERSITY	SRX457298	0	AB 5500xl Genetic Analyzer	SINGLE	RANDOM		2014-01-31	190	115	Apis mellifera	ABI_SOLID	2014-07-23	SRR1152519	SRS549686	SRP036072	Amcar_CR9_20111017	public	GENOMIC
WGS	75	PRJNA236426	SAMN02596346	UPPSALA UNIVERSITY	SRX457298	0	AB 5500xl Genetic Analyzer	SINGLE	RANDOM		2014-01-31	144	86	Apis mellifera	ABI_SOLID	2014-07-23	SRR1152520	SRS549686	SRP036072	Amcar_CR9_20111017	public	GENOMIC
WGS	75	PRJNA236426	SAMN02596346	UPPSALA UNIVERSITY	SRX457298	0	AB 5500xl Genetic Analyzer	SINGLE	RANDOM		2014-01-31	195	119	Apis mellifera	ABI_SOLID	2014-07-23	SRR1152521	SRS549686	SRP036072	Amcar_CR9_20111017	public	GENOMIC
WGS	75	PRJNA236426	SAMN02596346	UPPSALA UNIVERSITY	SRX457298	0	AB 5500xl Genetic Analyzer	SINGLE	RANDOM		2014-01-31	181	113	Apis mellifera	ABI_SOLID	2014-07-23	SRR1152522	SRS549686	SRP036072	Amcar_CR9_20111017	public	GENOMIC
WGS	75	PRJNA236426	SAMN02596347	UPPSALA UNIVERSITY	SRX457299	0	AB 5500xl Genetic Analyzer	SINGLE	RANDOM		2014-01-31	148	91	Apis mellifera	ABI_SOLID	2014-07-23	SRR1152523	SRS549687	SRP036072	Amcar_CR10_20111017	public	GENOMIC
WGS	75	PRJNA236426	SAMN02596347	UPPSALA UNIVERSITY	SRX457299	0	AB 5500xl Genetic Analyzer	SINGLE	RANDOM		2014-01-31	135	82	Apis mellifera	ABI_SOLID	2014-07-23	SRR1152524	SRS549687	SRP036072	Amcar_CR10_20111017	public	GENOMIC
WGS	75	PRJNA236426	SAMN02596347	UPPSALA UNIVERSITY	SRX457299	0	AB 5500xl Genetic Analyzer	SINGLE	RANDOM		2014-01-31	146	87	Apis mellifera	ABI_SOLID	2014-07-23	SRR1152525	SRS549687	SRP036072	Amcar_CR10_20111017	public	GENOMIC
WGS	75	PRJNA236426	SAMN02596347	UPPSALA UNIVERSITY	SRX457299	0	AB 5500xl Genetic Analyzer	SINGLE	RANDOM		2014-01-31	106	63	Apis mellifera	ABI_SOLID	2014-07-23	SRR1152526	SRS549687	SRP036072	Amcar_CR10_20111017	public	GENOMIC
WGS	75	PRJNA236426	SAMN02596347	UPPSALA UNIVERSITY	SRX457299	0	AB 5500xl Genetic Analyzer	SINGLE	RANDOM		2014-01-31	146	89	Apis mellifera	ABI_SOLID	2014-07-23	SRR1152527	SRS549687	SRP036072	Amcar_CR10_20111017	public	GENOMIC
WGS	75	PRJNA236426	SAMN02596347	UPPSALA UNIVERSITY	SRX457299	0	AB 5500xl Genetic Analyzer	SINGLE	RANDOM		2014-01-31	134	83	Apis mellifera	ABI_SOLID	2014-07-23	SRR1152528	SRS549687	SRP036072	Amcar_CR10_20111017	public	GENOMIC
WGS	75	PRJNA236426	SAMN02596348	UPPSALA UNIVERSITY	SRX457300	0	AB 5500xl Genetic Analyzer	SINGLE	RANDOM		2014-01-31	125	78	Apis mellifera	ABI_SOLID	2014-07-23	SRR1152529	SRS549688	SRP036072	Amafr_1B_20111222	public	GENOMIC
WGS	75	PRJNA236426	SAMN02596348	UPPSALA UNIVERSITY	SRX457300	0	AB 5500xl Genetic Analyzer	SINGLE	RANDOM		2014-01-31	117	71	Apis mellifera	ABI_SOLID	2014-07-23	SRR1152530	SRS549688	SRP036072	Amafr_1B_20111222	public	GENOMIC
WGS	75	PRJNA236426	SAMN02596348	UPPSALA UNIVERSITY	SRX457300	0	AB 5500xl Genetic Analyzer	SINGLE	RANDOM		2014-01-31	123	74	Apis mellifera	ABI_SOLID	2014-07-23	SRR1152531	SRS549688	SRP036072	Amafr_1B_20111222	public	GENOMIC
WGS	75	PRJNA236426	SAMN02596348	UPPSALA UNIVERSITY	SRX457300	0	AB 5500xl Genetic Analyzer	SINGLE	RANDOM		2014-01-31	92	54	Apis mellifera	ABI_SOLID	2014-07-23	SRR1152532	SRS549688	SRP036072	Amafr_1B_20111222	public	GENOMIC
WGS	75	PRJNA236426	SAMN02596348	UPPSALA UNIVERSITY	SRX457300	0	AB 5500xl Genetic Analyzer	SINGLE	RANDOM		2014-01-31	124	75	Apis mellifera	ABI_SOLID	2014-07-23	SRR1152533	SRS549688	SRP036072	Amafr_1B_20111222	public	GENOMIC
WGS	75	PRJNA236426	SAMN02596348	UPPSALA UNIVERSITY	SRX457300	0	AB 5500xl Genetic Analyzer	SINGLE	RANDOM		2014-01-31	116	72	Apis mellifera	ABI_SOLID	2014-07-23	SRR1152534	SRS549688	SRP036072	Amafr_1B_20111222	public	GENOMIC
WGS	75	PRJNA236426	SAMN02596349	UPPSALA UNIVERSITY	SRX457301	0	AB 5500xl Genetic Analyzer	SINGLE	RANDOM		2014-01-31	283	175	Apis mellifera	ABI_SOLID	2014-07-23	SRR1152535	SRS549689	SRP036072	Amafr_2B_20111205	public	GENOMIC
WGS	75	PRJNA236426	SAMN02596349	UPPSALA UNIVERSITY	SRX457301	0	AB 5500xl Genetic Analyzer	SINGLE	RANDOM		2014-01-31	258	157	Apis mellifera	ABI_SOLID	2014-07-23	SRR1152536	SRS549689	SRP036072	Amafr_2B_20111205	public	GENOMIC
WGS	75	PRJNA236426	SAMN02596349	UPPSALA UNIVERSITY	SRX457301	0	AB 5500xl Genetic Analyzer	SINGLE	RANDOM		2014-01-31	274	165	Apis mellifera	ABI_SOLID	2014-07-23	SRR1152537	SRS549689	SRP036072	Amafr_2B_20111205	public	GENOMIC
WGS	75	PRJNA236426	SAMN02596349	UPPSALA UNIVERSITY	SRX457301	0	AB 5500xl Genetic Analyzer	SINGLE	RANDOM		2014-01-31	207	124	Apis mellifera	ABI_SOLID	2014-07-23	SRR1152538	SRS549689	SRP036072	Amafr_2B_20111205	public	GENOMIC
WGS	75	PRJNA236426	SAMN02596349	UPPSALA UNIVERSITY	SRX457301	0	AB 5500xl Genetic Analyzer	SINGLE	RANDOM		2014-01-31	278	169	Apis mellifera	ABI_SOLID	2014-07-23	SRR1152539	SRS549689	SRP036072	Amafr_2B_20111205	public	GENOMIC
WGS	75	PRJNA236426	SAMN02596349	UPPSALA UNIVERSITY	SRX457301	0	AB 5500xl Genetic Analyzer	SINGLE	RANDOM		2014-01-31	253	157	Apis mellifera	ABI_SOLID	2014-07-23	SRR1152540	SRS549689	SRP036072	Amafr_2B_20111205	public	GENOMIC
WGS	75	PRJNA236426	SAMN02596350	UPPSALA UNIVERSITY	SRX457302	0	AB 5500xl Genetic Analyzer	SINGLE	RANDOM		2014-01-31	277	171	Apis mellifera	ABI_SOLID	2014-07-23	SRR1152541	SRS549690	SRP036072	Amafr_3B_20111205	public	GENOMIC
WGS	75	PRJNA236426	SAMN02596350	UPPSALA UNIVERSITY	SRX457302	0	AB 5500xl Genetic Analyzer	SINGLE	RANDOM		2014-01-31	258	156	Apis mellifera	ABI_SOLID	2014-07-23	SRR1152542	SRS549690	SRP036072	Amafr_3B_20111205	public	GENOMIC
WGS	75	PRJNA236426	SAMN02596350	UPPSALA UNIVERSITY	SRX457302	0	AB 5500xl Genetic Analyzer	SINGLE	RANDOM		2014-01-31	268	161	Apis mellifera	ABI_SOLID	2014-07-23	SRR1152543	SRS549690	SRP036072	Amafr_3B_20111205	public	GENOMIC
WGS	75	PRJNA236426	SAMN02596350	UPPSALA UNIVERSITY	SRX457302	0	AB 5500xl Genetic Analyzer	SINGLE	RANDOM		2014-01-31	204	122	Apis mellifera	ABI_SOLID	2014-07-23	SRR1152544	SRS549690	SRP036072	Amafr_3B_20111205	public	GENOMIC
WGS	75	PRJNA236426	SAMN02596350	UPPSALA UNIVERSITY	SRX457302	0	AB 5500xl Genetic Analyzer	SINGLE	RANDOM		2014-01-31	273	166	Apis mellifera	ABI_SOLID	2014-07-23	SRR1152545	SRS549690	SRP036072	Amafr_3B_20111205	public	GENOMIC
WGS	75	PRJNA236426	SAMN02596350	UPPSALA UNIVERSITY	SRX457302	0	AB 5500xl Genetic Analyzer	SINGLE	RANDOM		2014-01-31	251	156	Apis mellifera	ABI_SOLID	2014-07-23	SRR1152546	SRS549690	SRP036072	Amafr_3B_20111205	public	GENOMIC
WGS	75	PRJNA236426	SAMN02596351	UPPSALA UNIVERSITY	SRX457303	0	AB 5500xl Genetic Analyzer	SINGLE	RANDOM		2014-01-31	256	158	Apis mellifera	ABI_SOLID	2014-07-23	SRR1152547	SRS549691	SRP036072	Amafr_4B_20111205	public	GENOMIC
WGS	75	PRJNA236426	SAMN02596351	UPPSALA UNIVERSITY	SRX457303	0	AB 5500xl Genetic Analyzer	SINGLE	RANDOM		2014-01-31	227	139	Apis mellifera	ABI_SOLID	2014-07-23	SRR1152548	SRS549691	SRP036072	Amafr_4B_20111205	public	GENOMIC
WGS	75	PRJNA236426	SAMN02596351	UPPSALA UNIVERSITY	SRX457303	0	AB 5500xl Genetic Analyzer	SINGLE	RANDOM		2014-01-31	241	146	Apis mellifera	ABI_SOLID	2014-07-23	SRR1152549	SRS549691	SRP036072	Amafr_4B_20111205	public	GENOMIC
WGS	75	PRJNA236426	SAMN02596351	UPPSALA UNIVERSITY	SRX457303	0	AB 5500xl Genetic Analyzer	SINGLE	RANDOM		2014-01-31	180	108	Apis mellifera	ABI_SOLID	2014-07-23	SRR1152550	SRS549691	SRP036072	Amafr_4B_20111205	public	GENOMIC
WGS	75	PRJNA236426	SAMN02596351	UPPSALA UNIVERSITY	SRX457303	0	AB 5500xl Genetic Analyzer	SINGLE	RANDOM		2014-01-31	242	148	Apis mellifera	ABI_SOLID	2014-07-23	SRR1152551	SRS549691	SRP036072	Amafr_4B_20111205	public	GENOMIC
WGS	75	PRJNA236426	SAMN02596351	UPPSALA UNIVERSITY	SRX457303	0	AB 5500xl Genetic Analyzer	SINGLE	RANDOM		2014-01-31	224	139	Apis mellifera	ABI_SOLID	2014-07-23	SRR1152552	SRS549691	SRP036072	Amafr_4B_20111205	public	GENOMIC
WGS	75	PRJNA236426	SAMN02596352	UPPSALA UNIVERSITY	SRX457304	0	AB 5500xl Genetic Analyzer	SINGLE	RANDOM		2014-01-31	223	139	Apis mellifera	ABI_SOLID	2014-07-23	SRR1152553	SRS549692	SRP036072	Amafr_5B_20111205	public	GENOMIC
WGS	75	PRJNA236426	SAMN02596352	UPPSALA UNIVERSITY	SRX457304	0	AB 5500xl Genetic Analyzer	SINGLE	RANDOM		2014-01-31	200	122	Apis mellifera	ABI_SOLID	2014-07-23	SRR1152554	SRS549692	SRP036072	Amafr_5B_20111205	public	GENOMIC
WGS	75	PRJNA236426	SAMN02596352	UPPSALA UNIVERSITY	SRX457304	0	AB 5500xl Genetic Analyzer	SINGLE	RANDOM		2014-01-31	215	131	Apis mellifera	ABI_SOLID	2014-07-23	SRR1152555	SRS549692	SRP036072	Amafr_5B_20111205	public	GENOMIC
WGS	75	PRJNA236426	SAMN02596352	UPPSALA UNIVERSITY	SRX457304	0	AB 5500xl Genetic Analyzer	SINGLE	RANDOM		2014-01-31	161	97	Apis mellifera	ABI_SOLID	2014-07-23	SRR1152556	SRS549692	SRP036072	Amafr_5B_20111205	public	GENOMIC
WGS	75	PRJNA236426	SAMN02596352	UPPSALA UNIVERSITY	SRX457304	0	AB 5500xl Genetic Analyzer	SINGLE	RANDOM		2014-01-31	219	134	Apis mellifera	ABI_SOLID	2014-07-23	SRR1152557	SRS549692	SRP036072	Amafr_5B_20111205	public	GENOMIC
WGS	75	PRJNA236426	SAMN02596352	UPPSALA UNIVERSITY	SRX457304	0	AB 5500xl Genetic Analyzer	SINGLE	RANDOM		2014-01-31	194	121	Apis mellifera	ABI_SOLID	2014-07-23	SRR1152558	SRS549692	SRP036072	Amafr_5B_20111205	public	GENOMIC
WGS	75	PRJNA236426	SAMN02596353	UPPSALA UNIVERSITY	SRX457305	0	AB 5500xl Genetic Analyzer	SINGLE	RANDOM		2014-01-31	276	169	Apis mellifera	ABI_SOLID	2014-07-23	SRR1152559	SRS549693	SRP036072	Amafr_6B_20111205	public	GENOMIC
WGS	75	PRJNA236426	SAMN02596353	UPPSALA UNIVERSITY	SRX457305	0	AB 5500xl Genetic Analyzer	SINGLE	RANDOM		2014-01-31	276	165	Apis mellifera	ABI_SOLID	2014-07-23	SRR1152560	SRS549693	SRP036072	Amafr_6B_20111205	public	GENOMIC
WGS	75	PRJNA236426	SAMN02596353	UPPSALA UNIVERSITY	SRX457305	0	AB 5500xl Genetic Analyzer	SINGLE	RANDOM		2014-01-31	268	160	Apis mellifera	ABI_SOLID	2014-07-23	SRR1152561	SRS549693	SRP036072	Amafr_6B_20111205	public	GENOMIC
WGS	75	PRJNA236426	SAMN02596353	UPPSALA UNIVERSITY	SRX457305	0	AB 5500xl Genetic Analyzer	SINGLE	RANDOM		2014-01-31	218	129	Apis mellifera	ABI_SOLID	2014-07-23	SRR1152562	SRS549693	SRP036072	Amafr_6B_20111205	public	GENOMIC
WGS	75	PRJNA236426	SAMN02596353	UPPSALA UNIVERSITY	SRX457305	0	AB 5500xl Genetic Analyzer	SINGLE	RANDOM		2014-01-31	274	165	Apis mellifera	ABI_SOLID	2014-07-23	SRR1152563	SRS549693	SRP036072	Amafr_6B_20111205	public	GENOMIC
WGS	75	PRJNA236426	SAMN02596353	UPPSALA UNIVERSITY	SRX457305	0	AB 5500xl Genetic Analyzer	SINGLE	RANDOM		2014-01-31	267	164	Apis mellifera	ABI_SOLID	2014-07-23	SRR1152564	SRS549693	SRP036072	Amafr_6B_20111205	public	GENOMIC
WGS	75	PRJNA236426	SAMN02596354	UPPSALA UNIVERSITY	SRX457306	0	AB 5500xl Genetic Analyzer	SINGLE	RANDOM		2014-01-31	176	109	Apis mellifera	ABI_SOLID	2014-07-23	SRR1152565	SRS549694	SRP036072	Amafr_7B_20111205	public	GENOMIC
WGS	75	PRJNA236426	SAMN02596354	UPPSALA UNIVERSITY	SRX457306	0	AB 5500xl Genetic Analyzer	SINGLE	RANDOM		2014-01-31	166	100	Apis mellifera	ABI_SOLID	2014-07-23	SRR1152566	SRS549694	SRP036072	Amafr_7B_20111205	public	GENOMIC
WGS	75	PRJNA236426	SAMN02596354	UPPSALA UNIVERSITY	SRX457306	0	AB 5500xl Genetic Analyzer	SINGLE	RANDOM		2014-01-31	176	106	Apis mellifera	ABI_SOLID	2014-07-23	SRR1152567	SRS549694	SRP036072	Amafr_7B_20111205	public	GENOMIC
WGS	75	PRJNA236426	SAMN02596354	UPPSALA UNIVERSITY	SRX457306	0	AB 5500xl Genetic Analyzer	SINGLE	RANDOM		2014-01-31	132	78	Apis mellifera	ABI_SOLID	2014-07-23	SRR1152568	SRS549694	SRP036072	Amafr_7B_20111205	public	GENOMIC
WGS	75	PRJNA236426	SAMN02596354	UPPSALA UNIVERSITY	SRX457306	0	AB 5500xl Genetic Analyzer	SINGLE	RANDOM		2014-01-31	172	104	Apis mellifera	ABI_SOLID	2014-07-23	SRR1152569	SRS549694	SRP036072	Amafr_7B_20111205	public	GENOMIC
WGS	75	PRJNA236426	SAMN02596354	UPPSALA UNIVERSITY	SRX457306	0	AB 5500xl Genetic Analyzer	SINGLE	RANDOM		2014-01-31	163	101	Apis mellifera	ABI_SOLID	2014-07-23	SRR1152570	SRS549694	SRP036072	Amafr_7B_20111205	public	GENOMIC
WGS	75	PRJNA236426	SAMN02596355	UPPSALA UNIVERSITY	SRX457307	0	AB 5500xl Genetic Analyzer	SINGLE	RANDOM		2014-01-31	217	135	Apis mellifera	ABI_SOLID	2014-07-23	SRR1152571	SRS549695	SRP036072	Amafr_8B_20111205	public	GENOMIC
WGS	75	PRJNA236426	SAMN02596355	UPPSALA UNIVERSITY	SRX457307	0	AB 5500xl Genetic Analyzer	SINGLE	RANDOM		2014-01-31	197	120	Apis mellifera	ABI_SOLID	2014-07-23	SRR1152572	SRS549695	SRP036072	Amafr_8B_20111205	public	GENOMIC
WGS	75	PRJNA236426	SAMN02596355	UPPSALA UNIVERSITY	SRX457307	0	AB 5500xl Genetic Analyzer	SINGLE	RANDOM		2014-01-31	211	128	Apis mellifera	ABI_SOLID	2014-07-23	SRR1152573	SRS549695	SRP036072	Amafr_8B_20111205	public	GENOMIC
WGS	75	PRJNA236426	SAMN02596355	UPPSALA UNIVERSITY	SRX457307	0	AB 5500xl Genetic Analyzer	SINGLE	RANDOM		2014-01-31	157	94	Apis mellifera	ABI_SOLID	2014-07-23	SRR1152574	SRS549695	SRP036072	Amafr_8B_20111205	public	GENOMIC
WGS	75	PRJNA236426	SAMN02596355	UPPSALA UNIVERSITY	SRX457307	0	AB 5500xl Genetic Analyzer	SINGLE	RANDOM		2014-01-31	214	131	Apis mellifera	ABI_SOLID	2014-07-23	SRR1152575	SRS549695	SRP036072	Amafr_8B_20111205	public	GENOMIC
WGS	75	PRJNA236426	SAMN02596355	UPPSALA UNIVERSITY	SRX457307	0	AB 5500xl Genetic Analyzer	SINGLE	RANDOM		2014-01-31	193	120	Apis mellifera	ABI_SOLID	2014-07-23	SRR1152576	SRS549695	SRP036072	Amafr_8B_20111205	public	GENOMIC
WGS	75	PRJNA236426	SAMN02596356	UPPSALA UNIVERSITY	SRX457308	0	AB 5500xl Genetic Analyzer	SINGLE	RANDOM		2014-01-31	213	133	Apis mellifera	ABI_SOLID	2014-07-23	SRR1152577	SRS549696	SRP036072	Amafr_9B_20111205	public	GENOMIC
WGS	75	PRJNA236426	SAMN02596356	UPPSALA UNIVERSITY	SRX457308	0	AB 5500xl Genetic Analyzer	SINGLE	RANDOM		2014-01-31	205	125	Apis mellifera	ABI_SOLID	2014-07-23	SRR1152578	SRS549696	SRP036072	Amafr_9B_20111205	public	GENOMIC
WGS	75	PRJNA236426	SAMN02596356	UPPSALA UNIVERSITY	SRX457308	0	AB 5500xl Genetic Analyzer	SINGLE	RANDOM		2014-01-31	208	126	Apis mellifera	ABI_SOLID	2014-07-23	SRR1152579	SRS549696	SRP036072	Amafr_9B_20111205	public	GENOMIC
WGS	75	PRJNA236426	SAMN02596356	UPPSALA UNIVERSITY	SRX457308	0	AB 5500xl Genetic Analyzer	SINGLE	RANDOM		2014-01-31	162	97	Apis mellifera	ABI_SOLID	2014-07-23	SRR1152580	SRS549696	SRP036072	Amafr_9B_20111205	public	GENOMIC
WGS	75	PRJNA236426	SAMN02596356	UPPSALA UNIVERSITY	SRX457308	0	AB 5500xl Genetic Analyzer	SINGLE	RANDOM		2014-01-31	212	130	Apis mellifera	ABI_SOLID	2014-07-23	SRR1152581	SRS549696	SRP036072	Amafr_9B_20111205	public	GENOMIC
WGS	75	PRJNA236426	SAMN02596356	UPPSALA UNIVERSITY	SRX457308	0	AB 5500xl Genetic Analyzer	SINGLE	RANDOM		2014-01-31	201	125	Apis mellifera	ABI_SOLID	2014-07-23	SRR1152582	SRS549696	SRP036072	Amafr_9B_20111205	public	GENOMIC
WGS	75	PRJNA236426	SAMN02596357	UPPSALA UNIVERSITY	SRX457309	0	AB 5500xl Genetic Analyzer	SINGLE	RANDOM		2014-01-31	433	267	Apis mellifera	ABI_SOLID	2014-07-23	SRR1152583	SRS549697	SRP036072	Amafr_10A_20111212	public	GENOMIC
WGS	75	PRJNA236426	SAMN02596357	UPPSALA UNIVERSITY	SRX457309	0	AB 5500xl Genetic Analyzer	SINGLE	RANDOM		2014-01-31	404	243	Apis mellifera	ABI_SOLID	2014-07-23	SRR1152584	SRS549697	SRP036072	Amafr_10A_20111212	public	GENOMIC
WGS	75	PRJNA236426	SAMN02596357	UPPSALA UNIVERSITY	SRX457309	0	AB 5500xl Genetic Analyzer	SINGLE	RANDOM		2014-01-31	423	254	Apis mellifera	ABI_SOLID	2014-07-23	SRR1152585	SRS549697	SRP036072	Amafr_10A_20111212	public	GENOMIC
WGS	75	PRJNA236426	SAMN02596357	UPPSALA UNIVERSITY	SRX457309	0	AB 5500xl Genetic Analyzer	SINGLE	RANDOM		2014-01-31	318	189	Apis mellifera	ABI_SOLID	2014-07-23	SRR1152586	SRS549697	SRP036072	Amafr_10A_20111212	public	GENOMIC
WGS	75	PRJNA236426	SAMN02596357	UPPSALA UNIVERSITY	SRX457309	0	AB 5500xl Genetic Analyzer	SINGLE	RANDOM		2014-01-31	432	262	Apis mellifera	ABI_SOLID	2014-07-23	SRR1152587	SRS549697	SRP036072	Amafr_10A_20111212	public	GENOMIC
WGS	75	PRJNA236426	SAMN02596357	UPPSALA UNIVERSITY	SRX457309	0	AB 5500xl Genetic Analyzer	SINGLE	RANDOM		2014-01-31	398	246	Apis mellifera	ABI_SOLID	2014-07-23	SRR1152588	SRS549697	SRP036072	Amafr_10A_20111212	public	GENOMIC
WGS	75	PRJNA236426	SAMN02596358	UPPSALA UNIVERSITY	SRX457310	0	AB 5500xl Genetic Analyzer	SINGLE	RANDOM		2014-02-01	170	105	Apis mellifera	ABI_SOLID	2014-07-23	SRR1152589	SRS549698	SRP036072	Amhyg_4H_20111102	public	GENOMIC
WGS	75	PRJNA236426	SAMN02596358	UPPSALA UNIVERSITY	SRX457310	0	AB 5500xl Genetic Analyzer	SINGLE	RANDOM		2014-02-01	166	101	Apis mellifera	ABI_SOLID	2014-07-23	SRR1152590	SRS549698	SRP036072	Amhyg_4H_20111102	public	GENOMIC
WGS	75	PRJNA236426	SAMN02596358	UPPSALA UNIVERSITY	SRX457310	0	AB 5500xl Genetic Analyzer	SINGLE	RANDOM		2014-02-01	166	102	Apis mellifera	ABI_SOLID	2014-07-23	SRR1152591	SRS549698	SRP036072	Amhyg_4H_20111102	public	GENOMIC
WGS	75	PRJNA236426	SAMN02596358	UPPSALA UNIVERSITY	SRX457310	0	AB 5500xl Genetic Analyzer	SINGLE	RANDOM		2014-02-01	162	99	Apis mellifera	ABI_SOLID	2014-07-23	SRR1152592	SRS549698	SRP036072	Amhyg_4H_20111102	public	GENOMIC
WGS	75	PRJNA236426	SAMN02596358	UPPSALA UNIVERSITY	SRX457310	0	AB 5500xl Genetic Analyzer	SINGLE	RANDOM		2014-02-01	166	102	Apis mellifera	ABI_SOLID	2014-07-23	SRR1152593	SRS549698	SRP036072	Amhyg_4H_20111102	public	GENOMIC
WGS	75	PRJNA236426	SAMN02596358	UPPSALA UNIVERSITY	SRX457310	0	AB 5500xl Genetic Analyzer	SINGLE	RANDOM		2014-02-01	165	104	Apis mellifera	ABI_SOLID	2014-07-23	SRR1152594	SRS549698	SRP036072	Amhyg_4H_20111102	public	GENOMIC
WGS	75	PRJNA236426	SAMN02596359	UPPSALA UNIVERSITY	SRX457311	0	AB 5500xl Genetic Analyzer	SINGLE	RANDOM		2014-02-01	187	115	Apis mellifera	ABI_SOLID	2014-07-23	SRR1152595	SRS549699	SRP036072	Amhyg_5H_20111102	public	GENOMIC
WGS	75	PRJNA236426	SAMN02596359	UPPSALA UNIVERSITY	SRX457311	0	AB 5500xl Genetic Analyzer	SINGLE	RANDOM		2014-02-01	187	113	Apis mellifera	ABI_SOLID	2014-07-23	SRR1152596	SRS549699	SRP036072	Amhyg_5H_20111102	public	GENOMIC
WGS	75	PRJNA236426	SAMN02596359	UPPSALA UNIVERSITY	SRX457311	0	AB 5500xl Genetic Analyzer	SINGLE	RANDOM		2014-02-01	180	109	Apis mellifera	ABI_SOLID	2014-07-23	SRR1152597	SRS549699	SRP036072	Amhyg_5H_20111102	public	GENOMIC
WGS	75	PRJNA236426	SAMN02596359	UPPSALA UNIVERSITY	SRX457311	0	AB 5500xl Genetic Analyzer	SINGLE	RANDOM		2014-02-01	171	104	Apis mellifera	ABI_SOLID	2014-07-23	SRR1152598	SRS549699	SRP036072	Amhyg_5H_20111102	public	GENOMIC
WGS	75	PRJNA236426	SAMN02596359	UPPSALA UNIVERSITY	SRX457311	0	AB 5500xl Genetic Analyzer	SINGLE	RANDOM		2014-02-01	175	107	Apis mellifera	ABI_SOLID	2014-07-23	SRR1152599	SRS549699	SRP036072	Amhyg_5H_20111102	public	GENOMIC
WGS	75	PRJNA236426	SAMN02596359	UPPSALA UNIVERSITY	SRX457311	0	AB 5500xl Genetic Analyzer	SINGLE	RANDOM		2014-02-01	179	112	Apis mellifera	ABI_SOLID	2014-07-23	SRR1152600	SRS549699	SRP036072	Amhyg_5H_20111102	public	GENOMIC
WGS	75	PRJNA236426	SAMN02596360	UPPSALA UNIVERSITY	SRX457312	0	AB 5500xl Genetic Analyzer	SINGLE	RANDOM		2014-02-01	232	142	Apis mellifera	ABI_SOLID	2014-07-23	SRR1152601	SRS549700	SRP036072	Amhyg_7H_20111102	public	GENOMIC
WGS	75	PRJNA236426	SAMN02596360	UPPSALA UNIVERSITY	SRX457312	0	AB 5500xl Genetic Analyzer	SINGLE	RANDOM		2014-02-01	234	140	Apis mellifera	ABI_SOLID	2014-07-23	SRR1152602	SRS549700	SRP036072	Amhyg_7H_20111102	public	GENOMIC
WGS	75	PRJNA236426	SAMN02596360	UPPSALA UNIVERSITY	SRX457312	0	AB 5500xl Genetic Analyzer	SINGLE	RANDOM		2014-02-01	229	139	Apis mellifera	ABI_SOLID	2014-07-23	SRR1152603	SRS549700	SRP036072	Amhyg_7H_20111102	public	GENOMIC
WGS	75	PRJNA236426	SAMN02596360	UPPSALA UNIVERSITY	SRX457312	0	AB 5500xl Genetic Analyzer	SINGLE	RANDOM		2014-02-01	219	132	Apis mellifera	ABI_SOLID	2014-07-23	SRR1152604	SRS549700	SRP036072	Amhyg_7H_20111102	public	GENOMIC
WGS	75	PRJNA236426	SAMN02596360	UPPSALA UNIVERSITY	SRX457312	0	AB 5500xl Genetic Analyzer	SINGLE	RANDOM		2014-02-01	224	136	Apis mellifera	ABI_SOLID	2014-07-23	SRR1152605	SRS549700	SRP036072	Amhyg_7H_20111102	public	GENOMIC
WGS	75	PRJNA236426	SAMN02596360	UPPSALA UNIVERSITY	SRX457312	0	AB 5500xl Genetic Analyzer	SINGLE	RANDOM		2014-02-01	228	142	Apis mellifera	ABI_SOLID	2014-07-23	SRR1152606	SRS549700	SRP036072	Amhyg_7H_20111102	public	GENOMIC
WGS	75	PRJNA236426	SAMN02596361	UPPSALA UNIVERSITY	SRX457313	0	AB 5500xl Genetic Analyzer	SINGLE	RANDOM		2014-02-01	233	143	Apis mellifera	ABI_SOLID	2014-07-23	SRR1152607	SRS549701	SRP036072	Amhyg_8H_20111102	public	GENOMIC
WGS	75	PRJNA236426	SAMN02596361	UPPSALA UNIVERSITY	SRX457313	0	AB 5500xl Genetic Analyzer	SINGLE	RANDOM		2014-02-01	225	136	Apis mellifera	ABI_SOLID	2014-07-23	SRR1152608	SRS549701	SRP036072	Amhyg_8H_20111102	public	GENOMIC
WGS	75	PRJNA236426	SAMN02596361	UPPSALA UNIVERSITY	SRX457313	0	AB 5500xl Genetic Analyzer	SINGLE	RANDOM		2014-02-01	227	138	Apis mellifera	ABI_SOLID	2014-07-23	SRR1152609	SRS549701	SRP036072	Amhyg_8H_20111102	public	GENOMIC
WGS	75	PRJNA236426	SAMN02596361	UPPSALA UNIVERSITY	SRX457313	0	AB 5500xl Genetic Analyzer	SINGLE	RANDOM		2014-02-01	217	131	Apis mellifera	ABI_SOLID	2014-07-23	SRR1152610	SRS549701	SRP036072	Amhyg_8H_20111102	public	GENOMIC
WGS	75	PRJNA236426	SAMN02596361	UPPSALA UNIVERSITY	SRX457313	0	AB 5500xl Genetic Analyzer	SINGLE	RANDOM		2014-02-01	223	136	Apis mellifera	ABI_SOLID	2014-07-23	SRR1152611	SRS549701	SRP036072	Amhyg_8H_20111102	public	GENOMIC
WGS	75	PRJNA236426	SAMN02596361	UPPSALA UNIVERSITY	SRX457313	0	AB 5500xl Genetic Analyzer	SINGLE	RANDOM		2014-02-01	224	140	Apis mellifera	ABI_SOLID	2014-07-23	SRR1152612	SRS549701	SRP036072	Amhyg_8H_20111102	public	GENOMIC
WGS	75	PRJNA236426	SAMN02596362	UPPSALA UNIVERSITY	SRX457314	0	AB 5500xl Genetic Analyzer	SINGLE	RANDOM		2014-02-01	214	132	Apis mellifera	ABI_SOLID	2014-07-23	SRR1152613	SRS549702	SRP036072	Amhyg_9H_20111102	public	GENOMIC
WGS	75	PRJNA236426	SAMN02596362	UPPSALA UNIVERSITY	SRX457314	0	AB 5500xl Genetic Analyzer	SINGLE	RANDOM		2014-02-01	215	131	Apis mellifera	ABI_SOLID	2014-07-23	SRR1152614	SRS549702	SRP036072	Amhyg_9H_20111102	public	GENOMIC
WGS	75	PRJNA236426	SAMN02596362	UPPSALA UNIVERSITY	SRX457314	0	AB 5500xl Genetic Analyzer	SINGLE	RANDOM		2014-02-01	207	126	Apis mellifera	ABI_SOLID	2014-07-23	SRR1152615	SRS549702	SRP036072	Amhyg_9H_20111102	public	GENOMIC
WGS	75	PRJNA236426	SAMN02596362	UPPSALA UNIVERSITY	SRX457314	0	AB 5500xl Genetic Analyzer	SINGLE	RANDOM		2014-02-01	200	122	Apis mellifera	ABI_SOLID	2014-07-23	SRR1152616	SRS549702	SRP036072	Amhyg_9H_20111102	public	GENOMIC
WGS	75	PRJNA236426	SAMN02596362	UPPSALA UNIVERSITY	SRX457314	0	AB 5500xl Genetic Analyzer	SINGLE	RANDOM		2014-02-01	204	125	Apis mellifera	ABI_SOLID	2014-07-23	SRR1152617	SRS549702	SRP036072	Amhyg_9H_20111102	public	GENOMIC
WGS	75	PRJNA236426	SAMN02596362	UPPSALA UNIVERSITY	SRX457314	0	AB 5500xl Genetic Analyzer	SINGLE	RANDOM		2014-02-01	205	129	Apis mellifera	ABI_SOLID	2014-07-23	SRR1152618	SRS549702	SRP036072	Amhyg_9H_20111102	public	GENOMIC
WGS	75	PRJNA236426	SAMN02596363	UPPSALA UNIVERSITY	SRX457315	0	AB 5500xl Genetic Analyzer	SINGLE	RANDOM		2014-02-01	272	165	Apis mellifera	ABI_SOLID	2014-07-23	SRR1152619	SRS549703	SRP036072	Amhyg_17H_20111102	public	GENOMIC
WGS	75	PRJNA236426	SAMN02596363	UPPSALA UNIVERSITY	SRX457315	0	AB 5500xl Genetic Analyzer	SINGLE	RANDOM		2014-02-01	269	160	Apis mellifera	ABI_SOLID	2014-07-23	SRR1152620	SRS549703	SRP036072	Amhyg_17H_20111102	public	GENOMIC
WGS	75	PRJNA236426	SAMN02596363	UPPSALA UNIVERSITY	SRX457315	0	AB 5500xl Genetic Analyzer	SINGLE	RANDOM		2014-02-01	262	158	Apis mellifera	ABI_SOLID	2014-07-23	SRR1152621	SRS549703	SRP036072	Amhyg_17H_20111102	public	GENOMIC
WGS	75	PRJNA236426	SAMN02596363	UPPSALA UNIVERSITY	SRX457315	0	AB 5500xl Genetic Analyzer	SINGLE	RANDOM		2014-02-01	255	153	Apis mellifera	ABI_SOLID	2014-07-23	SRR1152622	SRS549703	SRP036072	Amhyg_17H_20111102	public	GENOMIC
WGS	75	PRJNA236426	SAMN02596363	UPPSALA UNIVERSITY	SRX457315	0	AB 5500xl Genetic Analyzer	SINGLE	RANDOM		2014-02-01	263	158	Apis mellifera	ABI_SOLID	2014-07-23	SRR1152623	SRS549703	SRP036072	Amhyg_17H_20111102	public	GENOMIC
WGS	75	PRJNA236426	SAMN02596363	UPPSALA UNIVERSITY	SRX457315	0	AB 5500xl Genetic Analyzer	SINGLE	RANDOM		2014-02-01	263	162	Apis mellifera	ABI_SOLID	2014-07-23	SRR1152624	SRS549703	SRP036072	Amhyg_17H_20111102	public	GENOMIC
WGS	75	PRJNA236426	SAMN02596364	UPPSALA UNIVERSITY	SRX457316	0	AB 5500xl Genetic Analyzer	SINGLE	RANDOM		2014-02-01	300	182	Apis mellifera	ABI_SOLID	2014-07-23	SRR1152625	SRS549704	SRP036072	Amhyg_21H_20111102	public	GENOMIC
WGS	75	PRJNA236426	SAMN02596364	UPPSALA UNIVERSITY	SRX457316	0	AB 5500xl Genetic Analyzer	SINGLE	RANDOM		2014-02-01	293	175	Apis mellifera	ABI_SOLID	2014-07-23	SRR1152626	SRS549704	SRP036072	Amhyg_21H_20111102	public	GENOMIC
WGS	75	PRJNA236426	SAMN02596364	UPPSALA UNIVERSITY	SRX457316	0	AB 5500xl Genetic Analyzer	SINGLE	RANDOM		2014-02-01	293	176	Apis mellifera	ABI_SOLID	2014-07-23	SRR1152627	SRS549704	SRP036072	Amhyg_21H_20111102	public	GENOMIC
WGS	75	PRJNA236426	SAMN02596364	UPPSALA UNIVERSITY	SRX457316	0	AB 5500xl Genetic Analyzer	SINGLE	RANDOM		2014-02-01	277	166	Apis mellifera	ABI_SOLID	2014-07-23	SRR1152628	SRS549704	SRP036072	Amhyg_21H_20111102	public	GENOMIC
WGS	75	PRJNA236426	SAMN02596364	UPPSALA UNIVERSITY	SRX457316	0	AB 5500xl Genetic Analyzer	SINGLE	RANDOM		2014-02-01	285	171	Apis mellifera	ABI_SOLID	2014-07-23	SRR1152629	SRS549704	SRP036072	Amhyg_21H_20111102	public	GENOMIC
WGS	75	PRJNA236426	SAMN02596364	UPPSALA UNIVERSITY	SRX457316	0	AB 5500xl Genetic Analyzer	SINGLE	RANDOM		2014-02-01	289	178	Apis mellifera	ABI_SOLID	2014-07-23	SRR1152630	SRS549704	SRP036072	Amhyg_21H_20111102	public	GENOMIC
WGS	75	PRJNA236426	SAMN02596365	UPPSALA UNIVERSITY	SRX457317	0	AB 5500xl Genetic Analyzer	SINGLE	RANDOM		2014-02-01	277	168	Apis mellifera	ABI_SOLID	2014-07-23	SRR1152631	SRS549705	SRP036072	Amhyg_22H_20111102	public	GENOMIC
WGS	75	PRJNA236426	SAMN02596365	UPPSALA UNIVERSITY	SRX457317	0	AB 5500xl Genetic Analyzer	SINGLE	RANDOM		2014-02-01	266	159	Apis mellifera	ABI_SOLID	2014-07-23	SRR1152632	SRS549705	SRP036072	Amhyg_22H_20111102	public	GENOMIC
WGS	75	PRJNA236426	SAMN02596365	UPPSALA UNIVERSITY	SRX457317	0	AB 5500xl Genetic Analyzer	SINGLE	RANDOM		2014-02-01	271	163	Apis mellifera	ABI_SOLID	2014-07-23	SRR1152633	SRS549705	SRP036072	Amhyg_22H_20111102	public	GENOMIC
WGS	75	PRJNA236426	SAMN02596365	UPPSALA UNIVERSITY	SRX457317	0	AB 5500xl Genetic Analyzer	SINGLE	RANDOM		2014-02-01	259	156	Apis mellifera	ABI_SOLID	2014-07-23	SRR1152634	SRS549705	SRP036072	Amhyg_22H_20111102	public	GENOMIC
WGS	75	PRJNA236426	SAMN02596365	UPPSALA UNIVERSITY	SRX457317	0	AB 5500xl Genetic Analyzer	SINGLE	RANDOM		2014-02-01	269	162	Apis mellifera	ABI_SOLID	2014-07-23	SRR1152635	SRS549705	SRP036072	Amhyg_22H_20111102	public	GENOMIC
WGS	75	PRJNA236426	SAMN02596365	UPPSALA UNIVERSITY	SRX457317	0	AB 5500xl Genetic Analyzer	SINGLE	RANDOM		2014-02-01	271	167	Apis mellifera	ABI_SOLID	2014-07-23	SRR1152636	SRS549705	SRP036072	Amhyg_22H_20111102	public	GENOMIC
WGS	75	PRJNA236426	SAMN02596366	UPPSALA UNIVERSITY	SRX457318	0	AB 5500xl Genetic Analyzer	SINGLE	RANDOM		2014-02-01	228	139	Apis mellifera	ABI_SOLID	2014-07-23	SRR1152637	SRS549706	SRP036072	Amhyg_23H_20111102	public	GENOMIC
WGS	75	PRJNA236426	SAMN02596366	UPPSALA UNIVERSITY	SRX457318	0	AB 5500xl Genetic Analyzer	SINGLE	RANDOM		2014-02-01	222	133	Apis mellifera	ABI_SOLID	2014-07-23	SRR1152638	SRS549706	SRP036072	Amhyg_23H_20111102	public	GENOMIC
WGS	75	PRJNA236426	SAMN02596366	UPPSALA UNIVERSITY	SRX457318	0	AB 5500xl Genetic Analyzer	SINGLE	RANDOM		2014-02-01	220	133	Apis mellifera	ABI_SOLID	2014-07-23	SRR1152639	SRS549706	SRP036072	Amhyg_23H_20111102	public	GENOMIC
WGS	75	PRJNA236426	SAMN02596366	UPPSALA UNIVERSITY	SRX457318	0	AB 5500xl Genetic Analyzer	SINGLE	RANDOM		2014-02-01	211	127	Apis mellifera	ABI_SOLID	2014-07-23	SRR1152640	SRS549706	SRP036072	Amhyg_23H_20111102	public	GENOMIC
WGS	75	PRJNA236426	SAMN02596366	UPPSALA UNIVERSITY	SRX457318	0	AB 5500xl Genetic Analyzer	SINGLE	RANDOM		2014-02-01	218	132	Apis mellifera	ABI_SOLID	2014-07-23	SRR1152641	SRS549706	SRP036072	Amhyg_23H_20111102	public	GENOMIC
WGS	75	PRJNA236426	SAMN02596366	UPPSALA UNIVERSITY	SRX457318	0	AB 5500xl Genetic Analyzer	SINGLE	RANDOM		2014-02-01	221	137	Apis mellifera	ABI_SOLID	2014-07-23	SRR1152642	SRS549706	SRP036072	Amhyg_23H_20111102	public	GENOMIC
WGS	75	PRJNA236426	SAMN02596367	UPPSALA UNIVERSITY	SRX457319	0	AB 5500xl Genetic Analyzer	SINGLE	RANDOM		2014-02-01	281	171	Apis mellifera	ABI_SOLID	2014-07-23	SRR1152643	SRS549707	SRP036072	Amhyg_30H_20111102	public	GENOMIC
WGS	75	PRJNA236426	SAMN02596367	UPPSALA UNIVERSITY	SRX457319	0	AB 5500xl Genetic Analyzer	SINGLE	RANDOM		2014-02-01	276	165	Apis mellifera	ABI_SOLID	2014-07-23	SRR1152644	SRS549707	SRP036072	Amhyg_30H_20111102	public	GENOMIC
WGS	75	PRJNA236426	SAMN02596367	UPPSALA UNIVERSITY	SRX457319	0	AB 5500xl Genetic Analyzer	SINGLE	RANDOM		2014-02-01	271	163	Apis mellifera	ABI_SOLID	2014-07-23	SRR1152645	SRS549707	SRP036072	Amhyg_30H_20111102	public	GENOMIC
WGS	75	PRJNA236426	SAMN02596367	UPPSALA UNIVERSITY	SRX457319	0	AB 5500xl Genetic Analyzer	SINGLE	RANDOM		2014-02-01	261	157	Apis mellifera	ABI_SOLID	2014-07-23	SRR1152646	SRS549707	SRP036072	Amhyg_30H_20111102	public	GENOMIC
WGS	75	PRJNA236426	SAMN02596367	UPPSALA UNIVERSITY	SRX457319	0	AB 5500xl Genetic Analyzer	SINGLE	RANDOM		2014-02-01	271	163	Apis mellifera	ABI_SOLID	2014-07-23	SRR1152647	SRS549707	SRP036072	Amhyg_30H_20111102	public	GENOMIC
WGS	75	PRJNA236426	SAMN02596367	UPPSALA UNIVERSITY	SRX457319	0	AB 5500xl Genetic Analyzer	SINGLE	RANDOM		2014-02-01	273	168	Apis mellifera	ABI_SOLID	2014-07-23	SRR1152648	SRS549707	SRP036072	Amhyg_30H_20111102	public	GENOMIC
WGS	75	PRJNA236426	SAMN02596368	UPPSALA UNIVERSITY	SRX457320	0	AB 5500xl Genetic Analyzer	SINGLE	RANDOM		2014-01-31	2609	1959	Apis mellifera	ABI_SOLID	2014-07-23	SRR1152649	SRS549708	SRP036072	Amana_A3A_20111012	public	GENOMIC
WGS	75	PRJNA236426	SAMN02596368	UPPSALA UNIVERSITY	SRX457320	0	AB 5500xl Genetic Analyzer	SINGLE	RANDOM		2014-02-01	3602	2617	Apis mellifera	ABI_SOLID	2014-07-23	SRR1152650	SRS549708	SRP036072	Amana_A3A_20111012	public	GENOMIC
WGS	75	PRJNA236426	SAMN02596368	UPPSALA UNIVERSITY	SRX457320	0	AB 5500xl Genetic Analyzer	SINGLE	RANDOM		2014-02-01	3711	2710	Apis mellifera	ABI_SOLID	2014-07-23	SRR1152651	SRS549708	SRP036072	Amana_A3A_20111012	public	GENOMIC
WGS	75	PRJNA236426	SAMN02596368	UPPSALA UNIVERSITY	SRX457320	0	AB 5500xl Genetic Analyzer	SINGLE	RANDOM		2014-02-01	148	91	Apis mellifera	ABI_SOLID	2014-07-23	SRR1152652	SRS549708	SRP036072	Amana_A3A_20111012	public	GENOMIC
WGS	75	PRJNA236426	SAMN02596368	UPPSALA UNIVERSITY	SRX457320	0	AB 5500xl Genetic Analyzer	SINGLE	RANDOM		2014-02-01	142	85	Apis mellifera	ABI_SOLID	2014-07-23	SRR1152653	SRS549708	SRP036072	Amana_A3A_20111012	public	GENOMIC
WGS	75	PRJNA236426	SAMN02596368	UPPSALA UNIVERSITY	SRX457320	0	AB 5500xl Genetic Analyzer	SINGLE	RANDOM		2014-02-01	142	86	Apis mellifera	ABI_SOLID	2014-07-23	SRR1152654	SRS549708	SRP036072	Amana_A3A_20111012	public	GENOMIC
WGS	75	PRJNA236426	SAMN02596368	UPPSALA UNIVERSITY	SRX457320	0	AB 5500xl Genetic Analyzer	SINGLE	RANDOM		2014-02-01	136	82	Apis mellifera	ABI_SOLID	2014-07-23	SRR1152655	SRS549708	SRP036072	Amana_A3A_20111012	public	GENOMIC
WGS	75	PRJNA236426	SAMN02596368	UPPSALA UNIVERSITY	SRX457320	0	AB 5500xl Genetic Analyzer	SINGLE	RANDOM		2014-02-01	140	85	Apis mellifera	ABI_SOLID	2014-07-23	SRR1152656	SRS549708	SRP036072	Amana_A3A_20111012	public	GENOMIC
WGS	75	PRJNA236426	SAMN02596368	UPPSALA UNIVERSITY	SRX457320	0	AB 5500xl Genetic Analyzer	SINGLE	RANDOM		2014-02-01	143	89	Apis mellifera	ABI_SOLID	2014-07-23	SRR1152657	SRS549708	SRP036072	Amana_A3A_20111012	public	GENOMIC
WGS	75	PRJNA236426	SAMN02596368	UPPSALA UNIVERSITY	SRX457320	0	AB 5500xl Genetic Analyzer	SINGLE	RANDOM		2014-02-02	7917	5888	Apis mellifera	ABI_SOLID	2014-07-23	SRR1152658	SRS549708	SRP036072	Amana_A3A_20111012	public	GENOMIC
WGS	75	PRJNA236426	SAMN02596369	UPPSALA UNIVERSITY	SRX457321	0	AB 5500xl Genetic Analyzer	SINGLE	RANDOM		2014-02-01	171	104	Apis mellifera	ABI_SOLID	2014-07-23	SRR1152659	SRS549709	SRP036072	Amana_A2B_20111130	public	GENOMIC
WGS	75	PRJNA236426	SAMN02596369	UPPSALA UNIVERSITY	SRX457321	0	AB 5500xl Genetic Analyzer	SINGLE	RANDOM		2014-02-01	190	113	Apis mellifera	ABI_SOLID	2014-07-23	SRR1152660	SRS549709	SRP036072	Amana_A2B_20111130	public	GENOMIC
WGS	75	PRJNA236426	SAMN02596369	UPPSALA UNIVERSITY	SRX457321	0	AB 5500xl Genetic Analyzer	SINGLE	RANDOM		2014-02-01	176	106	Apis mellifera	ABI_SOLID	2014-07-23	SRR1152661	SRS549709	SRP036072	Amana_A2B_20111130	public	GENOMIC
WGS	75	PRJNA236426	SAMN02596369	UPPSALA UNIVERSITY	SRX457321	0	AB 5500xl Genetic Analyzer	SINGLE	RANDOM		2014-02-01	176	105	Apis mellifera	ABI_SOLID	2014-07-23	SRR1152662	SRS549709	SRP036072	Amana_A2B_20111130	public	GENOMIC
WGS	75	PRJNA236426	SAMN02596369	UPPSALA UNIVERSITY	SRX457321	0	AB 5500xl Genetic Analyzer	SINGLE	RANDOM		2014-02-01	176	106	Apis mellifera	ABI_SOLID	2014-07-23	SRR1152663	SRS549709	SRP036072	Amana_A2B_20111130	public	GENOMIC
WGS	75	PRJNA236426	SAMN02596369	UPPSALA UNIVERSITY	SRX457321	0	AB 5500xl Genetic Analyzer	SINGLE	RANDOM		2014-02-01	172	106	Apis mellifera	ABI_SOLID	2014-07-23	SRR1152664	SRS549709	SRP036072	Amana_A2B_20111130	public	GENOMIC
WGS	75	PRJNA236426	SAMN02596370	UPPSALA UNIVERSITY	SRX457322	0	AB 5500xl Genetic Analyzer	SINGLE	RANDOM		2014-02-01	279	170	Apis mellifera	ABI_SOLID	2014-07-23	SRR1152665	SRS549710	SRP036072	Amana_AN1_20111204	public	GENOMIC
WGS	75	PRJNA236426	SAMN02596370	UPPSALA UNIVERSITY	SRX457322	0	AB 5500xl Genetic Analyzer	SINGLE	RANDOM		2014-02-01	276	165	Apis mellifera	ABI_SOLID	2014-07-23	SRR1152666	SRS549710	SRP036072	Amana_AN1_20111204	public	GENOMIC
WGS	75	PRJNA236426	SAMN02596370	UPPSALA UNIVERSITY	SRX457322	0	AB 5500xl Genetic Analyzer	SINGLE	RANDOM		2014-02-01	269	162	Apis mellifera	ABI_SOLID	2014-07-23	SRR1152667	SRS549710	SRP036072	Amana_AN1_20111204	public	GENOMIC
WGS	75	PRJNA236426	SAMN02596370	UPPSALA UNIVERSITY	SRX457322	0	AB 5500xl Genetic Analyzer	SINGLE	RANDOM		2014-02-01	261	157	Apis mellifera	ABI_SOLID	2014-07-23	SRR1152668	SRS549710	SRP036072	Amana_AN1_20111204	public	GENOMIC
WGS	75	PRJNA236426	SAMN02596370	UPPSALA UNIVERSITY	SRX457322	0	AB 5500xl Genetic Analyzer	SINGLE	RANDOM		2014-02-01	270	162	Apis mellifera	ABI_SOLID	2014-07-23	SRR1152669	SRS549710	SRP036072	Amana_AN1_20111204	public	GENOMIC
WGS	75	PRJNA236426	SAMN02596370	UPPSALA UNIVERSITY	SRX457322	0	AB 5500xl Genetic Analyzer	SINGLE	RANDOM		2014-02-01	270	167	Apis mellifera	ABI_SOLID	2014-07-23	SRR1152670	SRS549710	SRP036072	Amana_AN1_20111204	public	GENOMIC
WGS	75	PRJNA236426	SAMN02596371	UPPSALA UNIVERSITY	SRX457323	0	AB 5500xl Genetic Analyzer	SINGLE	RANDOM		2014-02-01	230	142	Apis mellifera	ABI_SOLID	2014-07-23	SRR1152671	SRS549711	SRP036072	Amana_AN3B_20111204	public	GENOMIC
WGS	75	PRJNA236426	SAMN02596371	UPPSALA UNIVERSITY	SRX457323	0	AB 5500xl Genetic Analyzer	SINGLE	RANDOM		2014-02-01	211	128	Apis mellifera	ABI_SOLID	2014-07-23	SRR1152672	SRS549711	SRP036072	Amana_AN3B_20111204	public	GENOMIC
WGS	75	PRJNA236426	SAMN02596371	UPPSALA UNIVERSITY	SRX457323	0	AB 5500xl Genetic Analyzer	SINGLE	RANDOM		2014-02-01	230	140	Apis mellifera	ABI_SOLID	2014-07-23	SRR1152673	SRS549711	SRP036072	Amana_AN3B_20111204	public	GENOMIC
WGS	75	PRJNA236426	SAMN02596371	UPPSALA UNIVERSITY	SRX457323	0	AB 5500xl Genetic Analyzer	SINGLE	RANDOM		2014-02-01	217	133	Apis mellifera	ABI_SOLID	2014-07-23	SRR1152674	SRS549711	SRP036072	Amana_AN3B_20111204	public	GENOMIC
WGS	75	PRJNA236426	SAMN02596371	UPPSALA UNIVERSITY	SRX457323	0	AB 5500xl Genetic Analyzer	SINGLE	RANDOM		2014-02-01	221	134	Apis mellifera	ABI_SOLID	2014-07-23	SRR1152675	SRS549711	SRP036072	Amana_AN3B_20111204	public	GENOMIC
WGS	75	PRJNA236426	SAMN02596371	UPPSALA UNIVERSITY	SRX457323	0	AB 5500xl Genetic Analyzer	SINGLE	RANDOM		2014-02-01	217	136	Apis mellifera	ABI_SOLID	2014-07-23	SRR1152676	SRS549711	SRP036072	Amana_AN3B_20111204	public	GENOMIC
WGS	75	PRJNA236426	SAMN02596372	UPPSALA UNIVERSITY	SRX457324	0	AB 5500xl Genetic Analyzer	SINGLE	RANDOM		2014-02-01	189	117	Apis mellifera	ABI_SOLID	2014-07-23	SRR1152677	SRS549712	SRP036072	Amana_AN5_20111204	public	GENOMIC
WGS	75	PRJNA236426	SAMN02596372	UPPSALA UNIVERSITY	SRX457324	0	AB 5500xl Genetic Analyzer	SINGLE	RANDOM		2014-02-01	189	115	Apis mellifera	ABI_SOLID	2014-07-23	SRR1152678	SRS549712	SRP036072	Amana_AN5_20111204	public	GENOMIC
WGS	75	PRJNA236426	SAMN02596372	UPPSALA UNIVERSITY	SRX457324	0	AB 5500xl Genetic Analyzer	SINGLE	RANDOM		2014-02-01	185	113	Apis mellifera	ABI_SOLID	2014-07-23	SRR1152679	SRS549712	SRP036072	Amana_AN5_20111204	public	GENOMIC
WGS	75	PRJNA236426	SAMN02596372	UPPSALA UNIVERSITY	SRX457324	0	AB 5500xl Genetic Analyzer	SINGLE	RANDOM		2014-02-01	181	110	Apis mellifera	ABI_SOLID	2014-07-23	SRR1152680	SRS549712	SRP036072	Amana_AN5_20111204	public	GENOMIC
WGS	75	PRJNA236426	SAMN02596372	UPPSALA UNIVERSITY	SRX457324	0	AB 5500xl Genetic Analyzer	SINGLE	RANDOM		2014-02-01	184	112	Apis mellifera	ABI_SOLID	2014-07-23	SRR1152681	SRS549712	SRP036072	Amana_AN5_20111204	public	GENOMIC
WGS	75	PRJNA236426	SAMN02596372	UPPSALA UNIVERSITY	SRX457324	0	AB 5500xl Genetic Analyzer	SINGLE	RANDOM		2014-02-01	183	114	Apis mellifera	ABI_SOLID	2014-07-23	SRR1152682	SRS549712	SRP036072	Amana_AN5_20111204	public	GENOMIC
WGS	75	PRJNA236426	SAMN02596373	UPPSALA UNIVERSITY	SRX457325	0	AB 5500xl Genetic Analyzer	SINGLE	RANDOM		2014-02-01	204	126	Apis mellifera	ABI_SOLID	2014-07-23	SRR1152683	SRS549713	SRP036072	Amana_AN6_20111204	public	GENOMIC
WGS	75	PRJNA236426	SAMN02596373	UPPSALA UNIVERSITY	SRX457325	0	AB 5500xl Genetic Analyzer	SINGLE	RANDOM		2014-02-01	203	123	Apis mellifera	ABI_SOLID	2014-07-23	SRR1152684	SRS549713	SRP036072	Amana_AN6_20111204	public	GENOMIC
WGS	75	PRJNA236426	SAMN02596373	UPPSALA UNIVERSITY	SRX457325	0	AB 5500xl Genetic Analyzer	SINGLE	RANDOM		2014-02-01	198	121	Apis mellifera	ABI_SOLID	2014-07-23	SRR1152685	SRS549713	SRP036072	Amana_AN6_20111204	public	GENOMIC
WGS	75	PRJNA236426	SAMN02596373	UPPSALA UNIVERSITY	SRX457325	0	AB 5500xl Genetic Analyzer	SINGLE	RANDOM		2014-02-01	188	114	Apis mellifera	ABI_SOLID	2014-07-23	SRR1152686	SRS549713	SRP036072	Amana_AN6_20111204	public	GENOMIC
WGS	75	PRJNA236426	SAMN02596373	UPPSALA UNIVERSITY	SRX457325	0	AB 5500xl Genetic Analyzer	SINGLE	RANDOM		2014-02-01	189	115	Apis mellifera	ABI_SOLID	2014-07-23	SRR1152687	SRS549713	SRP036072	Amana_AN6_20111204	public	GENOMIC
WGS	75	PRJNA236426	SAMN02596373	UPPSALA UNIVERSITY	SRX457325	0	AB 5500xl Genetic Analyzer	SINGLE	RANDOM		2014-02-01	195	121	Apis mellifera	ABI_SOLID	2014-07-23	SRR1152688	SRS549713	SRP036072	Amana_AN6_20111204	public	GENOMIC
WGS	75	PRJNA236426	SAMN02596374	UPPSALA UNIVERSITY	SRX457326	0	AB 5500xl Genetic Analyzer	SINGLE	RANDOM		2014-02-01	46	28	Apis mellifera	ABI_SOLID	2014-07-23	SRR1152689	SRS549714	SRP036072	Amana_AN7_20111204	public	GENOMIC
WGS	75	PRJNA236426	SAMN02596374	UPPSALA UNIVERSITY	SRX457326	0	AB 5500xl Genetic Analyzer	SINGLE	RANDOM		2014-02-01	44	26	Apis mellifera	ABI_SOLID	2014-07-23	SRR1152690	SRS549714	SRP036072	Amana_AN7_20111204	public	GENOMIC
WGS	75	PRJNA236426	SAMN02596374	UPPSALA UNIVERSITY	SRX457326	0	AB 5500xl Genetic Analyzer	SINGLE	RANDOM		2014-02-01	45	27	Apis mellifera	ABI_SOLID	2014-07-23	SRR1152691	SRS549714	SRP036072	Amana_AN7_20111204	public	GENOMIC
WGS	75	PRJNA236426	SAMN02596374	UPPSALA UNIVERSITY	SRX457326	0	AB 5500xl Genetic Analyzer	SINGLE	RANDOM		2014-02-01	42	25	Apis mellifera	ABI_SOLID	2014-07-23	SRR1152692	SRS549714	SRP036072	Amana_AN7_20111204	public	GENOMIC
WGS	75	PRJNA236426	SAMN02596374	UPPSALA UNIVERSITY	SRX457326	0	AB 5500xl Genetic Analyzer	SINGLE	RANDOM		2014-02-01	44	26	Apis mellifera	ABI_SOLID	2014-07-23	SRR1152693	SRS549714	SRP036072	Amana_AN7_20111204	public	GENOMIC
WGS	75	PRJNA236426	SAMN02596374	UPPSALA UNIVERSITY	SRX457326	0	AB 5500xl Genetic Analyzer	SINGLE	RANDOM		2014-02-01	44	27	Apis mellifera	ABI_SOLID	2014-07-23	SRR1152694	SRS549714	SRP036072	Amana_AN7_20111204	public	GENOMIC
WGS	75	PRJNA236426	SAMN02596375	UPPSALA UNIVERSITY	SRX457327	0	AB 5500xl Genetic Analyzer	SINGLE	RANDOM		2014-02-01	276	168	Apis mellifera	ABI_SOLID	2014-07-23	SRR1152695	SRS549715	SRP036072	Amana_AN8_20111204	public	GENOMIC
WGS	75	PRJNA236426	SAMN02596375	UPPSALA UNIVERSITY	SRX457327	0	AB 5500xl Genetic Analyzer	SINGLE	RANDOM		2014-02-01	271	162	Apis mellifera	ABI_SOLID	2014-07-23	SRR1152696	SRS549715	SRP036072	Amana_AN8_20111204	public	GENOMIC
WGS	75	PRJNA236426	SAMN02596375	UPPSALA UNIVERSITY	SRX457327	0	AB 5500xl Genetic Analyzer	SINGLE	RANDOM		2014-02-01	265	159	Apis mellifera	ABI_SOLID	2014-07-23	SRR1152697	SRS549715	SRP036072	Amana_AN8_20111204	public	GENOMIC
WGS	75	PRJNA236426	SAMN02596375	UPPSALA UNIVERSITY	SRX457327	0	AB 5500xl Genetic Analyzer	SINGLE	RANDOM		2014-02-01	255	153	Apis mellifera	ABI_SOLID	2014-07-23	SRR1152698	SRS549715	SRP036072	Amana_AN8_20111204	public	GENOMIC
WGS	75	PRJNA236426	SAMN02596375	UPPSALA UNIVERSITY	SRX457327	0	AB 5500xl Genetic Analyzer	SINGLE	RANDOM		2014-02-01	263	158	Apis mellifera	ABI_SOLID	2014-07-23	SRR1152699	SRS549715	SRP036072	Amana_AN8_20111204	public	GENOMIC
WGS	75	PRJNA236426	SAMN02596375	UPPSALA UNIVERSITY	SRX457327	0	AB 5500xl Genetic Analyzer	SINGLE	RANDOM		2014-02-01	265	164	Apis mellifera	ABI_SOLID	2014-07-23	SRR1152700	SRS549715	SRP036072	Amana_AN8_20111204	public	GENOMIC
WGS	75	PRJNA236426	SAMN02596376	UPPSALA UNIVERSITY	SRX457328	0	AB 5500xl Genetic Analyzer	SINGLE	RANDOM		2014-02-01	284	172	Apis mellifera	ABI_SOLID	2014-07-23	SRR1152701	SRS549716	SRP036072	Amana_AN11_20111204	public	GENOMIC
WGS	75	PRJNA236426	SAMN02596376	UPPSALA UNIVERSITY	SRX457328	0	AB 5500xl Genetic Analyzer	SINGLE	RANDOM		2014-02-01	285	170	Apis mellifera	ABI_SOLID	2014-07-23	SRR1152702	SRS549716	SRP036072	Amana_AN11_20111204	public	GENOMIC
WGS	75	PRJNA236426	SAMN02596376	UPPSALA UNIVERSITY	SRX457328	0	AB 5500xl Genetic Analyzer	SINGLE	RANDOM		2014-02-01	285	172	Apis mellifera	ABI_SOLID	2014-07-23	SRR1152703	SRS549716	SRP036072	Amana_AN11_20111204	public	GENOMIC
WGS	75	PRJNA236426	SAMN02596376	UPPSALA UNIVERSITY	SRX457328	0	AB 5500xl Genetic Analyzer	SINGLE	RANDOM		2014-02-01	271	163	Apis mellifera	ABI_SOLID	2014-07-23	SRR1152704	SRS549716	SRP036072	Amana_AN11_20111204	public	GENOMIC
WGS	75	PRJNA236426	SAMN02596376	UPPSALA UNIVERSITY	SRX457328	0	AB 5500xl Genetic Analyzer	SINGLE	RANDOM		2014-02-01	275	166	Apis mellifera	ABI_SOLID	2014-07-23	SRR1152705	SRS549716	SRP036072	Amana_AN11_20111204	public	GENOMIC
WGS	75	PRJNA236426	SAMN02596376	UPPSALA UNIVERSITY	SRX457328	0	AB 5500xl Genetic Analyzer	SINGLE	RANDOM		2014-02-01	284	175	Apis mellifera	ABI_SOLID	2014-07-23	SRR1152706	SRS549716	SRP036072	Amana_AN11_20111204	public	GENOMIC
WGS	75	PRJNA236426	SAMN02596377	UPPSALA UNIVERSITY	SRX457329	0	AB 5500xl Genetic Analyzer	SINGLE	RANDOM		2014-02-01	346	208	Apis mellifera	ABI_SOLID	2014-07-23	SRR1152707	SRS549717	SRP036072	Amana_AN12_20111204	public	GENOMIC
WGS	75	PRJNA236426	SAMN02596377	UPPSALA UNIVERSITY	SRX457329	0	AB 5500xl Genetic Analyzer	SINGLE	RANDOM		2014-02-01	350	207	Apis mellifera	ABI_SOLID	2014-07-23	SRR1152708	SRS549717	SRP036072	Amana_AN12_20111204	public	GENOMIC
WGS	75	PRJNA236426	SAMN02596377	UPPSALA UNIVERSITY	SRX457329	0	AB 5500xl Genetic Analyzer	SINGLE	RANDOM		2014-02-01	341	203	Apis mellifera	ABI_SOLID	2014-07-23	SRR1152709	SRS549717	SRP036072	Amana_AN12_20111204	public	GENOMIC
WGS	75	PRJNA236426	SAMN02596377	UPPSALA UNIVERSITY	SRX457329	0	AB 5500xl Genetic Analyzer	SINGLE	RANDOM		2014-02-01	326	194	Apis mellifera	ABI_SOLID	2014-07-23	SRR1152710	SRS549717	SRP036072	Amana_AN12_20111204	public	GENOMIC
WGS	75	PRJNA236426	SAMN02596377	UPPSALA UNIVERSITY	SRX457329	0	AB 5500xl Genetic Analyzer	SINGLE	RANDOM		2014-02-01	327	195	Apis mellifera	ABI_SOLID	2014-07-23	SRR1152711	SRS549717	SRP036072	Amana_AN12_20111204	public	GENOMIC
WGS	75	PRJNA236426	SAMN02596377	UPPSALA UNIVERSITY	SRX457329	0	AB 5500xl Genetic Analyzer	SINGLE	RANDOM		2014-02-01	331	202	Apis mellifera	ABI_SOLID	2014-07-23	SRR1152712	SRS549717	SRP036072	Amana_AN12_20111204	public	GENOMIC
WGS	75	PRJNA236426	SAMN02596378	UPPSALA UNIVERSITY	SRX457330	0	AB 5500xl Genetic Analyzer	SINGLE	RANDOM		2014-02-01	746	450	Apis mellifera	ABI_SOLID	2014-07-23	SRR1152713	SRS549718	SRP036072	Amibe_7B_20120104	public	GENOMIC
WGS	75	PRJNA236426	SAMN02596378	UPPSALA UNIVERSITY	SRX457330	0	AB 5500xl Genetic Analyzer	SINGLE	RANDOM		2014-02-01	710	420	Apis mellifera	ABI_SOLID	2014-07-23	SRR1152714	SRS549718	SRP036072	Amibe_7B_20120104	public	GENOMIC
WGS	75	PRJNA236426	SAMN02596378	UPPSALA UNIVERSITY	SRX457330	0	AB 5500xl Genetic Analyzer	SINGLE	RANDOM		2014-02-01	726	433	Apis mellifera	ABI_SOLID	2014-07-23	SRR1152715	SRS549718	SRP036072	Amibe_7B_20120104	public	GENOMIC
WGS	75	PRJNA236426	SAMN02596378	UPPSALA UNIVERSITY	SRX457330	0	AB 5500xl Genetic Analyzer	SINGLE	RANDOM		2014-02-01	688	410	Apis mellifera	ABI_SOLID	2014-07-23	SRR1152716	SRS549718	SRP036072	Amibe_7B_20120104	public	GENOMIC
WGS	75	PRJNA236426	SAMN02596378	UPPSALA UNIVERSITY	SRX457330	0	AB 5500xl Genetic Analyzer	SINGLE	RANDOM		2014-02-01	702	419	Apis mellifera	ABI_SOLID	2014-07-23	SRR1152717	SRS549718	SRP036072	Amibe_7B_20120104	public	GENOMIC
WGS	75	PRJNA236426	SAMN02596378	UPPSALA UNIVERSITY	SRX457330	0	AB 5500xl Genetic Analyzer	SINGLE	RANDOM		2014-02-01	713	436	Apis mellifera	ABI_SOLID	2014-07-23	SRR1152718	SRS549718	SRP036072	Amibe_7B_20120104	public	GENOMIC
WGS	75	PRJNA236426	SAMN02596379	UPPSALA UNIVERSITY	SRX457331	0	AB 5500xl Genetic Analyzer	SINGLE	RANDOM		2014-02-01	237	147	Apis mellifera	ABI_SOLID	2014-07-23	SRR1152719	SRS549719	SRP036072	Amibe_010A_20120104	public	GENOMIC
WGS	75	PRJNA236426	SAMN02596379	UPPSALA UNIVERSITY	SRX457331	0	AB 5500xl Genetic Analyzer	SINGLE	RANDOM		2014-02-01	239	145	Apis mellifera	ABI_SOLID	2014-07-23	SRR1152720	SRS549719	SRP036072	Amibe_010A_20120104	public	GENOMIC
WGS	75	PRJNA236426	SAMN02596379	UPPSALA UNIVERSITY	SRX457331	0	AB 5500xl Genetic Analyzer	SINGLE	RANDOM		2014-02-01	231	142	Apis mellifera	ABI_SOLID	2014-07-23	SRR1152721	SRS549719	SRP036072	Amibe_010A_20120104	public	GENOMIC
WGS	75	PRJNA236426	SAMN02596379	UPPSALA UNIVERSITY	SRX457331	0	AB 5500xl Genetic Analyzer	SINGLE	RANDOM		2014-02-01	228	140	Apis mellifera	ABI_SOLID	2014-07-23	SRR1152722	SRS549719	SRP036072	Amibe_010A_20120104	public	GENOMIC
WGS	75	PRJNA236426	SAMN02596379	UPPSALA UNIVERSITY	SRX457331	0	AB 5500xl Genetic Analyzer	SINGLE	RANDOM		2014-02-01	232	142	Apis mellifera	ABI_SOLID	2014-07-23	SRR1152723	SRS549719	SRP036072	Amibe_010A_20120104	public	GENOMIC
WGS	75	PRJNA236426	SAMN02596379	UPPSALA UNIVERSITY	SRX457331	0	AB 5500xl Genetic Analyzer	SINGLE	RANDOM		2014-02-01	229	144	Apis mellifera	ABI_SOLID	2014-07-23	SRR1152724	SRS549719	SRP036072	Amibe_010A_20120104	public	GENOMIC
WGS	75	PRJNA236426	SAMN02596380	UPPSALA UNIVERSITY	SRX457332	0	AB 5500xl Genetic Analyzer	SINGLE	RANDOM		2014-02-01	260	158	Apis mellifera	ABI_SOLID	2014-07-23	SRR1152725	SRS549720	SRP036072	Amibe_080B_20120104	public	GENOMIC
WGS	75	PRJNA236426	SAMN02596380	UPPSALA UNIVERSITY	SRX457332	0	AB 5500xl Genetic Analyzer	SINGLE	RANDOM		2014-02-01	254	152	Apis mellifera	ABI_SOLID	2014-07-23	SRR1152726	SRS549720	SRP036072	Amibe_080B_20120104	public	GENOMIC
WGS	75	PRJNA236426	SAMN02596380	UPPSALA UNIVERSITY	SRX457332	0	AB 5500xl Genetic Analyzer	SINGLE	RANDOM		2014-02-01	252	152	Apis mellifera	ABI_SOLID	2014-07-23	SRR1152727	SRS549720	SRP036072	Amibe_080B_20120104	public	GENOMIC
WGS	75	PRJNA236426	SAMN02596380	UPPSALA UNIVERSITY	SRX457332	0	AB 5500xl Genetic Analyzer	SINGLE	RANDOM		2014-02-01	242	147	Apis mellifera	ABI_SOLID	2014-07-23	SRR1152728	SRS549720	SRP036072	Amibe_080B_20120104	public	GENOMIC
WGS	75	PRJNA236426	SAMN02596380	UPPSALA UNIVERSITY	SRX457332	0	AB 5500xl Genetic Analyzer	SINGLE	RANDOM		2014-02-01	249	151	Apis mellifera	ABI_SOLID	2014-07-23	SRR1152729	SRS549720	SRP036072	Amibe_080B_20120104	public	GENOMIC
WGS	75	PRJNA236426	SAMN02596380	UPPSALA UNIVERSITY	SRX457332	0	AB 5500xl Genetic Analyzer	SINGLE	RANDOM		2014-02-01	249	155	Apis mellifera	ABI_SOLID	2014-07-23	SRR1152730	SRS549720	SRP036072	Amibe_080B_20120104	public	GENOMIC
WGS	75	PRJNA236426	SAMN02596381	UPPSALA UNIVERSITY	SRX457333	0	AB 5500xl Genetic Analyzer	SINGLE	RANDOM		2014-02-01	241	148	Apis mellifera	ABI_SOLID	2014-07-23	SRR1152731	SRS549721	SRP036072	Amibe_25A_20120104	public	GENOMIC
WGS	75	PRJNA236426	SAMN02596381	UPPSALA UNIVERSITY	SRX457333	0	AB 5500xl Genetic Analyzer	SINGLE	RANDOM		2014-02-01	245	148	Apis mellifera	ABI_SOLID	2014-07-23	SRR1152732	SRS549721	SRP036072	Amibe_25A_20120104	public	GENOMIC
WGS	75	PRJNA236426	SAMN02596381	UPPSALA UNIVERSITY	SRX457333	0	AB 5500xl Genetic Analyzer	SINGLE	RANDOM		2014-02-01	229	140	Apis mellifera	ABI_SOLID	2014-07-23	SRR1152733	SRS549721	SRP036072	Amibe_25A_20120104	public	GENOMIC
WGS	75	PRJNA236426	SAMN02596381	UPPSALA UNIVERSITY	SRX457333	0	AB 5500xl Genetic Analyzer	SINGLE	RANDOM		2014-02-01	213	130	Apis mellifera	ABI_SOLID	2014-07-23	SRR1152734	SRS549721	SRP036072	Amibe_25A_20120104	public	GENOMIC
WGS	75	PRJNA236426	SAMN02596381	UPPSALA UNIVERSITY	SRX457333	0	AB 5500xl Genetic Analyzer	SINGLE	RANDOM		2014-02-01	214	131	Apis mellifera	ABI_SOLID	2014-07-23	SRR1152735	SRS549721	SRP036072	Amibe_25A_20120104	public	GENOMIC
WGS	75	PRJNA236426	SAMN02596381	UPPSALA UNIVERSITY	SRX457333	0	AB 5500xl Genetic Analyzer	SINGLE	RANDOM		2014-02-01	221	138	Apis mellifera	ABI_SOLID	2014-07-23	SRR1152736	SRS549721	SRP036072	Amibe_25A_20120104	public	GENOMIC
WGS	75	PRJNA236426	SAMN02596382	UPPSALA UNIVERSITY	SRX457334	0	AB 5500xl Genetic Analyzer	SINGLE	RANDOM		2014-02-01	175	108	Apis mellifera	ABI_SOLID	2014-07-23	SRR1152737	SRS549722	SRP036072	Amibe_29B_20120104	public	GENOMIC
WGS	75	PRJNA236426	SAMN02596382	UPPSALA UNIVERSITY	SRX457334	0	AB 5500xl Genetic Analyzer	SINGLE	RANDOM		2014-02-01	178	108	Apis mellifera	ABI_SOLID	2014-07-23	SRR1152738	SRS549722	SRP036072	Amibe_29B_20120104	public	GENOMIC
WGS	75	PRJNA236426	SAMN02596382	UPPSALA UNIVERSITY	SRX457334	0	AB 5500xl Genetic Analyzer	SINGLE	RANDOM		2014-02-01	171	105	Apis mellifera	ABI_SOLID	2014-07-23	SRR1152739	SRS549722	SRP036072	Amibe_29B_20120104	public	GENOMIC
WGS	75	PRJNA236426	SAMN02596382	UPPSALA UNIVERSITY	SRX457334	0	AB 5500xl Genetic Analyzer	SINGLE	RANDOM		2014-02-01	169	103	Apis mellifera	ABI_SOLID	2014-07-23	SRR1152740	SRS549722	SRP036072	Amibe_29B_20120104	public	GENOMIC
WGS	75	PRJNA236426	SAMN02596382	UPPSALA UNIVERSITY	SRX457334	0	AB 5500xl Genetic Analyzer	SINGLE	RANDOM		2014-02-01	171	105	Apis mellifera	ABI_SOLID	2014-07-23	SRR1152741	SRS549722	SRP036072	Amibe_29B_20120104	public	GENOMIC
WGS	75	PRJNA236426	SAMN02596382	UPPSALA UNIVERSITY	SRX457334	0	AB 5500xl Genetic Analyzer	SINGLE	RANDOM		2014-02-01	170	106	Apis mellifera	ABI_SOLID	2014-07-23	SRR1152742	SRS549722	SRP036072	Amibe_29B_20120104	public	GENOMIC
WGS	75	PRJNA236426	SAMN02596383	UPPSALA UNIVERSITY	SRX457335	0	AB 5500xl Genetic Analyzer	SINGLE	RANDOM		2014-02-01	361	219	Apis mellifera	ABI_SOLID	2014-07-23	SRR1152743	SRS549723	SRP036072	Amibe_205A_20120104	public	GENOMIC
WGS	75	PRJNA236426	SAMN02596383	UPPSALA UNIVERSITY	SRX457335	0	AB 5500xl Genetic Analyzer	SINGLE	RANDOM		2014-02-01	344	205	Apis mellifera	ABI_SOLID	2014-07-23	SRR1152744	SRS549723	SRP036072	Amibe_205A_20120104	public	GENOMIC
WGS	75	PRJNA236426	SAMN02596383	UPPSALA UNIVERSITY	SRX457335	0	AB 5500xl Genetic Analyzer	SINGLE	RANDOM		2014-02-01	357	215	Apis mellifera	ABI_SOLID	2014-07-23	SRR1152745	SRS549723	SRP036072	Amibe_205A_20120104	public	GENOMIC
WGS	75	PRJNA236426	SAMN02596383	UPPSALA UNIVERSITY	SRX457335	0	AB 5500xl Genetic Analyzer	SINGLE	RANDOM		2014-02-01	341	205	Apis mellifera	ABI_SOLID	2014-07-23	SRR1152746	SRS549723	SRP036072	Amibe_205A_20120104	public	GENOMIC
WGS	75	PRJNA236426	SAMN02596383	UPPSALA UNIVERSITY	SRX457335	0	AB 5500xl Genetic Analyzer	SINGLE	RANDOM		2014-02-01	362	217	Apis mellifera	ABI_SOLID	2014-07-23	SRR1152747	SRS549723	SRP036072	Amibe_205A_20120104	public	GENOMIC
WGS	75	PRJNA236426	SAMN02596383	UPPSALA UNIVERSITY	SRX457335	0	AB 5500xl Genetic Analyzer	SINGLE	RANDOM		2014-02-01	349	215	Apis mellifera	ABI_SOLID	2014-07-23	SRR1152748	SRS549723	SRP036072	Amibe_205A_20120104	public	GENOMIC
WGS	75	PRJNA236426	SAMN02596384	UPPSALA UNIVERSITY	SRX457336	0	AB 5500xl Genetic Analyzer	SINGLE	RANDOM		2014-02-01	269	163	Apis mellifera	ABI_SOLID	2014-07-23	SRR1152749	SRS549724	SRP036072	Amibe_222A_20120104	public	GENOMIC
WGS	75	PRJNA236426	SAMN02596384	UPPSALA UNIVERSITY	SRX457336	0	AB 5500xl Genetic Analyzer	SINGLE	RANDOM		2014-02-01	270	161	Apis mellifera	ABI_SOLID	2014-07-23	SRR1152750	SRS549724	SRP036072	Amibe_222A_20120104	public	GENOMIC
WGS	75	PRJNA236426	SAMN02596384	UPPSALA UNIVERSITY	SRX457336	0	AB 5500xl Genetic Analyzer	SINGLE	RANDOM		2014-02-01	264	158	Apis mellifera	ABI_SOLID	2014-07-23	SRR1152751	SRS549724	SRP036072	Amibe_222A_20120104	public	GENOMIC
WGS	75	PRJNA236426	SAMN02596384	UPPSALA UNIVERSITY	SRX457336	0	AB 5500xl Genetic Analyzer	SINGLE	RANDOM		2014-02-01	258	155	Apis mellifera	ABI_SOLID	2014-07-23	SRR1152752	SRS549724	SRP036072	Amibe_222A_20120104	public	GENOMIC
WGS	75	PRJNA236426	SAMN02596384	UPPSALA UNIVERSITY	SRX457336	0	AB 5500xl Genetic Analyzer	SINGLE	RANDOM		2014-02-01	260	156	Apis mellifera	ABI_SOLID	2014-07-23	SRR1152753	SRS549724	SRP036072	Amibe_222A_20120104	public	GENOMIC
WGS	75	PRJNA236426	SAMN02596384	UPPSALA UNIVERSITY	SRX457336	0	AB 5500xl Genetic Analyzer	SINGLE	RANDOM		2014-02-01	261	161	Apis mellifera	ABI_SOLID	2014-07-23	SRR1152754	SRS549724	SRP036072	Amibe_222A_20120104	public	GENOMIC
WGS	75	PRJNA236426	SAMN02596385	UPPSALA UNIVERSITY	SRX457337	0	AB 5500xl Genetic Analyzer	SINGLE	RANDOM		2014-02-01	303	182	Apis mellifera	ABI_SOLID	2014-07-23	SRR1152755	SRS549725	SRP036072	Amibe_224B_20120104	public	GENOMIC
WGS	75	PRJNA236426	SAMN02596385	UPPSALA UNIVERSITY	SRX457337	0	AB 5500xl Genetic Analyzer	SINGLE	RANDOM		2014-02-01	298	177	Apis mellifera	ABI_SOLID	2014-07-23	SRR1152756	SRS549725	SRP036072	Amibe_224B_20120104	public	GENOMIC
WGS	75	PRJNA236426	SAMN02596385	UPPSALA UNIVERSITY	SRX457337	0	AB 5500xl Genetic Analyzer	SINGLE	RANDOM		2014-02-01	296	177	Apis mellifera	ABI_SOLID	2014-07-23	SRR1152757	SRS549725	SRP036072	Amibe_224B_20120104	public	GENOMIC
WGS	75	PRJNA236426	SAMN02596385	UPPSALA UNIVERSITY	SRX457337	0	AB 5500xl Genetic Analyzer	SINGLE	RANDOM		2014-02-01	286	171	Apis mellifera	ABI_SOLID	2014-07-23	SRR1152758	SRS549725	SRP036072	Amibe_224B_20120104	public	GENOMIC
WGS	75	PRJNA236426	SAMN02596385	UPPSALA UNIVERSITY	SRX457337	0	AB 5500xl Genetic Analyzer	SINGLE	RANDOM		2014-02-01	297	178	Apis mellifera	ABI_SOLID	2014-07-23	SRR1152759	SRS549725	SRP036072	Amibe_224B_20120104	public	GENOMIC
WGS	75	PRJNA236426	SAMN02596385	UPPSALA UNIVERSITY	SRX457337	0	AB 5500xl Genetic Analyzer	SINGLE	RANDOM		2014-02-01	295	181	Apis mellifera	ABI_SOLID	2014-07-23	SRR1152760	SRS549725	SRP036072	Amibe_224B_20120104	public	GENOMIC
WGS	75	PRJNA236426	SAMN02596386	UPPSALA UNIVERSITY	SRX457338	0	AB 5500xl Genetic Analyzer	SINGLE	RANDOM		2014-02-01	283	171	Apis mellifera	ABI_SOLID	2014-07-23	SRR1152761	SRS549726	SRP036072	Amibe_259B_20120104	public	GENOMIC
WGS	75	PRJNA236426	SAMN02596386	UPPSALA UNIVERSITY	SRX457338	0	AB 5500xl Genetic Analyzer	SINGLE	RANDOM		2014-02-01	270	161	Apis mellifera	ABI_SOLID	2014-07-23	SRR1152762	SRS549726	SRP036072	Amibe_259B_20120104	public	GENOMIC
WGS	75	PRJNA236426	SAMN02596386	UPPSALA UNIVERSITY	SRX457338	0	AB 5500xl Genetic Analyzer	SINGLE	RANDOM		2014-02-01	280	168	Apis mellifera	ABI_SOLID	2014-07-23	SRR1152763	SRS549726	SRP036072	Amibe_259B_20120104	public	GENOMIC
WGS	75	PRJNA236426	SAMN02596386	UPPSALA UNIVERSITY	SRX457338	0	AB 5500xl Genetic Analyzer	SINGLE	RANDOM		2014-02-01	266	160	Apis mellifera	ABI_SOLID	2014-07-23	SRR1152764	SRS549726	SRP036072	Amibe_259B_20120104	public	GENOMIC
WGS	75	PRJNA236426	SAMN02596386	UPPSALA UNIVERSITY	SRX457338	0	AB 5500xl Genetic Analyzer	SINGLE	RANDOM		2014-02-01	283	170	Apis mellifera	ABI_SOLID	2014-07-23	SRR1152765	SRS549726	SRP036072	Amibe_259B_20120104	public	GENOMIC
WGS	75	PRJNA236426	SAMN02596386	UPPSALA UNIVERSITY	SRX457338	0	AB 5500xl Genetic Analyzer	SINGLE	RANDOM		2014-02-01	280	172	Apis mellifera	ABI_SOLID	2014-07-23	SRR1152766	SRS549726	SRP036072	Amibe_259B_20120104	public	GENOMIC
WGS	75	PRJNA236426	SAMN02596387	UPPSALA UNIVERSITY	SRX457339	0	AB 5500xl Genetic Analyzer	SINGLE	RANDOM		2014-02-01	315	192	Apis mellifera	ABI_SOLID	2014-07-23	SRR1152767	SRS549727	SRP036072	Amibe_272A_20120104	public	GENOMIC
WGS	75	PRJNA236426	SAMN02596387	UPPSALA UNIVERSITY	SRX457339	0	AB 5500xl Genetic Analyzer	SINGLE	RANDOM		2014-02-01	306	184	Apis mellifera	ABI_SOLID	2014-07-23	SRR1152768	SRS549727	SRP036072	Amibe_272A_20120104	public	GENOMIC
WGS	75	PRJNA236426	SAMN02596387	UPPSALA UNIVERSITY	SRX457339	0	AB 5500xl Genetic Analyzer	SINGLE	RANDOM		2014-02-01	308	186	Apis mellifera	ABI_SOLID	2014-07-23	SRR1152769	SRS549727	SRP036072	Amibe_272A_20120104	public	GENOMIC
WGS	75	PRJNA236426	SAMN02596387	UPPSALA UNIVERSITY	SRX457339	0	AB 5500xl Genetic Analyzer	SINGLE	RANDOM		2014-02-01	300	181	Apis mellifera	ABI_SOLID	2014-07-23	SRR1152770	SRS549727	SRP036072	Amibe_272A_20120104	public	GENOMIC
WGS	75	PRJNA236426	SAMN02596387	UPPSALA UNIVERSITY	SRX457339	0	AB 5500xl Genetic Analyzer	SINGLE	RANDOM		2014-02-01	311	188	Apis mellifera	ABI_SOLID	2014-07-23	SRR1152771	SRS549727	SRP036072	Amibe_272A_20120104	public	GENOMIC
WGS	75	PRJNA236426	SAMN02596387	UPPSALA UNIVERSITY	SRX457339	0	AB 5500xl Genetic Analyzer	SINGLE	RANDOM		2014-02-01	307	190	Apis mellifera	ABI_SOLID	2014-07-23	SRR1152772	SRS549727	SRP036072	Amibe_272A_20120104	public	GENOMIC
WGS	75	PRJNA236426	SAMN02596388	UPPSALA UNIVERSITY	SRX457340	0	AB 5500xl Genetic Analyzer	SINGLE	RANDOM		2014-01-31	1889	1169	Apis mellifera	ABI_SOLID	2014-07-23	SRR1152773	SRS549728	SRP036072	Amcap_C1_20111129	public	GENOMIC
WGS	75	PRJNA236426	SAMN02596389	UPPSALA UNIVERSITY	SRX457341	0	AB 5500xl Genetic Analyzer	SINGLE	RANDOM		2014-01-31	926	570	Apis mellifera	ABI_SOLID	2014-07-23	SRR1152774	SRS549729	SRP036072	Amcap_C2_20111129	public	GENOMIC
WGS	75	PRJNA236426	SAMN02596390	UPPSALA UNIVERSITY	SRX457342	0	AB 5500xl Genetic Analyzer	SINGLE	RANDOM		2014-01-31	1386	859	Apis mellifera	ABI_SOLID	2014-07-23	SRR1152775	SRS549730	SRP036072	Amcap_C3_20111129	public	GENOMIC
WGS	75	PRJNA236426	SAMN02596391	UPPSALA UNIVERSITY	SRX457343	0	AB 5500xl Genetic Analyzer	SINGLE	RANDOM		2014-01-31	1907	1172	Apis mellifera	ABI_SOLID	2014-07-23	SRR1152776	SRS549731	SRP036072	Amcap_C4_20111129	public	GENOMIC
WGS	75	PRJNA236426	SAMN02596392	UPPSALA UNIVERSITY	SRX457344	0	AB 5500xl Genetic Analyzer	SINGLE	RANDOM		2014-01-31	1157	719	Apis mellifera	ABI_SOLID	2014-07-23	SRR1152777	SRS549732	SRP036072	Amcap_C5_20111129	public	GENOMIC
WGS	75	PRJNA236426	SAMN02596393	UPPSALA UNIVERSITY	SRX457345	0	AB 5500xl Genetic Analyzer	SINGLE	RANDOM		2014-01-31	8818	5344	Apis mellifera	ABI_SOLID	2014-07-23	SRR1152778	SRS549733	SRP036072	Amref_21H_20120126	public	GENOMIC
WGS	75	PRJNA236426	SAMN02596394	UPPSALA UNIVERSITY	SRX457346	0	AB 5500xl Genetic Analyzer	SINGLE	RANDOM		2014-01-31	73	43	Apis mellifera	ABI_SOLID	2014-07-23	SRR1152779	SRS549734	SRP036072	Ambonb_3_20120113	public	GENOMIC
WGS	75	PRJNA236426	SAMN02596394	UPPSALA UNIVERSITY	SRX457346	0	AB 5500xl Genetic Analyzer	SINGLE	RANDOM		2014-02-01	195	120	Apis mellifera	ABI_SOLID	2014-07-23	SRR1152780	SRS549734	SRP036072	Ambonb_3_20120113	public	GENOMIC
WGS	75	PRJNA236426	SAMN02596394	UPPSALA UNIVERSITY	SRX457346	0	AB 5500xl Genetic Analyzer	SINGLE	RANDOM		2014-02-01	193	117	Apis mellifera	ABI_SOLID	2014-07-23	SRR1152781	SRS549734	SRP036072	Ambonb_3_20120113	public	GENOMIC
WGS	75	PRJNA236426	SAMN02596394	UPPSALA UNIVERSITY	SRX457346	0	AB 5500xl Genetic Analyzer	SINGLE	RANDOM		2014-02-01	218	134	Apis mellifera	ABI_SOLID	2014-07-23	SRR1152782	SRS549734	SRP036072	Ambonb_3_20120113	public	GENOMIC
WGS	75	PRJNA236426	SAMN02596394	UPPSALA UNIVERSITY	SRX457346	0	AB 5500xl Genetic Analyzer	SINGLE	RANDOM		2014-02-02	201	125	Apis mellifera	ABI_SOLID	2014-07-23	SRR1152783	SRS549734	SRP036072	Ambonb_3_20120113	public	GENOMIC
WGS	75	PRJNA236426	SAMN02596394	UPPSALA UNIVERSITY	SRX457346	0	AB 5500xl Genetic Analyzer	SINGLE	RANDOM		2014-02-02	196	122	Apis mellifera	ABI_SOLID	2014-07-23	SRR1152784	SRS549734	SRP036072	Ambonb_3_20120113	public	GENOMIC
WGS	75	PRJNA236426	SAMN02596395	UPPSALA UNIVERSITY	SRX457347	0	AB 5500xl Genetic Analyzer	SINGLE	RANDOM		2014-01-31	61	36	Apis mellifera	ABI_SOLID	2014-07-23	SRR1152785	SRS549735	SRP036072	Ambonb_11B_20120126	public	GENOMIC
WGS	75	PRJNA236426	SAMN02596395	UPPSALA UNIVERSITY	SRX457347	0	AB 5500xl Genetic Analyzer	SINGLE	RANDOM		2014-02-01	162	99	Apis mellifera	ABI_SOLID	2014-07-23	SRR1152786	SRS549735	SRP036072	Ambonb_11B_20120126	public	GENOMIC
WGS	75	PRJNA236426	SAMN02596395	UPPSALA UNIVERSITY	SRX457347	0	AB 5500xl Genetic Analyzer	SINGLE	RANDOM		2014-02-01	160	96	Apis mellifera	ABI_SOLID	2014-07-23	SRR1152787	SRS549735	SRP036072	Ambonb_11B_20120126	public	GENOMIC
WGS	75	PRJNA236426	SAMN02596395	UPPSALA UNIVERSITY	SRX457347	0	AB 5500xl Genetic Analyzer	SINGLE	RANDOM		2014-02-01	175	107	Apis mellifera	ABI_SOLID	2014-07-23	SRR1152788	SRS549735	SRP036072	Ambonb_11B_20120126	public	GENOMIC
WGS	75	PRJNA236426	SAMN02596395	UPPSALA UNIVERSITY	SRX457347	0	AB 5500xl Genetic Analyzer	SINGLE	RANDOM		2014-02-02	160	99	Apis mellifera	ABI_SOLID	2014-07-23	SRR1152789	SRS549735	SRP036072	Ambonb_11B_20120126	public	GENOMIC
WGS	75	PRJNA236426	SAMN02596395	UPPSALA UNIVERSITY	SRX457347	0	AB 5500xl Genetic Analyzer	SINGLE	RANDOM		2014-02-02	154	95	Apis mellifera	ABI_SOLID	2014-07-23	SRR1152790	SRS549735	SRP036072	Ambonb_11B_20120126	public	GENOMIC
WGS	75	PRJNA236426	SAMN02596396	UPPSALA UNIVERSITY	SRX457348	0	AB 5500xl Genetic Analyzer	SINGLE	RANDOM		2014-01-31	65	38	Apis mellifera	ABI_SOLID	2014-07-23	SRR1152791	SRS549736	SRP036072	Ambonb_12_20120113	public	GENOMIC
WGS	75	PRJNA236426	SAMN02596396	UPPSALA UNIVERSITY	SRX457348	0	AB 5500xl Genetic Analyzer	SINGLE	RANDOM		2014-02-01	168	103	Apis mellifera	ABI_SOLID	2014-07-23	SRR1152792	SRS549736	SRP036072	Ambonb_12_20120113	public	GENOMIC
WGS	75	PRJNA236426	SAMN02596396	UPPSALA UNIVERSITY	SRX457348	0	AB 5500xl Genetic Analyzer	SINGLE	RANDOM		2014-02-01	167	101	Apis mellifera	ABI_SOLID	2014-07-23	SRR1152793	SRS549736	SRP036072	Ambonb_12_20120113	public	GENOMIC
WGS	75	PRJNA236426	SAMN02596396	UPPSALA UNIVERSITY	SRX457348	0	AB 5500xl Genetic Analyzer	SINGLE	RANDOM		2014-02-01	177	109	Apis mellifera	ABI_SOLID	2014-07-23	SRR1152794	SRS549736	SRP036072	Ambonb_12_20120113	public	GENOMIC
WGS	75	PRJNA236426	SAMN02596396	UPPSALA UNIVERSITY	SRX457348	0	AB 5500xl Genetic Analyzer	SINGLE	RANDOM		2014-02-02	165	103	Apis mellifera	ABI_SOLID	2014-07-23	SRR1152795	SRS549736	SRP036072	Ambonb_12_20120113	public	GENOMIC
WGS	75	PRJNA236426	SAMN02596396	UPPSALA UNIVERSITY	SRX457348	0	AB 5500xl Genetic Analyzer	SINGLE	RANDOM		2014-02-02	160	99	Apis mellifera	ABI_SOLID	2014-07-23	SRR1152796	SRS549736	SRP036072	Ambonb_12_20120113	public	GENOMIC
WGS	75	PRJNA236426	SAMN02596397	UPPSALA UNIVERSITY	SRX457349	0	AB 5500xl Genetic Analyzer	SINGLE	RANDOM		2014-01-31	71	42	Apis mellifera	ABI_SOLID	2014-07-23	SRR1152797	SRS549737	SRP036072	Ambonb_106_20120113	public	GENOMIC
WGS	75	PRJNA236426	SAMN02596397	UPPSALA UNIVERSITY	SRX457349	0	AB 5500xl Genetic Analyzer	SINGLE	RANDOM		2014-02-01	196	119	Apis mellifera	ABI_SOLID	2014-07-23	SRR1152798	SRS549737	SRP036072	Ambonb_106_20120113	public	GENOMIC
WGS	75	PRJNA236426	SAMN02596397	UPPSALA UNIVERSITY	SRX457349	0	AB 5500xl Genetic Analyzer	SINGLE	RANDOM		2014-02-01	197	118	Apis mellifera	ABI_SOLID	2014-07-23	SRR1152799	SRS549737	SRP036072	Ambonb_106_20120113	public	GENOMIC
WGS	75	PRJNA236426	SAMN02596397	UPPSALA UNIVERSITY	SRX457349	0	AB 5500xl Genetic Analyzer	SINGLE	RANDOM		2014-02-01	232	141	Apis mellifera	ABI_SOLID	2014-07-23	SRR1152800	SRS549737	SRP036072	Ambonb_106_20120113	public	GENOMIC
WGS	75	PRJNA236426	SAMN02596397	UPPSALA UNIVERSITY	SRX457349	0	AB 5500xl Genetic Analyzer	SINGLE	RANDOM		2014-02-02	202	124	Apis mellifera	ABI_SOLID	2014-07-23	SRR1152801	SRS549737	SRP036072	Ambonb_106_20120113	public	GENOMIC
WGS	75	PRJNA236426	SAMN02596397	UPPSALA UNIVERSITY	SRX457349	0	AB 5500xl Genetic Analyzer	SINGLE	RANDOM		2014-02-02	204	124	Apis mellifera	ABI_SOLID	2014-07-23	SRR1152802	SRS549737	SRP036072	Ambonb_106_20120113	public	GENOMIC
WGS	75	PRJNA236426	SAMN02596398	UPPSALA UNIVERSITY	SRX457350	0	AB 5500xl Genetic Analyzer	SINGLE	RANDOM		2014-01-31	86	51	Apis mellifera	ABI_SOLID	2014-07-23	SRR1152803	SRS549738	SRP036072	Ambonb_109A_20120126	public	GENOMIC
WGS	75	PRJNA236426	SAMN02596398	UPPSALA UNIVERSITY	SRX457350	0	AB 5500xl Genetic Analyzer	SINGLE	RANDOM		2014-02-01	226	139	Apis mellifera	ABI_SOLID	2014-07-23	SRR1152804	SRS549738	SRP036072	Ambonb_109A_20120126	public	GENOMIC
WGS	75	PRJNA236426	SAMN02596398	UPPSALA UNIVERSITY	SRX457350	0	AB 5500xl Genetic Analyzer	SINGLE	RANDOM		2014-02-01	221	134	Apis mellifera	ABI_SOLID	2014-07-23	SRR1152805	SRS549738	SRP036072	Ambonb_109A_20120126	public	GENOMIC
WGS	75	PRJNA236426	SAMN02596398	UPPSALA UNIVERSITY	SRX457350	0	AB 5500xl Genetic Analyzer	SINGLE	RANDOM		2014-02-01	238	146	Apis mellifera	ABI_SOLID	2014-07-23	SRR1152806	SRS549738	SRP036072	Ambonb_109A_20120126	public	GENOMIC
WGS	75	PRJNA236426	SAMN02596398	UPPSALA UNIVERSITY	SRX457350	0	AB 5500xl Genetic Analyzer	SINGLE	RANDOM		2014-02-01	223	139	Apis mellifera	ABI_SOLID	2014-07-23	SRR1152807	SRS549738	SRP036072	Ambonb_109A_20120126	public	GENOMIC
WGS	75	PRJNA236426	SAMN02596398	UPPSALA UNIVERSITY	SRX457350	0	AB 5500xl Genetic Analyzer	SINGLE	RANDOM		2014-02-02	214	133	Apis mellifera	ABI_SOLID	2014-07-23	SRR1152808	SRS549738	SRP036072	Ambonb_109A_20120126	public	GENOMIC
WGS	75	PRJNA236426	SAMN02596399	UPPSALA UNIVERSITY	SRX457351	0	AB 5500xl Genetic Analyzer	SINGLE	RANDOM		2014-01-31	89	54	Apis mellifera	ABI_SOLID	2014-07-23	SRR1152809	SRS549739	SRP036072	Ambonb_112_20120113	public	GENOMIC
WGS	75	PRJNA236426	SAMN02596399	UPPSALA UNIVERSITY	SRX457351	0	AB 5500xl Genetic Analyzer	SINGLE	RANDOM		2014-02-01	238	145	Apis mellifera	ABI_SOLID	2014-07-23	SRR1152810	SRS549739	SRP036072	Ambonb_112_20120113	public	GENOMIC
WGS	75	PRJNA236426	SAMN02596399	UPPSALA UNIVERSITY	SRX457351	0	AB 5500xl Genetic Analyzer	SINGLE	RANDOM		2014-02-01	236	142	Apis mellifera	ABI_SOLID	2014-07-23	SRR1152811	SRS549739	SRP036072	Ambonb_112_20120113	public	GENOMIC
WGS	75	PRJNA236426	SAMN02596399	UPPSALA UNIVERSITY	SRX457351	0	AB 5500xl Genetic Analyzer	SINGLE	RANDOM		2014-02-01	265	160	Apis mellifera	ABI_SOLID	2014-07-23	SRR1152812	SRS549739	SRP036072	Ambonb_112_20120113	public	GENOMIC
WGS	75	PRJNA236426	SAMN02596399	UPPSALA UNIVERSITY	SRX457351	0	AB 5500xl Genetic Analyzer	SINGLE	RANDOM		2014-02-01	244	150	Apis mellifera	ABI_SOLID	2014-07-23	SRR1152813	SRS549739	SRP036072	Ambonb_112_20120113	public	GENOMIC
WGS	75	PRJNA236426	SAMN02596399	UPPSALA UNIVERSITY	SRX457351	0	AB 5500xl Genetic Analyzer	SINGLE	RANDOM		2014-02-02	238	146	Apis mellifera	ABI_SOLID	2014-07-23	SRR1152814	SRS549739	SRP036072	Ambonb_112_20120113	public	GENOMIC
WGS	75	PRJNA236426	SAMN02596400	UPPSALA UNIVERSITY	SRX457352	0	AB 5500xl Genetic Analyzer	SINGLE	RANDOM		2014-01-31	75	45	Apis mellifera	ABI_SOLID	2014-07-23	SRR1152815	SRS549740	SRP036072	Ambonb_118_20120113	public	GENOMIC
WGS	75	PRJNA236426	SAMN02596400	UPPSALA UNIVERSITY	SRX457352	0	AB 5500xl Genetic Analyzer	SINGLE	RANDOM		2014-02-01	205	125	Apis mellifera	ABI_SOLID	2014-07-23	SRR1152816	SRS549740	SRP036072	Ambonb_118_20120113	public	GENOMIC
WGS	75	PRJNA236426	SAMN02596400	UPPSALA UNIVERSITY	SRX457352	0	AB 5500xl Genetic Analyzer	SINGLE	RANDOM		2014-02-01	203	122	Apis mellifera	ABI_SOLID	2014-07-23	SRR1152817	SRS549740	SRP036072	Ambonb_118_20120113	public	GENOMIC
WGS	75	PRJNA236426	SAMN02596400	UPPSALA UNIVERSITY	SRX457352	0	AB 5500xl Genetic Analyzer	SINGLE	RANDOM		2014-02-01	232	141	Apis mellifera	ABI_SOLID	2014-07-23	SRR1152818	SRS549740	SRP036072	Ambonb_118_20120113	public	GENOMIC
WGS	75	PRJNA236426	SAMN02596400	UPPSALA UNIVERSITY	SRX457352	0	AB 5500xl Genetic Analyzer	SINGLE	RANDOM		2014-02-01	209	128	Apis mellifera	ABI_SOLID	2014-07-23	SRR1152819	SRS549740	SRP036072	Ambonb_118_20120113	public	GENOMIC
WGS	75	PRJNA236426	SAMN02596400	UPPSALA UNIVERSITY	SRX457352	0	AB 5500xl Genetic Analyzer	SINGLE	RANDOM		2014-02-02	207	127	Apis mellifera	ABI_SOLID	2014-07-23	SRR1152820	SRS549740	SRP036072	Ambonb_118_20120113	public	GENOMIC
WGS	75	PRJNA236426	SAMN02596401	UPPSALA UNIVERSITY	SRX457353	0	AB 5500xl Genetic Analyzer	SINGLE	RANDOM		2014-01-31	79	47	Apis mellifera	ABI_SOLID	2014-07-23	SRR1152821	SRS549741	SRP036072	Ambonb_126_20120113	public	GENOMIC
WGS	75	PRJNA236426	SAMN02596401	UPPSALA UNIVERSITY	SRX457353	0	AB 5500xl Genetic Analyzer	SINGLE	RANDOM		2014-02-01	219	133	Apis mellifera	ABI_SOLID	2014-07-23	SRR1152822	SRS549741	SRP036072	Ambonb_126_20120113	public	GENOMIC
WGS	75	PRJNA236426	SAMN02596401	UPPSALA UNIVERSITY	SRX457353	0	AB 5500xl Genetic Analyzer	SINGLE	RANDOM		2014-02-01	219	131	Apis mellifera	ABI_SOLID	2014-07-23	SRR1152823	SRS549741	SRP036072	Ambonb_126_20120113	public	GENOMIC
WGS	75	PRJNA236426	SAMN02596401	UPPSALA UNIVERSITY	SRX457353	0	AB 5500xl Genetic Analyzer	SINGLE	RANDOM		2014-02-01	261	157	Apis mellifera	ABI_SOLID	2014-07-23	SRR1152824	SRS549741	SRP036072	Ambonb_126_20120113	public	GENOMIC
WGS	75	PRJNA236426	SAMN02596401	UPPSALA UNIVERSITY	SRX457353	0	AB 5500xl Genetic Analyzer	SINGLE	RANDOM		2014-02-01	228	140	Apis mellifera	ABI_SOLID	2014-07-23	SRR1152825	SRS549741	SRP036072	Ambonb_126_20120113	public	GENOMIC
WGS	75	PRJNA236426	SAMN02596401	UPPSALA UNIVERSITY	SRX457353	0	AB 5500xl Genetic Analyzer	SINGLE	RANDOM		2014-02-02	229	140	Apis mellifera	ABI_SOLID	2014-07-23	SRR1152826	SRS549741	SRP036072	Ambonb_126_20120113	public	GENOMIC
WGS	75	PRJNA236426	SAMN02596402	UPPSALA UNIVERSITY	SRX457354	0	AB 5500xl Genetic Analyzer	SINGLE	RANDOM		2014-01-31	77	46	Apis mellifera	ABI_SOLID	2014-07-23	SRR1152827	SRS549742	SRP036072	Ambonb_127A_20120126	public	GENOMIC
WGS	75	PRJNA236426	SAMN02596402	UPPSALA UNIVERSITY	SRX457354	0	AB 5500xl Genetic Analyzer	SINGLE	RANDOM		2014-02-01	207	126	Apis mellifera	ABI_SOLID	2014-07-23	SRR1152828	SRS549742	SRP036072	Ambonb_127A_20120126	public	GENOMIC
WGS	75	PRJNA236426	SAMN02596402	UPPSALA UNIVERSITY	SRX457354	0	AB 5500xl Genetic Analyzer	SINGLE	RANDOM		2014-02-01	206	123	Apis mellifera	ABI_SOLID	2014-07-23	SRR1152829	SRS549742	SRP036072	Ambonb_127A_20120126	public	GENOMIC
WGS	75	PRJNA236426	SAMN02596402	UPPSALA UNIVERSITY	SRX457354	0	AB 5500xl Genetic Analyzer	SINGLE	RANDOM		2014-02-01	231	141	Apis mellifera	ABI_SOLID	2014-07-23	SRR1152830	SRS549742	SRP036072	Ambonb_127A_20120126	public	GENOMIC
WGS	75	PRJNA236426	SAMN02596402	UPPSALA UNIVERSITY	SRX457354	0	AB 5500xl Genetic Analyzer	SINGLE	RANDOM		2014-02-01	208	128	Apis mellifera	ABI_SOLID	2014-07-23	SRR1152831	SRS549742	SRP036072	Ambonb_127A_20120126	public	GENOMIC
WGS	75	PRJNA236426	SAMN02596402	UPPSALA UNIVERSITY	SRX457354	0	AB 5500xl Genetic Analyzer	SINGLE	RANDOM		2014-02-02	206	126	Apis mellifera	ABI_SOLID	2014-07-23	SRR1152832	SRS549742	SRP036072	Ambonb_127A_20120126	public	GENOMIC
WGS	75	PRJNA236426	SAMN02596403	UPPSALA UNIVERSITY	SRX457355	0	AB 5500xl Genetic Analyzer	SINGLE	RANDOM		2014-01-31	93	56	Apis mellifera	ABI_SOLID	2014-07-23	SRR1152833	SRS549743	SRP036072	Ambonb_143_20120113	public	GENOMIC
WGS	75	PRJNA236426	SAMN02596403	UPPSALA UNIVERSITY	SRX457355	0	AB 5500xl Genetic Analyzer	SINGLE	RANDOM		2014-02-01	251	152	Apis mellifera	ABI_SOLID	2014-07-23	SRR1152834	SRS549743	SRP036072	Ambonb_143_20120113	public	GENOMIC
WGS	75	PRJNA236426	SAMN02596403	UPPSALA UNIVERSITY	SRX457355	0	AB 5500xl Genetic Analyzer	SINGLE	RANDOM		2014-02-01	247	148	Apis mellifera	ABI_SOLID	2014-07-23	SRR1152835	SRS549743	SRP036072	Ambonb_143_20120113	public	GENOMIC
WGS	75	PRJNA236426	SAMN02596403	UPPSALA UNIVERSITY	SRX457355	0	AB 5500xl Genetic Analyzer	SINGLE	RANDOM		2014-02-01	280	168	Apis mellifera	ABI_SOLID	2014-07-23	SRR1152836	SRS549743	SRP036072	Ambonb_143_20120113	public	GENOMIC
WGS	75	PRJNA236426	SAMN02596403	UPPSALA UNIVERSITY	SRX457355	0	AB 5500xl Genetic Analyzer	SINGLE	RANDOM		2014-02-01	255	156	Apis mellifera	ABI_SOLID	2014-07-23	SRR1152837	SRS549743	SRP036072	Ambonb_143_20120113	public	GENOMIC
WGS	75	PRJNA236426	SAMN02596403	UPPSALA UNIVERSITY	SRX457355	0	AB 5500xl Genetic Analyzer	SINGLE	RANDOM		2014-02-02	251	153	Apis mellifera	ABI_SOLID	2014-07-23	SRR1152838	SRS549743	SRP036072	Ambonb_143_20120113	public	GENOMIC
WGS	75	PRJNA236426	SAMN02596404	UPPSALA UNIVERSITY	SRX457356	0	AB 5500xl Genetic Analyzer	SINGLE	RANDOM		2014-01-31	93	56	Apis mellifera	ABI_SOLID	2014-07-23	SRR1152839	SRS549744	SRP036072	Ambona_1100B_20120210	public	GENOMIC
WGS	75	PRJNA236426	SAMN02596404	UPPSALA UNIVERSITY	SRX457356	0	AB 5500xl Genetic Analyzer	SINGLE	RANDOM		2014-02-01	254	154	Apis mellifera	ABI_SOLID	2014-07-23	SRR1152840	SRS549744	SRP036072	Ambona_1100B_20120210	public	GENOMIC
WGS	75	PRJNA236426	SAMN02596404	UPPSALA UNIVERSITY	SRX457356	0	AB 5500xl Genetic Analyzer	SINGLE	RANDOM		2014-02-01	254	151	Apis mellifera	ABI_SOLID	2014-07-23	SRR1152841	SRS549744	SRP036072	Ambona_1100B_20120210	public	GENOMIC
WGS	75	PRJNA236426	SAMN02596404	UPPSALA UNIVERSITY	SRX457356	0	AB 5500xl Genetic Analyzer	SINGLE	RANDOM		2014-02-01	299	180	Apis mellifera	ABI_SOLID	2014-07-23	SRR1152842	SRS549744	SRP036072	Ambona_1100B_20120210	public	GENOMIC
WGS	75	PRJNA236426	SAMN02596404	UPPSALA UNIVERSITY	SRX457356	0	AB 5500xl Genetic Analyzer	SINGLE	RANDOM		2014-02-01	264	161	Apis mellifera	ABI_SOLID	2014-07-23	SRR1152843	SRS549744	SRP036072	Ambona_1100B_20120210	public	GENOMIC
WGS	75	PRJNA236426	SAMN02596404	UPPSALA UNIVERSITY	SRX457356	0	AB 5500xl Genetic Analyzer	SINGLE	RANDOM		2014-02-02	263	160	Apis mellifera	ABI_SOLID	2014-07-23	SRR1152844	SRS549744	SRP036072	Ambona_1100B_20120210	public	GENOMIC
WGS	75	PRJNA236426	SAMN02596405	UPPSALA UNIVERSITY	SRX457357	0	AB 5500xl Genetic Analyzer	SINGLE	RANDOM		2014-01-31	82	49	Apis mellifera	ABI_SOLID	2014-07-23	SRR1152845	SRS549745	SRP036072	Ambona_1101_20120113	public	GENOMIC
WGS	75	PRJNA236426	SAMN02596405	UPPSALA UNIVERSITY	SRX457357	0	AB 5500xl Genetic Analyzer	SINGLE	RANDOM		2014-02-01	198	122	Apis mellifera	ABI_SOLID	2014-07-23	SRR1152846	SRS549745	SRP036072	Ambona_1101_20120113	public	GENOMIC
WGS	75	PRJNA236426	SAMN02596405	UPPSALA UNIVERSITY	SRX457357	0	AB 5500xl Genetic Analyzer	SINGLE	RANDOM		2014-02-01	201	123	Apis mellifera	ABI_SOLID	2014-07-23	SRR1152847	SRS549745	SRP036072	Ambona_1101_20120113	public	GENOMIC
WGS	75	PRJNA236426	SAMN02596405	UPPSALA UNIVERSITY	SRX457357	0	AB 5500xl Genetic Analyzer	SINGLE	RANDOM		2014-02-01	207	128	Apis mellifera	ABI_SOLID	2014-07-23	SRR1152848	SRS549745	SRP036072	Ambona_1101_20120113	public	GENOMIC
WGS	75	PRJNA236426	SAMN02596405	UPPSALA UNIVERSITY	SRX457357	0	AB 5500xl Genetic Analyzer	SINGLE	RANDOM		2014-02-01	203	127	Apis mellifera	ABI_SOLID	2014-07-23	SRR1152849	SRS549745	SRP036072	Ambona_1101_20120113	public	GENOMIC
WGS	75	PRJNA236426	SAMN02596405	UPPSALA UNIVERSITY	SRX457357	0	AB 5500xl Genetic Analyzer	SINGLE	RANDOM		2014-02-02	189	118	Apis mellifera	ABI_SOLID	2014-07-23	SRR1152850	SRS549745	SRP036072	Ambona_1101_20120113	public	GENOMIC
WGS	75	PRJNA236426	SAMN02596406	UPPSALA UNIVERSITY	SRX457358	0	AB 5500xl Genetic Analyzer	SINGLE	RANDOM		2014-01-31	91	55	Apis mellifera	ABI_SOLID	2014-07-23	SRR1152851	SRS549746	SRP036072	Ambona_1102_20120113	public	GENOMIC
WGS	75	PRJNA236426	SAMN02596406	UPPSALA UNIVERSITY	SRX457358	0	AB 5500xl Genetic Analyzer	SINGLE	RANDOM		2014-02-01	242	148	Apis mellifera	ABI_SOLID	2014-07-23	SRR1152852	SRS549746	SRP036072	Ambona_1102_20120113	public	GENOMIC
WGS	75	PRJNA236426	SAMN02596406	UPPSALA UNIVERSITY	SRX457358	0	AB 5500xl Genetic Analyzer	SINGLE	RANDOM		2014-02-01	239	144	Apis mellifera	ABI_SOLID	2014-07-23	SRR1152853	SRS549746	SRP036072	Ambona_1102_20120113	public	GENOMIC
WGS	75	PRJNA236426	SAMN02596406	UPPSALA UNIVERSITY	SRX457358	0	AB 5500xl Genetic Analyzer	SINGLE	RANDOM		2014-02-01	265	161	Apis mellifera	ABI_SOLID	2014-07-23	SRR1152854	SRS549746	SRP036072	Ambona_1102_20120113	public	GENOMIC
WGS	75	PRJNA236426	SAMN02596406	UPPSALA UNIVERSITY	SRX457358	0	AB 5500xl Genetic Analyzer	SINGLE	RANDOM		2014-02-01	247	152	Apis mellifera	ABI_SOLID	2014-07-23	SRR1152855	SRS549746	SRP036072	Ambona_1102_20120113	public	GENOMIC
WGS	75	PRJNA236426	SAMN02596406	UPPSALA UNIVERSITY	SRX457358	0	AB 5500xl Genetic Analyzer	SINGLE	RANDOM		2014-02-02	239	147	Apis mellifera	ABI_SOLID	2014-07-23	SRR1152856	SRS549746	SRP036072	Ambona_1102_20120113	public	GENOMIC
WGS	75	PRJNA236426	SAMN02596407	UPPSALA UNIVERSITY	SRX457359	0	AB 5500xl Genetic Analyzer	SINGLE	RANDOM		2014-01-31	112	68	Apis mellifera	ABI_SOLID	2014-07-23	SRR1152857	SRS549747	SRP036072	Ambona_1103A_20120210	public	GENOMIC
WGS	75	PRJNA236426	SAMN02596407	UPPSALA UNIVERSITY	SRX457359	0	AB 5500xl Genetic Analyzer	SINGLE	RANDOM		2014-02-01	323	195	Apis mellifera	ABI_SOLID	2014-07-23	SRR1152858	SRS549747	SRP036072	Ambona_1103A_20120210	public	GENOMIC
WGS	75	PRJNA236426	SAMN02596407	UPPSALA UNIVERSITY	SRX457359	0	AB 5500xl Genetic Analyzer	SINGLE	RANDOM		2014-02-01	330	197	Apis mellifera	ABI_SOLID	2014-07-23	SRR1152859	SRS549747	SRP036072	Ambona_1103A_20120210	public	GENOMIC
WGS	75	PRJNA236426	SAMN02596407	UPPSALA UNIVERSITY	SRX457359	0	AB 5500xl Genetic Analyzer	SINGLE	RANDOM		2014-02-01	407	246	Apis mellifera	ABI_SOLID	2014-07-23	SRR1152860	SRS549747	SRP036072	Ambona_1103A_20120210	public	GENOMIC
WGS	75	PRJNA236426	SAMN02596407	UPPSALA UNIVERSITY	SRX457359	0	AB 5500xl Genetic Analyzer	SINGLE	RANDOM		2014-02-01	330	201	Apis mellifera	ABI_SOLID	2014-07-23	SRR1152861	SRS549747	SRP036072	Ambona_1103A_20120210	public	GENOMIC
WGS	75	PRJNA236426	SAMN02596407	UPPSALA UNIVERSITY	SRX457359	0	AB 5500xl Genetic Analyzer	SINGLE	RANDOM		2014-02-02	351	213	Apis mellifera	ABI_SOLID	2014-07-23	SRR1152862	SRS549747	SRP036072	Ambona_1103A_20120210	public	GENOMIC
WGS	75	PRJNA236426	SAMN02596408	UPPSALA UNIVERSITY	SRX457360	0	AB 5500xl Genetic Analyzer	SINGLE	RANDOM		2014-01-31	62	37	Apis mellifera	ABI_SOLID	2014-07-23	SRR1152863	SRS549748	SRP036072	Ambona_1104_20120113	public	GENOMIC
WGS	75	PRJNA236426	SAMN02596408	UPPSALA UNIVERSITY	SRX457360	0	AB 5500xl Genetic Analyzer	SINGLE	RANDOM		2014-02-01	164	101	Apis mellifera	ABI_SOLID	2014-07-23	SRR1152864	SRS549748	SRP036072	Ambona_1104_20120113	public	GENOMIC
WGS	75	PRJNA236426	SAMN02596408	UPPSALA UNIVERSITY	SRX457360	0	AB 5500xl Genetic Analyzer	SINGLE	RANDOM		2014-02-01	161	97	Apis mellifera	ABI_SOLID	2014-07-23	SRR1152865	SRS549748	SRP036072	Ambona_1104_20120113	public	GENOMIC
WGS	75	PRJNA236426	SAMN02596408	UPPSALA UNIVERSITY	SRX457360	0	AB 5500xl Genetic Analyzer	SINGLE	RANDOM		2014-02-01	177	109	Apis mellifera	ABI_SOLID	2014-07-23	SRR1152866	SRS549748	SRP036072	Ambona_1104_20120113	public	GENOMIC
WGS	75	PRJNA236426	SAMN02596408	UPPSALA UNIVERSITY	SRX457360	0	AB 5500xl Genetic Analyzer	SINGLE	RANDOM		2014-02-01	165	102	Apis mellifera	ABI_SOLID	2014-07-23	SRR1152867	SRS549748	SRP036072	Ambona_1104_20120113	public	GENOMIC
WGS	75	PRJNA236426	SAMN02596408	UPPSALA UNIVERSITY	SRX457360	0	AB 5500xl Genetic Analyzer	SINGLE	RANDOM		2014-02-02	159	98	Apis mellifera	ABI_SOLID	2014-07-23	SRR1152868	SRS549748	SRP036072	Ambona_1104_20120113	public	GENOMIC
WGS	75	PRJNA236426	SAMN02596409	UPPSALA UNIVERSITY	SRX457361	0	AB 5500xl Genetic Analyzer	SINGLE	RANDOM		2014-01-31	122	74	Apis mellifera	ABI_SOLID	2014-07-23	SRR1152869	SRS549749	SRP036072	Ambona_1106_20120113	public	GENOMIC
WGS	75	PRJNA236426	SAMN02596409	UPPSALA UNIVERSITY	SRX457361	0	AB 5500xl Genetic Analyzer	SINGLE	RANDOM		2014-02-01	331	199	Apis mellifera	ABI_SOLID	2014-07-23	SRR1152870	SRS549749	SRP036072	Ambona_1106_20120113	public	GENOMIC
WGS	75	PRJNA236426	SAMN02596409	UPPSALA UNIVERSITY	SRX457361	0	AB 5500xl Genetic Analyzer	SINGLE	RANDOM		2014-02-01	328	195	Apis mellifera	ABI_SOLID	2014-07-23	SRR1152871	SRS549749	SRP036072	Ambona_1106_20120113	public	GENOMIC
WGS	75	PRJNA236426	SAMN02596409	UPPSALA UNIVERSITY	SRX457361	0	AB 5500xl Genetic Analyzer	SINGLE	RANDOM		2014-02-01	375	226	Apis mellifera	ABI_SOLID	2014-07-23	SRR1152872	SRS549749	SRP036072	Ambona_1106_20120113	public	GENOMIC
WGS	75	PRJNA236426	SAMN02596409	UPPSALA UNIVERSITY	SRX457361	0	AB 5500xl Genetic Analyzer	SINGLE	RANDOM		2014-02-01	337	205	Apis mellifera	ABI_SOLID	2014-07-23	SRR1152873	SRS549749	SRP036072	Ambona_1106_20120113	public	GENOMIC
WGS	75	PRJNA236426	SAMN02596409	UPPSALA UNIVERSITY	SRX457361	0	AB 5500xl Genetic Analyzer	SINGLE	RANDOM		2014-02-02	329	200	Apis mellifera	ABI_SOLID	2014-07-23	SRR1152874	SRS549749	SRP036072	Ambona_1106_20120113	public	GENOMIC
WGS	75	PRJNA236426	SAMN02596410	UPPSALA UNIVERSITY	SRX457362	0	AB 5500xl Genetic Analyzer	SINGLE	RANDOM		2014-01-31	63	37	Apis mellifera	ABI_SOLID	2014-07-23	SRR1152875	SRS549750	SRP036072	Ambona_1201B_20120210	public	GENOMIC
WGS	75	PRJNA236426	SAMN02596410	UPPSALA UNIVERSITY	SRX457362	0	AB 5500xl Genetic Analyzer	SINGLE	RANDOM		2014-02-01	172	105	Apis mellifera	ABI_SOLID	2014-07-23	SRR1152876	SRS549750	SRP036072	Ambona_1201B_20120210	public	GENOMIC
WGS	75	PRJNA236426	SAMN02596410	UPPSALA UNIVERSITY	SRX457362	0	AB 5500xl Genetic Analyzer	SINGLE	RANDOM		2014-02-01	172	103	Apis mellifera	ABI_SOLID	2014-07-23	SRR1152877	SRS549750	SRP036072	Ambona_1201B_20120210	public	GENOMIC
WGS	75	PRJNA236426	SAMN02596410	UPPSALA UNIVERSITY	SRX457362	0	AB 5500xl Genetic Analyzer	SINGLE	RANDOM		2014-02-01	202	123	Apis mellifera	ABI_SOLID	2014-07-23	SRR1152878	SRS549750	SRP036072	Ambona_1201B_20120210	public	GENOMIC
WGS	75	PRJNA236426	SAMN02596410	UPPSALA UNIVERSITY	SRX457362	0	AB 5500xl Genetic Analyzer	SINGLE	RANDOM		2014-02-01	178	109	Apis mellifera	ABI_SOLID	2014-07-23	SRR1152879	SRS549750	SRP036072	Ambona_1201B_20120210	public	GENOMIC
WGS	75	PRJNA236426	SAMN02596410	UPPSALA UNIVERSITY	SRX457362	0	AB 5500xl Genetic Analyzer	SINGLE	RANDOM		2014-02-02	179	109	Apis mellifera	ABI_SOLID	2014-07-23	SRR1152880	SRS549750	SRP036072	Ambona_1201B_20120210	public	GENOMIC
WGS	75	PRJNA236426	SAMN02596411	UPPSALA UNIVERSITY	SRX457363	0	AB 5500xl Genetic Analyzer	SINGLE	RANDOM		2014-01-31	66	39	Apis mellifera	ABI_SOLID	2014-07-23	SRR1152881	SRS549751	SRP036072	Ambona_1202B_20120210	public	GENOMIC
WGS	75	PRJNA236426	SAMN02596411	UPPSALA UNIVERSITY	SRX457363	0	AB 5500xl Genetic Analyzer	SINGLE	RANDOM		2014-02-01	179	109	Apis mellifera	ABI_SOLID	2014-07-23	SRR1152882	SRS549751	SRP036072	Ambona_1202B_20120210	public	GENOMIC
WGS	75	PRJNA236426	SAMN02596411	UPPSALA UNIVERSITY	SRX457363	0	AB 5500xl Genetic Analyzer	SINGLE	RANDOM		2014-02-01	177	106	Apis mellifera	ABI_SOLID	2014-07-23	SRR1152883	SRS549751	SRP036072	Ambona_1202B_20120210	public	GENOMIC
WGS	75	PRJNA236426	SAMN02596411	UPPSALA UNIVERSITY	SRX457363	0	AB 5500xl Genetic Analyzer	SINGLE	RANDOM		2014-02-01	200	122	Apis mellifera	ABI_SOLID	2014-07-23	SRR1152884	SRS549751	SRP036072	Ambona_1202B_20120210	public	GENOMIC
WGS	75	PRJNA236426	SAMN02596411	UPPSALA UNIVERSITY	SRX457363	0	AB 5500xl Genetic Analyzer	SINGLE	RANDOM		2014-02-01	180	111	Apis mellifera	ABI_SOLID	2014-07-23	SRR1152885	SRS549751	SRP036072	Ambona_1202B_20120210	public	GENOMIC
WGS	75	PRJNA236426	SAMN02596411	UPPSALA UNIVERSITY	SRX457363	0	AB 5500xl Genetic Analyzer	SINGLE	RANDOM		2014-02-02	176	108	Apis mellifera	ABI_SOLID	2014-07-23	SRR1152886	SRS549751	SRP036072	Ambona_1202B_20120210	public	GENOMIC
WGS	75	PRJNA236426	SAMN02596412	UPPSALA UNIVERSITY	SRX457364	0	AB 5500xl Genetic Analyzer	SINGLE	RANDOM		2014-01-31	66	39	Apis mellifera	ABI_SOLID	2014-07-23	SRR1152887	SRS549752	SRP036072	Ambona_1203B_20120210	public	GENOMIC
WGS	75	PRJNA236426	SAMN02596412	UPPSALA UNIVERSITY	SRX457364	0	AB 5500xl Genetic Analyzer	SINGLE	RANDOM		2014-02-01	175	107	Apis mellifera	ABI_SOLID	2014-07-23	SRR1152888	SRS549752	SRP036072	Ambona_1203B_20120210	public	GENOMIC
WGS	75	PRJNA236426	SAMN02596412	UPPSALA UNIVERSITY	SRX457364	0	AB 5500xl Genetic Analyzer	SINGLE	RANDOM		2014-02-01	179	108	Apis mellifera	ABI_SOLID	2014-07-23	SRR1152889	SRS549752	SRP036072	Ambona_1203B_20120210	public	GENOMIC
WGS	75	PRJNA236426	SAMN02596412	UPPSALA UNIVERSITY	SRX457364	0	AB 5500xl Genetic Analyzer	SINGLE	RANDOM		2014-02-01	199	122	Apis mellifera	ABI_SOLID	2014-07-23	SRR1152890	SRS549752	SRP036072	Ambona_1203B_20120210	public	GENOMIC
WGS	75	PRJNA236426	SAMN02596412	UPPSALA UNIVERSITY	SRX457364	0	AB 5500xl Genetic Analyzer	SINGLE	RANDOM		2014-02-02	180	111	Apis mellifera	ABI_SOLID	2014-07-23	SRR1152891	SRS549752	SRP036072	Ambona_1203B_20120210	public	GENOMIC
WGS	75	PRJNA236426	SAMN02596412	UPPSALA UNIVERSITY	SRX457364	0	AB 5500xl Genetic Analyzer	SINGLE	RANDOM		2014-02-02	178	109	Apis mellifera	ABI_SOLID	2014-07-23	SRR1152892	SRS549752	SRP036072	Ambona_1203B_20120210	public	GENOMIC
WGS	75	PRJNA236426	SAMN02596413	UPPSALA UNIVERSITY	SRX457365	0	AB 5500xl Genetic Analyzer	SINGLE	RANDOM		2014-01-31	85	50	Apis mellifera	ABI_SOLID	2014-07-23	SRR1152893	SRS549753	SRP036072	Ambona_1204A_20120210	public	GENOMIC
WGS	75	PRJNA236426	SAMN02596413	UPPSALA UNIVERSITY	SRX457365	0	AB 5500xl Genetic Analyzer	SINGLE	RANDOM		2014-02-01	221	134	Apis mellifera	ABI_SOLID	2014-07-23	SRR1152894	SRS549753	SRP036072	Ambona_1204A_20120210	public	GENOMIC
WGS	75	PRJNA236426	SAMN02596413	UPPSALA UNIVERSITY	SRX457365	0	AB 5500xl Genetic Analyzer	SINGLE	RANDOM		2014-02-01	225	135	Apis mellifera	ABI_SOLID	2014-07-23	SRR1152895	SRS549753	SRP036072	Ambona_1204A_20120210	public	GENOMIC
WGS	75	PRJNA236426	SAMN02596413	UPPSALA UNIVERSITY	SRX457365	0	AB 5500xl Genetic Analyzer	SINGLE	RANDOM		2014-02-01	242	146	Apis mellifera	ABI_SOLID	2014-07-23	SRR1152896	SRS549753	SRP036072	Ambona_1204A_20120210	public	GENOMIC
WGS	75	PRJNA236426	SAMN02596413	UPPSALA UNIVERSITY	SRX457365	0	AB 5500xl Genetic Analyzer	SINGLE	RANDOM		2014-02-02	222	136	Apis mellifera	ABI_SOLID	2014-07-23	SRR1152897	SRS549753	SRP036072	Ambona_1204A_20120210	public	GENOMIC
WGS	75	PRJNA236426	SAMN02596413	UPPSALA UNIVERSITY	SRX457365	0	AB 5500xl Genetic Analyzer	SINGLE	RANDOM		2014-02-02	216	132	Apis mellifera	ABI_SOLID	2014-07-23	SRR1152898	SRS549753	SRP036072	Ambona_1204A_20120210	public	GENOMIC
WGS	75	PRJNA236426	SAMN02596414	UPPSALA UNIVERSITY	SRX457366	0	AB 5500xl Genetic Analyzer	SINGLE	RANDOM		2014-01-31	67	40	Apis mellifera	ABI_SOLID	2014-07-23	SRR1152899	SRS549754	SRP036072	Ammelswe_S1_20110912	public	GENOMIC
WGS	75	PRJNA236426	SAMN02596414	UPPSALA UNIVERSITY	SRX457366	0	AB 5500xl Genetic Analyzer	SINGLE	RANDOM		2014-02-01	188	113	Apis mellifera	ABI_SOLID	2014-07-23	SRR1152900	SRS549754	SRP036072	Ammelswe_S1_20110912	public	GENOMIC
WGS	75	PRJNA236426	SAMN02596414	UPPSALA UNIVERSITY	SRX457366	0	AB 5500xl Genetic Analyzer	SINGLE	RANDOM		2014-02-01	188	112	Apis mellifera	ABI_SOLID	2014-07-23	SRR1152901	SRS549754	SRP036072	Ammelswe_S1_20110912	public	GENOMIC
WGS	75	PRJNA236426	SAMN02596414	UPPSALA UNIVERSITY	SRX457366	0	AB 5500xl Genetic Analyzer	SINGLE	RANDOM		2014-02-01	221	133	Apis mellifera	ABI_SOLID	2014-07-23	SRR1152902	SRS549754	SRP036072	Ammelswe_S1_20110912	public	GENOMIC
WGS	75	PRJNA236426	SAMN02596414	UPPSALA UNIVERSITY	SRX457366	0	AB 5500xl Genetic Analyzer	SINGLE	RANDOM		2014-02-02	192	117	Apis mellifera	ABI_SOLID	2014-07-23	SRR1152903	SRS549754	SRP036072	Ammelswe_S1_20110912	public	GENOMIC
WGS	75	PRJNA236426	SAMN02596414	UPPSALA UNIVERSITY	SRX457366	0	AB 5500xl Genetic Analyzer	SINGLE	RANDOM		2014-02-02	192	116	Apis mellifera	ABI_SOLID	2014-07-23	SRR1152904	SRS549754	SRP036072	Ammelswe_S1_20110912	public	GENOMIC
WGS	75	PRJNA236426	SAMN02596415	UPPSALA UNIVERSITY	SRX457367	0	AB 5500xl Genetic Analyzer	SINGLE	RANDOM		2014-01-31	84	50	Apis mellifera	ABI_SOLID	2014-07-23	SRR1152905	SRS549755	SRP036072	Ammelswe_K9_20110912	public	GENOMIC
WGS	75	PRJNA236426	SAMN02596415	UPPSALA UNIVERSITY	SRX457367	0	AB 5500xl Genetic Analyzer	SINGLE	RANDOM		2014-02-01	221	136	Apis mellifera	ABI_SOLID	2014-07-23	SRR1152906	SRS549755	SRP036072	Ammelswe_K9_20110912	public	GENOMIC
WGS	75	PRJNA236426	SAMN02596415	UPPSALA UNIVERSITY	SRX457367	0	AB 5500xl Genetic Analyzer	SINGLE	RANDOM		2014-02-01	219	133	Apis mellifera	ABI_SOLID	2014-07-23	SRR1152907	SRS549755	SRP036072	Ammelswe_K9_20110912	public	GENOMIC
WGS	75	PRJNA236426	SAMN02596415	UPPSALA UNIVERSITY	SRX457367	0	AB 5500xl Genetic Analyzer	SINGLE	RANDOM		2014-02-01	244	149	Apis mellifera	ABI_SOLID	2014-07-23	SRR1152908	SRS549755	SRP036072	Ammelswe_K9_20110912	public	GENOMIC
WGS	75	PRJNA236426	SAMN02596415	UPPSALA UNIVERSITY	SRX457367	0	AB 5500xl Genetic Analyzer	SINGLE	RANDOM		2014-02-02	226	140	Apis mellifera	ABI_SOLID	2014-07-23	SRR1152909	SRS549755	SRP036072	Ammelswe_K9_20110912	public	GENOMIC
WGS	75	PRJNA236426	SAMN02596415	UPPSALA UNIVERSITY	SRX457367	0	AB 5500xl Genetic Analyzer	SINGLE	RANDOM		2014-02-02	220	136	Apis mellifera	ABI_SOLID	2014-07-23	SRR1152910	SRS549755	SRP036072	Ammelswe_K9_20110912	public	GENOMIC
WGS	75	PRJNA236426	SAMN02596416	UPPSALA UNIVERSITY	SRX457368	0	AB 5500xl Genetic Analyzer	SINGLE	RANDOM		2014-01-31	72	43	Apis mellifera	ABI_SOLID	2014-07-23	SRR1152911	SRS549756	SRP036072	Ammelswe_Ho8_20110912	public	GENOMIC
WGS	75	PRJNA236426	SAMN02596416	UPPSALA UNIVERSITY	SRX457368	0	AB 5500xl Genetic Analyzer	SINGLE	RANDOM		2014-02-01	194	119	Apis mellifera	ABI_SOLID	2014-07-23	SRR1152912	SRS549756	SRP036072	Ammelswe_Ho8_20110912	public	GENOMIC
WGS	75	PRJNA236426	SAMN02596416	UPPSALA UNIVERSITY	SRX457368	0	AB 5500xl Genetic Analyzer	SINGLE	RANDOM		2014-02-01	192	116	Apis mellifera	ABI_SOLID	2014-07-23	SRR1152913	SRS549756	SRP036072	Ammelswe_Ho8_20110912	public	GENOMIC
WGS	75	PRJNA236426	SAMN02596416	UPPSALA UNIVERSITY	SRX457368	0	AB 5500xl Genetic Analyzer	SINGLE	RANDOM		2014-02-01	217	133	Apis mellifera	ABI_SOLID	2014-07-23	SRR1152914	SRS549756	SRP036072	Ammelswe_Ho8_20110912	public	GENOMIC
WGS	75	PRJNA236426	SAMN02596416	UPPSALA UNIVERSITY	SRX457368	0	AB 5500xl Genetic Analyzer	SINGLE	RANDOM		2014-02-02	196	122	Apis mellifera	ABI_SOLID	2014-07-23	SRR1152915	SRS549756	SRP036072	Ammelswe_Ho8_20110912	public	GENOMIC
WGS	75	PRJNA236426	SAMN02596416	UPPSALA UNIVERSITY	SRX457368	0	AB 5500xl Genetic Analyzer	SINGLE	RANDOM		2014-02-02	192	119	Apis mellifera	ABI_SOLID	2014-07-23	SRR1152916	SRS549756	SRP036072	Ammelswe_Ho8_20110912	public	GENOMIC
WGS	75	PRJNA236426	SAMN02596417	UPPSALA UNIVERSITY	SRX457369	0	AB 5500xl Genetic Analyzer	SINGLE	RANDOM		2014-01-31	69	41	Apis mellifera	ABI_SOLID	2014-07-23	SRR1152917	SRS549757	SRP036072	Ammelswe_Ho7_20110914	public	GENOMIC
WGS	75	PRJNA236426	SAMN02596417	UPPSALA UNIVERSITY	SRX457369	0	AB 5500xl Genetic Analyzer	SINGLE	RANDOM		2014-02-01	181	110	Apis mellifera	ABI_SOLID	2014-07-23	SRR1152918	SRS549757	SRP036072	Ammelswe_Ho7_20110914	public	GENOMIC
WGS	75	PRJNA236426	SAMN02596417	UPPSALA UNIVERSITY	SRX457369	0	AB 5500xl Genetic Analyzer	SINGLE	RANDOM		2014-02-01	179	107	Apis mellifera	ABI_SOLID	2014-07-23	SRR1152919	SRS549757	SRP036072	Ammelswe_Ho7_20110914	public	GENOMIC
WGS	75	PRJNA236426	SAMN02596417	UPPSALA UNIVERSITY	SRX457369	0	AB 5500xl Genetic Analyzer	SINGLE	RANDOM		2014-02-01	194	118	Apis mellifera	ABI_SOLID	2014-07-23	SRR1152920	SRS549757	SRP036072	Ammelswe_Ho7_20110914	public	GENOMIC
WGS	75	PRJNA236426	SAMN02596417	UPPSALA UNIVERSITY	SRX457369	0	AB 5500xl Genetic Analyzer	SINGLE	RANDOM		2014-02-02	177	109	Apis mellifera	ABI_SOLID	2014-07-23	SRR1152921	SRS549757	SRP036072	Ammelswe_Ho7_20110914	public	GENOMIC
WGS	75	PRJNA236426	SAMN02596417	UPPSALA UNIVERSITY	SRX457369	0	AB 5500xl Genetic Analyzer	SINGLE	RANDOM		2014-02-02	169	104	Apis mellifera	ABI_SOLID	2014-07-23	SRR1152922	SRS549757	SRP036072	Ammelswe_Ho7_20110914	public	GENOMIC
WGS	75	PRJNA236426	SAMN02596418	UPPSALA UNIVERSITY	SRX457370	0	AB 5500xl Genetic Analyzer	SINGLE	RANDOM		2014-01-31	91	55	Apis mellifera	ABI_SOLID	2014-07-23	SRR1152923	SRS549758	SRP036072	Ammelswe_S3_20110914	public	GENOMIC
WGS	75	PRJNA236426	SAMN02596418	UPPSALA UNIVERSITY	SRX457370	0	AB 5500xl Genetic Analyzer	SINGLE	RANDOM		2014-02-01	234	143	Apis mellifera	ABI_SOLID	2014-07-23	SRR1152924	SRS549758	SRP036072	Ammelswe_S3_20110914	public	GENOMIC
WGS	75	PRJNA236426	SAMN02596418	UPPSALA UNIVERSITY	SRX457370	0	AB 5500xl Genetic Analyzer	SINGLE	RANDOM		2014-02-01	232	140	Apis mellifera	ABI_SOLID	2014-07-23	SRR1152925	SRS549758	SRP036072	Ammelswe_S3_20110914	public	GENOMIC
WGS	75	PRJNA236426	SAMN02596418	UPPSALA UNIVERSITY	SRX457370	0	AB 5500xl Genetic Analyzer	SINGLE	RANDOM		2014-02-01	249	151	Apis mellifera	ABI_SOLID	2014-07-23	SRR1152926	SRS549758	SRP036072	Ammelswe_S3_20110914	public	GENOMIC
WGS	75	PRJNA236426	SAMN02596418	UPPSALA UNIVERSITY	SRX457370	0	AB 5500xl Genetic Analyzer	SINGLE	RANDOM		2014-02-02	237	146	Apis mellifera	ABI_SOLID	2014-07-23	SRR1152927	SRS549758	SRP036072	Ammelswe_S3_20110914	public	GENOMIC
WGS	75	PRJNA236426	SAMN02596418	UPPSALA UNIVERSITY	SRX457370	0	AB 5500xl Genetic Analyzer	SINGLE	RANDOM		2014-02-02	226	140	Apis mellifera	ABI_SOLID	2014-07-23	SRR1152928	SRS549758	SRP036072	Ammelswe_S3_20110914	public	GENOMIC
WGS	75	PRJNA236426	SAMN02596419	UPPSALA UNIVERSITY	SRX457371	0	AB 5500xl Genetic Analyzer	SINGLE	RANDOM		2014-01-31	80	48	Apis mellifera	ABI_SOLID	2014-07-23	SRR1152929	SRS549759	SRP036072	Ammelswe_S4_20110914	public	GENOMIC
WGS	75	PRJNA236426	SAMN02596419	UPPSALA UNIVERSITY	SRX457371	0	AB 5500xl Genetic Analyzer	SINGLE	RANDOM		2014-02-01	224	136	Apis mellifera	ABI_SOLID	2014-07-23	SRR1152930	SRS549759	SRP036072	Ammelswe_S4_20110914	public	GENOMIC
WGS	75	PRJNA236426	SAMN02596419	UPPSALA UNIVERSITY	SRX457371	0	AB 5500xl Genetic Analyzer	SINGLE	RANDOM		2014-02-01	224	134	Apis mellifera	ABI_SOLID	2014-07-23	SRR1152931	SRS549759	SRP036072	Ammelswe_S4_20110914	public	GENOMIC
WGS	75	PRJNA236426	SAMN02596419	UPPSALA UNIVERSITY	SRX457371	0	AB 5500xl Genetic Analyzer	SINGLE	RANDOM		2014-02-01	275	165	Apis mellifera	ABI_SOLID	2014-07-23	SRR1152932	SRS549759	SRP036072	Ammelswe_S4_20110914	public	GENOMIC
WGS	75	PRJNA236426	SAMN02596419	UPPSALA UNIVERSITY	SRX457371	0	AB 5500xl Genetic Analyzer	SINGLE	RANDOM		2014-02-02	238	146	Apis mellifera	ABI_SOLID	2014-07-23	SRR1152933	SRS549759	SRP036072	Ammelswe_S4_20110914	public	GENOMIC
WGS	75	PRJNA236426	SAMN02596419	UPPSALA UNIVERSITY	SRX457371	0	AB 5500xl Genetic Analyzer	SINGLE	RANDOM		2014-02-02	245	148	Apis mellifera	ABI_SOLID	2014-07-23	SRR1152934	SRS549759	SRP036072	Ammelswe_S4_20110914	public	GENOMIC
WGS	75	PRJNA236426	SAMN02596420	UPPSALA UNIVERSITY	SRX457372	0	AB 5500xl Genetic Analyzer	SINGLE	RANDOM		2014-01-31	74	43	Apis mellifera	ABI_SOLID	2014-07-23	SRR1152935	SRS549760	SRP036072	Ammelswe_G8_20110914	public	GENOMIC
WGS	75	PRJNA236426	SAMN02596420	UPPSALA UNIVERSITY	SRX457372	0	AB 5500xl Genetic Analyzer	SINGLE	RANDOM		2014-02-01	197	119	Apis mellifera	ABI_SOLID	2014-07-23	SRR1152936	SRS549760	SRP036072	Ammelswe_G8_20110914	public	GENOMIC
WGS	75	PRJNA236426	SAMN02596420	UPPSALA UNIVERSITY	SRX457372	0	AB 5500xl Genetic Analyzer	SINGLE	RANDOM		2014-02-01	199	119	Apis mellifera	ABI_SOLID	2014-07-23	SRR1152937	SRS549760	SRP036072	Ammelswe_G8_20110914	public	GENOMIC
WGS	75	PRJNA236426	SAMN02596420	UPPSALA UNIVERSITY	SRX457372	0	AB 5500xl Genetic Analyzer	SINGLE	RANDOM		2014-02-01	224	135	Apis mellifera	ABI_SOLID	2014-07-23	SRR1152938	SRS549760	SRP036072	Ammelswe_G8_20110914	public	GENOMIC
WGS	75	PRJNA236426	SAMN02596420	UPPSALA UNIVERSITY	SRX457372	0	AB 5500xl Genetic Analyzer	SINGLE	RANDOM		2014-02-02	204	125	Apis mellifera	ABI_SOLID	2014-07-23	SRR1152939	SRS549760	SRP036072	Ammelswe_G8_20110914	public	GENOMIC
WGS	75	PRJNA236426	SAMN02596420	UPPSALA UNIVERSITY	SRX457372	0	AB 5500xl Genetic Analyzer	SINGLE	RANDOM		2014-02-02	200	122	Apis mellifera	ABI_SOLID	2014-07-23	SRR1152940	SRS549760	SRP036072	Ammelswe_G8_20110914	public	GENOMIC
WGS	75	PRJNA236426	SAMN02596421	UPPSALA UNIVERSITY	SRX457373	0	AB 5500xl Genetic Analyzer	SINGLE	RANDOM		2014-01-31	80	47	Apis mellifera	ABI_SOLID	2014-07-23	SRR1152941	SRS549761	SRP036072	Ammelswe_K5_20110914	public	GENOMIC
WGS	75	PRJNA236426	SAMN02596421	UPPSALA UNIVERSITY	SRX457373	0	AB 5500xl Genetic Analyzer	SINGLE	RANDOM		2014-02-01	209	127	Apis mellifera	ABI_SOLID	2014-07-23	SRR1152942	SRS549761	SRP036072	Ammelswe_K5_20110914	public	GENOMIC
WGS	75	PRJNA236426	SAMN02596421	UPPSALA UNIVERSITY	SRX457373	0	AB 5500xl Genetic Analyzer	SINGLE	RANDOM		2014-02-01	209	125	Apis mellifera	ABI_SOLID	2014-07-23	SRR1152943	SRS549761	SRP036072	Ammelswe_K5_20110914	public	GENOMIC
WGS	75	PRJNA236426	SAMN02596421	UPPSALA UNIVERSITY	SRX457373	0	AB 5500xl Genetic Analyzer	SINGLE	RANDOM		2014-02-01	228	138	Apis mellifera	ABI_SOLID	2014-07-23	SRR1152944	SRS549761	SRP036072	Ammelswe_K5_20110914	public	GENOMIC
WGS	75	PRJNA236426	SAMN02596421	UPPSALA UNIVERSITY	SRX457373	0	AB 5500xl Genetic Analyzer	SINGLE	RANDOM		2014-02-02	211	130	Apis mellifera	ABI_SOLID	2014-07-23	SRR1152945	SRS549761	SRP036072	Ammelswe_K5_20110914	public	GENOMIC
WGS	75	PRJNA236426	SAMN02596421	UPPSALA UNIVERSITY	SRX457373	0	AB 5500xl Genetic Analyzer	SINGLE	RANDOM		2014-02-02	204	125	Apis mellifera	ABI_SOLID	2014-07-23	SRR1152946	SRS549761	SRP036072	Ammelswe_K5_20110914	public	GENOMIC
WGS	75	PRJNA236426	SAMN02596422	UPPSALA UNIVERSITY	SRX457374	0	AB 5500xl Genetic Analyzer	SINGLE	RANDOM		2014-01-31	82	49	Apis mellifera	ABI_SOLID	2014-07-23	SRR1152947	SRS549762	SRP036072	Ammelswe_Ho4_20110914	public	GENOMIC
WGS	75	PRJNA236426	SAMN02596422	UPPSALA UNIVERSITY	SRX457374	0	AB 5500xl Genetic Analyzer	SINGLE	RANDOM		2014-02-01	227	139	Apis mellifera	ABI_SOLID	2014-07-23	SRR1152948	SRS549762	SRP036072	Ammelswe_Ho4_20110914	public	GENOMIC
WGS	75	PRJNA236426	SAMN02596422	UPPSALA UNIVERSITY	SRX457374	0	AB 5500xl Genetic Analyzer	SINGLE	RANDOM		2014-02-01	227	137	Apis mellifera	ABI_SOLID	2014-07-23	SRR1152949	SRS549762	SRP036072	Ammelswe_Ho4_20110914	public	GENOMIC
WGS	75	PRJNA236426	SAMN02596422	UPPSALA UNIVERSITY	SRX457374	0	AB 5500xl Genetic Analyzer	SINGLE	RANDOM		2014-02-01	269	162	Apis mellifera	ABI_SOLID	2014-07-23	SRR1152950	SRS549762	SRP036072	Ammelswe_Ho4_20110914	public	GENOMIC
WGS	75	PRJNA236426	SAMN02596422	UPPSALA UNIVERSITY	SRX457374	0	AB 5500xl Genetic Analyzer	SINGLE	RANDOM		2014-02-02	237	146	Apis mellifera	ABI_SOLID	2014-07-23	SRR1152951	SRS549762	SRP036072	Ammelswe_Ho4_20110914	public	GENOMIC
WGS	75	PRJNA236426	SAMN02596422	UPPSALA UNIVERSITY	SRX457374	0	AB 5500xl Genetic Analyzer	SINGLE	RANDOM		2014-02-02	239	147	Apis mellifera	ABI_SOLID	2014-07-23	SRR1152952	SRS549762	SRP036072	Ammelswe_Ho4_20110914	public	GENOMIC
WGS	75	PRJNA236426	SAMN02596423	UPPSALA UNIVERSITY	SRX457375	0	AB 5500xl Genetic Analyzer	SINGLE	RANDOM		2014-01-31	72	43	Apis mellifera	ABI_SOLID	2014-07-23	SRR1152953	SRS549763	SRP036072	Ammelswe_Ho6_20110914	public	GENOMIC
WGS	75	PRJNA236426	SAMN02596423	UPPSALA UNIVERSITY	SRX457375	0	AB 5500xl Genetic Analyzer	SINGLE	RANDOM		2014-02-01	195	119	Apis mellifera	ABI_SOLID	2014-07-23	SRR1152954	SRS549763	SRP036072	Ammelswe_Ho6_20110914	public	GENOMIC
WGS	75	PRJNA236426	SAMN02596423	UPPSALA UNIVERSITY	SRX457375	0	AB 5500xl Genetic Analyzer	SINGLE	RANDOM		2014-02-01	194	117	Apis mellifera	ABI_SOLID	2014-07-23	SRR1152955	SRS549763	SRP036072	Ammelswe_Ho6_20110914	public	GENOMIC
WGS	75	PRJNA236426	SAMN02596423	UPPSALA UNIVERSITY	SRX457375	0	AB 5500xl Genetic Analyzer	SINGLE	RANDOM		2014-02-01	224	137	Apis mellifera	ABI_SOLID	2014-07-23	SRR1152956	SRS549763	SRP036072	Ammelswe_Ho6_20110914	public	GENOMIC
WGS	75	PRJNA236426	SAMN02596423	UPPSALA UNIVERSITY	SRX457375	0	AB 5500xl Genetic Analyzer	SINGLE	RANDOM		2014-02-02	202	125	Apis mellifera	ABI_SOLID	2014-07-23	SRR1152957	SRS549763	SRP036072	Ammelswe_Ho6_20110914	public	GENOMIC
WGS	75	PRJNA236426	SAMN02596423	UPPSALA UNIVERSITY	SRX457375	0	AB 5500xl Genetic Analyzer	SINGLE	RANDOM		2014-02-02	200	123	Apis mellifera	ABI_SOLID	2014-07-23	SRR1152958	SRS549763	SRP036072	Ammelswe_Ho6_20110914	public	GENOMIC
WGS	75	PRJNA236426	SAMN02596424	UPPSALA UNIVERSITY	SRX457376	0	AB 5500xl Genetic Analyzer	SINGLE	RANDOM		2014-02-02	510	321	Apis mellifera	ABI_SOLID	2014-07-23	SRR1152959	SRS549764	SRP036072	Amcap_5_20120424	public	GENOMIC
WGS	75	PRJNA236426	SAMN02596424	UPPSALA UNIVERSITY	SRX457376	0	AB 5500xl Genetic Analyzer	SINGLE	RANDOM		2014-02-02	507	321	Apis mellifera	ABI_SOLID	2014-07-23	SRR1152960	SRS549764	SRP036072	Amcap_5_20120424	public	GENOMIC
WGS	75	PRJNA236426	SAMN02596424	UPPSALA UNIVERSITY	SRX457376	0	AB 5500xl Genetic Analyzer	SINGLE	RANDOM		2014-02-02	481	305	Apis mellifera	ABI_SOLID	2014-07-23	SRR1152961	SRS549764	SRP036072	Amcap_5_20120424	public	GENOMIC
WGS	75	PRJNA236426	SAMN02596425	UPPSALA UNIVERSITY	SRX457377	0	AB 5500xl Genetic Analyzer	SINGLE	RANDOM		2014-02-02	453	282	Apis mellifera	ABI_SOLID	2014-07-23	SRR1152962	SRS549765	SRP036072	Amcap_13_20120424	public	GENOMIC
WGS	75	PRJNA236426	SAMN02596425	UPPSALA UNIVERSITY	SRX457377	0	AB 5500xl Genetic Analyzer	SINGLE	RANDOM		2014-02-02	453	284	Apis mellifera	ABI_SOLID	2014-07-23	SRR1152963	SRS549765	SRP036072	Amcap_13_20120424	public	GENOMIC
WGS	75	PRJNA236426	SAMN02596425	UPPSALA UNIVERSITY	SRX457377	0	AB 5500xl Genetic Analyzer	SINGLE	RANDOM		2014-02-02	431	271	Apis mellifera	ABI_SOLID	2014-07-23	SRR1152964	SRS549765	SRP036072	Amcap_13_20120424	public	GENOMIC
WGS	75	PRJNA236426	SAMN02596426	UPPSALA UNIVERSITY	SRX457378	0	AB 5500xl Genetic Analyzer	SINGLE	RANDOM		2014-02-02	615	384	Apis mellifera	ABI_SOLID	2014-07-23	SRR1152965	SRS549766	SRP036072	Amcap_14_20120424	public	GENOMIC
WGS	75	PRJNA236426	SAMN02596426	UPPSALA UNIVERSITY	SRX457378	0	AB 5500xl Genetic Analyzer	SINGLE	RANDOM		2014-02-02	611	384	Apis mellifera	ABI_SOLID	2014-07-23	SRR1152966	SRS549766	SRP036072	Amcap_14_20120424	public	GENOMIC
WGS	75	PRJNA236426	SAMN02596426	UPPSALA UNIVERSITY	SRX457378	0	AB 5500xl Genetic Analyzer	SINGLE	RANDOM		2014-02-02	579	365	Apis mellifera	ABI_SOLID	2014-07-23	SRR1152967	SRS549766	SRP036072	Amcap_14_20120424	public	GENOMIC
WGS	75	PRJNA236426	SAMN02596427	UPPSALA UNIVERSITY	SRX457379	0	AB 5500xl Genetic Analyzer	SINGLE	RANDOM		2014-02-02	589	365	Apis mellifera	ABI_SOLID	2014-07-23	SRR1152968	SRS549767	SRP036072	Amcap_17_20120424	public	GENOMIC
WGS	75	PRJNA236426	SAMN02596427	UPPSALA UNIVERSITY	SRX457379	0	AB 5500xl Genetic Analyzer	SINGLE	RANDOM		2014-02-02	584	364	Apis mellifera	ABI_SOLID	2014-07-23	SRR1152969	SRS549767	SRP036072	Amcap_17_20120424	public	GENOMIC
WGS	75	PRJNA236426	SAMN02596427	UPPSALA UNIVERSITY	SRX457379	0	AB 5500xl Genetic Analyzer	SINGLE	RANDOM		2014-02-02	556	349	Apis mellifera	ABI_SOLID	2014-07-23	SRR1152970	SRS549767	SRP036072	Amcap_17_20120424	public	GENOMIC
WGS	75	PRJNA236426	SAMN02596428	UPPSALA UNIVERSITY	SRX457380	0	AB 5500xl Genetic Analyzer	SINGLE	RANDOM		2014-02-02	587	368	Apis mellifera	ABI_SOLID	2014-07-23	SRR1152971	SRS549768	SRP036072	Amcap_20_20120424	public	GENOMIC
WGS	75	PRJNA236426	SAMN02596428	UPPSALA UNIVERSITY	SRX457380	0	AB 5500xl Genetic Analyzer	SINGLE	RANDOM		2014-02-02	587	370	Apis mellifera	ABI_SOLID	2014-07-23	SRR1152972	SRS549768	SRP036072	Amcap_20_20120424	public	GENOMIC
WGS	75	PRJNA236426	SAMN02596428	UPPSALA UNIVERSITY	SRX457380	0	AB 5500xl Genetic Analyzer	SINGLE	RANDOM		2014-02-02	555	351	Apis mellifera	ABI_SOLID	2014-07-23	SRR1152973	SRS549768	SRP036072	Amcap_20_20120424	public	GENOMIC
WGS	75	PRJNA236426	SAMN02596429	UPPSALA UNIVERSITY	SRX457381	0	AB 5500xl Genetic Analyzer	SINGLE	RANDOM		2014-02-02	684	426	Apis mellifera	ABI_SOLID	2014-07-23	SRR1152974	SRS549769	SRP036072	Amada_A2_20120424	public	GENOMIC
WGS	75	PRJNA236426	SAMN02596429	UPPSALA UNIVERSITY	SRX457381	0	AB 5500xl Genetic Analyzer	SINGLE	RANDOM		2014-02-02	681	427	Apis mellifera	ABI_SOLID	2014-07-23	SRR1152975	SRS549769	SRP036072	Amada_A2_20120424	public	GENOMIC
WGS	75	PRJNA236426	SAMN02596429	UPPSALA UNIVERSITY	SRX457381	0	AB 5500xl Genetic Analyzer	SINGLE	RANDOM		2014-02-02	644	405	Apis mellifera	ABI_SOLID	2014-07-23	SRR1152976	SRS549769	SRP036072	Amada_A2_20120424	public	GENOMIC
WGS	75	PRJNA236426	SAMN02596430	UPPSALA UNIVERSITY	SRX457382	0	AB 5500xl Genetic Analyzer	SINGLE	RANDOM		2014-02-02	454	282	Apis mellifera	ABI_SOLID	2014-07-23	SRR1152977	SRS549770	SRP036072	Amada_A3_20120424	public	GENOMIC
WGS	75	PRJNA236426	SAMN02596430	UPPSALA UNIVERSITY	SRX457382	0	AB 5500xl Genetic Analyzer	SINGLE	RANDOM		2014-02-02	449	281	Apis mellifera	ABI_SOLID	2014-07-23	SRR1152978	SRS549770	SRP036072	Amada_A3_20120424	public	GENOMIC
WGS	75	PRJNA236426	SAMN02596430	UPPSALA UNIVERSITY	SRX457382	0	AB 5500xl Genetic Analyzer	SINGLE	RANDOM		2014-02-02	426	268	Apis mellifera	ABI_SOLID	2014-07-23	SRR1152979	SRS549770	SRP036072	Amada_A3_20120424	public	GENOMIC
WGS	75	PRJNA236426	SAMN02596431	UPPSALA UNIVERSITY	SRX457383	0	AB 5500xl Genetic Analyzer	SINGLE	RANDOM		2014-02-02	605	375	Apis mellifera	ABI_SOLID	2014-07-23	SRR1152980	SRS549771	SRP036072	Amada_A4_20120424	public	GENOMIC
WGS	75	PRJNA236426	SAMN02596431	UPPSALA UNIVERSITY	SRX457383	0	AB 5500xl Genetic Analyzer	SINGLE	RANDOM		2014-02-02	603	377	Apis mellifera	ABI_SOLID	2014-07-23	SRR1152981	SRS549771	SRP036072	Amada_A4_20120424	public	GENOMIC
WGS	75	PRJNA236426	SAMN02596431	UPPSALA UNIVERSITY	SRX457383	0	AB 5500xl Genetic Analyzer	SINGLE	RANDOM		2014-02-02	570	358	Apis mellifera	ABI_SOLID	2014-07-23	SRR1152982	SRS549771	SRP036072	Amada_A4_20120424	public	GENOMIC
WGS	75	PRJNA236426	SAMN02596432	UPPSALA UNIVERSITY	SRX457384	0	AB 5500xl Genetic Analyzer	SINGLE	RANDOM		2014-02-02	648	400	Apis mellifera	ABI_SOLID	2014-07-23	SRR1152983	SRS549772	SRP036072	Amada_A9_20120424	public	GENOMIC
WGS	75	PRJNA236426	SAMN02596432	UPPSALA UNIVERSITY	SRX457384	0	AB 5500xl Genetic Analyzer	SINGLE	RANDOM		2014-02-02	644	401	Apis mellifera	ABI_SOLID	2014-07-23	SRR1152984	SRS549772	SRP036072	Amada_A9_20120424	public	GENOMIC
WGS	75	PRJNA236426	SAMN02596432	UPPSALA UNIVERSITY	SRX457384	0	AB 5500xl Genetic Analyzer	SINGLE	RANDOM		2014-02-02	608	380	Apis mellifera	ABI_SOLID	2014-07-23	SRR1152985	SRS549772	SRP036072	Amada_A9_20120424	public	GENOMIC
WGS	75	PRJNA236426	SAMN02596433	UPPSALA UNIVERSITY	SRX457385	0	AB 5500xl Genetic Analyzer	SINGLE	RANDOM		2014-02-02	760	471	Apis mellifera	ABI_SOLID	2014-07-23	SRR1152986	SRS549773	SRP036072	Amada_A11_20120424	public	GENOMIC
WGS	75	PRJNA236426	SAMN02596433	UPPSALA UNIVERSITY	SRX457385	0	AB 5500xl Genetic Analyzer	SINGLE	RANDOM		2014-02-02	758	473	Apis mellifera	ABI_SOLID	2014-07-23	SRR1152987	SRS549773	SRP036072	Amada_A11_20120424	public	GENOMIC
WGS	75	PRJNA236426	SAMN02596433	UPPSALA UNIVERSITY	SRX457385	0	AB 5500xl Genetic Analyzer	SINGLE	RANDOM		2014-02-02	719	451	Apis mellifera	ABI_SOLID	2014-07-23	SRR1152988	SRS549773	SRP036072	Amada_A11_20120424	public	GENOMIC
WGS	75	PRJNA236426	SAMN02596434	UPPSALA UNIVERSITY	SRX457386	0	AB 5500xl Genetic Analyzer	SINGLE	RANDOM		2014-02-02	744	458	Apis mellifera	ABI_SOLID	2014-07-23	SRR1152989	SRS549774	SRP036072	Amada_A12_20120424	public	GENOMIC
WGS	75	PRJNA236426	SAMN02596434	UPPSALA UNIVERSITY	SRX457386	0	AB 5500xl Genetic Analyzer	SINGLE	RANDOM		2014-02-02	744	462	Apis mellifera	ABI_SOLID	2014-07-23	SRR1152990	SRS549774	SRP036072	Amada_A12_20120424	public	GENOMIC
WGS	75	PRJNA236426	SAMN02596434	UPPSALA UNIVERSITY	SRX457386	0	AB 5500xl Genetic Analyzer	SINGLE	RANDOM		2014-02-02	702	438	Apis mellifera	ABI_SOLID	2014-07-23	SRR1152991	SRS549774	SRP036072	Amada_A12_20120424	public	GENOMIC
WGS	75	PRJNA236426	SAMN02596435	UPPSALA UNIVERSITY	SRX457387	0	AB 5500xl Genetic Analyzer	SINGLE	RANDOM		2014-02-02	878	546	Apis mellifera	ABI_SOLID	2014-07-23	SRR1152992	SRS549775	SRP036072	Amada_A13_20120424	public	GENOMIC
WGS	75	PRJNA236426	SAMN02596435	UPPSALA UNIVERSITY	SRX457387	0	AB 5500xl Genetic Analyzer	SINGLE	RANDOM		2014-02-02	881	553	Apis mellifera	ABI_SOLID	2014-07-23	SRR1152993	SRS549775	SRP036072	Amada_A13_20120424	public	GENOMIC
WGS	75	PRJNA236426	SAMN02596435	UPPSALA UNIVERSITY	SRX457387	0	AB 5500xl Genetic Analyzer	SINGLE	RANDOM		2014-02-02	831	523	Apis mellifera	ABI_SOLID	2014-07-23	SRR1152994	SRS549775	SRP036072	Amada_A13_20120424	public	GENOMIC
WGS	75	PRJNA236426	SAMN02596436	UPPSALA UNIVERSITY	SRX457388	0	AB 5500xl Genetic Analyzer	SINGLE	RANDOM		2014-02-02	604	373	Apis mellifera	ABI_SOLID	2014-07-23	SRR1152995	SRS549776	SRP036072	Amada_A14_20120424	public	GENOMIC
WGS	75	PRJNA236426	SAMN02596436	UPPSALA UNIVERSITY	SRX457388	0	AB 5500xl Genetic Analyzer	SINGLE	RANDOM		2014-02-02	604	377	Apis mellifera	ABI_SOLID	2014-07-23	SRR1152996	SRS549776	SRP036072	Amada_A14_20120424	public	GENOMIC
WGS	75	PRJNA236426	SAMN02596436	UPPSALA UNIVERSITY	SRX457388	0	AB 5500xl Genetic Analyzer	SINGLE	RANDOM		2014-02-02	570	357	Apis mellifera	ABI_SOLID	2014-07-23	SRR1152997	SRS549776	SRP036072	Amada_A14_20120424	public	GENOMIC
WGS	75	PRJNA236426	SAMN02596437	UPPSALA UNIVERSITY	SRX457389	0	AB 5500xl Genetic Analyzer	SINGLE	RANDOM		2014-02-02	761	480	Apis mellifera	ABI_SOLID	2014-07-23	SRR1152998	SRS549777	SRP036072	Amada_A17_20120424	public	GENOMIC
WGS	75	PRJNA236426	SAMN02596437	UPPSALA UNIVERSITY	SRX457389	0	AB 5500xl Genetic Analyzer	SINGLE	RANDOM		2014-02-02	749	476	Apis mellifera	ABI_SOLID	2014-07-23	SRR1152999	SRS549777	SRP036072	Amada_A17_20120424	public	GENOMIC
WGS	75	PRJNA236426	SAMN02596437	UPPSALA UNIVERSITY	SRX457389	0	AB 5500xl Genetic Analyzer	SINGLE	RANDOM		2014-02-02	758	484	Apis mellifera	ABI_SOLID	2014-07-23	SRR1153000	SRS549777	SRP036072	Amada_A17_20120424	public	GENOMIC
WGS	75	PRJNA236426	SAMN02596438	UPPSALA UNIVERSITY	SRX457390	0	AB 5500xl Genetic Analyzer	SINGLE	RANDOM		2014-02-02	640	399	Apis mellifera	ABI_SOLID	2014-07-23	SRR1153001	SRS549778	SRP036072	Amada_A18_20120424	public	GENOMIC
WGS	75	PRJNA236426	SAMN02596438	UPPSALA UNIVERSITY	SRX457390	0	AB 5500xl Genetic Analyzer	SINGLE	RANDOM		2014-02-02	641	402	Apis mellifera	ABI_SOLID	2014-07-23	SRR1153002	SRS549778	SRP036072	Amada_A18_20120424	public	GENOMIC
WGS	75	PRJNA236426	SAMN02596438	UPPSALA UNIVERSITY	SRX457390	0	AB 5500xl Genetic Analyzer	SINGLE	RANDOM		2014-02-02	604	380	Apis mellifera	ABI_SOLID	2014-07-23	SRR1153003	SRS549778	SRP036072	Amada_A18_20120424	public	GENOMIC
WGS	302	PRJNA237819	SAMN02639656	THE PENNSYLVANIA STATE UNIVERSITY	SRX469336	0	Illumina MiSeq	PAIRED	unspecified	1.4.15	2014-02-17	140	88	Apis mellifera scutellata	ILLUMINA	2014-02-19	SRR1171145	SRS556638	SRP037570	1.4.15	public	GENOMIC
WGS	302	PRJNA237819	SAMN02639673	THE PENNSYLVANIA STATE UNIVERSITY	SRX469338	0	Illumina MiSeq	PAIRED	unspecified	4.2.15	2014-02-17	126	79	Apis mellifera scutellata	ILLUMINA	2014-02-19	SRR1171146	SRS556639	SRP037570	4.2.15	public	GENOMIC
WGS	302	PRJNA237819	SAMN02639672	THE PENNSYLVANIA STATE UNIVERSITY	SRX469337	0	Illumina MiSeq	PAIRED	unspecified	2.2.15	2014-02-17	155	97	Apis mellifera scutellata	ILLUMINA	2014-02-19	SRR1171147	SRS556640	SRP037570	2.2.15	public	GENOMIC
WGS	302	PRJNA237819	SAMN02639682	THE PENNSYLVANIA STATE UNIVERSITY	SRX469339	0	Illumina MiSeq	PAIRED	unspecified	12.2.15	2014-02-17	155	96	Apis mellifera litorea	ILLUMINA	2014-02-19	SRR1171148	SRS556641	SRP037570	12.2.15	public	GENOMIC
WGS	302	PRJNA237819	SAMN02639685	THE PENNSYLVANIA STATE UNIVERSITY	SRX469341	0	Illumina MiSeq	PAIRED	unspecified	13.4.15	2014-02-17	196	122	Apis mellifera scutellata	ILLUMINA	2014-02-19	SRR1171149	SRS556643	SRP037570	13.4.15	public	GENOMIC
WGS	302	PRJNA237819	SAMN02639686	THE PENNSYLVANIA STATE UNIVERSITY	SRX469343	0	Illumina MiSeq	PAIRED	unspecified	15.4.15	2014-02-17	175	109	Apis mellifera scutellata	ILLUMINA	2014-02-19	SRR1171150	SRS556645	SRP037570	15.4.25	public	GENOMIC
WGS	302	PRJNA237819	SAMN02639691	THE PENNSYLVANIA STATE UNIVERSITY	SRX469344	0	Illumina MiSeq	PAIRED	unspecified	16.1.5	2014-02-17	129	80	Apis mellifera jemenitica	ILLUMINA	2014-02-19	SRR1171151	SRS556646	SRP037570	16.1.5	public	GENOMIC
WGS	302	PRJNA237819	SAMN02639694	THE PENNSYLVANIA STATE UNIVERSITY	SRX469345	0	Illumina MiSeq	PAIRED	unspecified	18.1.15	2014-02-17	134	84	Apis mellifera jemenitica	ILLUMINA	2014-02-19	SRR1171152	SRS556647	SRP037570	18.1.5	public	GENOMIC
WGS	302	PRJNA237819	SAMN02639680	THE PENNSYLVANIA STATE UNIVERSITY	SRX469346	0	Illumina MiSeq	PAIRED	unspecified	21.3.15	2014-02-17	160	99	Apis mellifera scutellata	ILLUMINA	2014-02-19	SRR1171153	SRS556648	SRP037570	21.3.15	public	GENOMIC
WGS	302	PRJNA237819	SAMN02639696	THE PENNSYLVANIA STATE UNIVERSITY	SRX469347	0	Illumina MiSeq	PAIRED	unspecified	22.2.5	2014-02-17	182	114	Apis mellifera monticola	ILLUMINA	2014-02-19	SRR1171154	SRS556649	SRP037570	22.2.5	public	GENOMIC
WGS	302	PRJNA237819	SAMN02639692	THE PENNSYLVANIA STATE UNIVERSITY	SRX472780	0	Illumina MiSeq	PAIRED	unspecified	17.1.5	2014-02-19	139	87	Apis mellifera	ILLUMINA	2014-02-19	SRR1171738	SRS559201	SRP037570	17.1.5	public	GENOMIC
WGS	201	PRJNA237819	SAMN02639656	THE PENNSYLVANIA STATE UNIVERSITY	SRX469350	0	Illumina HiSeq 2000	PAIRED	unspecified	1.4.15	2015-12-16	14117	9037	Apis mellifera scutellata	ILLUMINA	2015-07-22	SRR1171777	SRS556638	SRP037570	1.4.15	public	GENOMIC
WGS	201	PRJNA237819	SAMN02639673	THE PENNSYLVANIA STATE UNIVERSITY	SRX469353	0	Illumina HiSeq 2000	PAIRED	unspecified	4.2.15	2015-12-16	5639	3598	Apis mellifera scutellata	ILLUMINA	2015-07-22	SRR1171893	SRS556639	SRP037570	4.2.15	public	GENOMIC
WGS	201	PRJNA237819	SAMN02639672	THE PENNSYLVANIA STATE UNIVERSITY	SRX469352	0	Illumina HiSeq 2000	PAIRED	unspecified	2.2.15	2015-12-16	6323	4025	Apis mellifera scutellata	ILLUMINA	2015-07-22	SRR1171896	SRS556640	SRP037570	2.2.15	public	GENOMIC
WGS	201	PRJNA237819	SAMN02639682	THE PENNSYLVANIA STATE UNIVERSITY	SRX469355	0	Illumina HiSeq 2000	PAIRED	unspecified	12.2.15	2015-12-16	5895	3768	Apis mellifera litorea	ILLUMINA	2015-07-22	SRR1171898	SRS556641	SRP037570	12.2.15	public	GENOMIC
WGS	201	PRJNA237819	SAMN02639685	THE PENNSYLVANIA STATE UNIVERSITY	SRX469356	0	Illumina HiSeq 2000	PAIRED	unspecified	13.4.15	2015-12-16	9201	5882	Apis mellifera scutellata	ILLUMINA	2015-07-22	SRR1171902	SRS556643	SRP037570	13.4.15	public	GENOMIC
WGS	201	PRJNA237819	SAMN02639686	THE PENNSYLVANIA STATE UNIVERSITY	SRX469357	0	Illumina HiSeq 2000	PAIRED	unspecified	15.4.15	2015-12-16	6391	4063	Apis mellifera scutellata	ILLUMINA	2015-07-22	SRR1171919	SRS556645	SRP037570	15.4.25	public	GENOMIC
WGS	201	PRJNA237819	SAMN02639691	THE PENNSYLVANIA STATE UNIVERSITY	SRX469390	0	Illumina HiSeq 2000	PAIRED	unspecified	16.1.5	2015-12-16	4661	2945	Apis mellifera jemenitica	ILLUMINA	2015-07-22	SRR1171921	SRS556646	SRP037570	16.1.5	public	GENOMIC
WGS	201	PRJNA237819	SAMN02639694	THE PENNSYLVANIA STATE UNIVERSITY	SRX469391	0	Illumina HiSeq 2000	PAIRED	unspecified	18.1.15	2015-12-16	6284	4019	Apis mellifera jemenitica	ILLUMINA	2015-07-22	SRR1171924	SRS556647	SRP037570	18.1.5	public	GENOMIC
WGS	201	PRJNA237819	SAMN02639692	THE PENNSYLVANIA STATE UNIVERSITY	SRX472965	0	Illumina HiSeq 2000	PAIRED	unspecified	17.1.5	2015-12-16	4972	3182	Apis mellifera	ILLUMINA	2015-07-22	SRR1171930	SRS559201	SRP037570	17.1.5	public	GENOMIC
WGS	201	PRJNA237819	SAMN02639680	THE PENNSYLVANIA STATE UNIVERSITY	SRX469392	0	Illumina HiSeq 2000	PAIRED	unspecified	21.3.15	2015-12-16	6152	3917	Apis mellifera scutellata	ILLUMINA	2015-07-22	SRR1173987	SRS556648	SRP037570	21.3.15	public	GENOMIC
WGS	201	PRJNA237819	SAMN02639696	THE PENNSYLVANIA STATE UNIVERSITY	SRX469401	0	Illumina HiSeq 2000	PAIRED	unspecified	22.2.5	2015-12-16	7795	5001	Apis mellifera monticola	ILLUMINA	2015-07-22	SRR1173989	SRS556649	SRP037570	22.2.5	public	GENOMIC
WGS	200	PRJNA252997	SAMN02865964	NANJING UNIVERSITY	SRX610212	500	Illumina HiSeq 2000	PAIRED	RANDOM	AQ	2015-12-30	19143	13900	Apis mellifera	ILLUMINA	2015-07-22	SRR1424586	SRS641232	SRP043350	AQ	public	GENOMIC
WGS	200	PRJNA252997	SAMN02865965	NANJING UNIVERSITY	SRX610972	500	Illumina HiSeq 2000	PAIRED	RANDOM	A8	2015-12-30	6130	4455	Apis mellifera	ILLUMINA	2015-07-22	SRR1425430	SRS641953	SRP043350	A8	public	GENOMIC
WGS	200	PRJNA252997	SAMN02865966	NANJING UNIVERSITY	SRX610975	500	Illumina HiSeq 2000	PAIRED	RANDOM	B8	2015-12-30	5540	3883	Apis mellifera	ILLUMINA	2015-07-22	SRR1425434	SRS641956	SRP043350	B8	public	GENOMIC
WGS	200	PRJNA252997	SAMN02865967	NANJING UNIVERSITY	SRX610977	500	Illumina HiSeq 2000	PAIRED	RANDOM	A9	2015-12-30	8333	5913	Apis mellifera	ILLUMINA	2015-07-22	SRR1425436	SRS641958	SRP043350	A9	public	GENOMIC
WGS	200	PRJNA252997	SAMN02865968	NANJING UNIVERSITY	SRX610979	500	Illumina HiSeq 2000	PAIRED	RANDOM	A17	2015-12-04	11410	8244	Apis mellifera	ILLUMINA	2015-07-22	SRR1425438	SRS641960	SRP043350	A17	public	GENOMIC
WGS	200	PRJNA252997	SAMN02865969	NANJING UNIVERSITY	SRX610980	500	Illumina HiSeq 2000	PAIRED	RANDOM	A19	2015-12-04	8290	5904	Apis mellifera	ILLUMINA	2015-07-22	SRR1425439	SRS641961	SRP043350	A19	public	GENOMIC
WGS	200	PRJNA252997	SAMN02865970	NANJING UNIVERSITY	SRX610981	500	Illumina HiSeq 2000	PAIRED	RANDOM	A20	2015-12-30	5873	4247	Apis mellifera	ILLUMINA	2015-07-22	SRR1425440	SRS641962	SRP043350	A20	public	GENOMIC
WGS	200	PRJNA252997	SAMN02865971	NANJING UNIVERSITY	SRX610982	500	Illumina HiSeq 2000	PAIRED	RANDOM	A23	2015-12-30	12301	8762	Apis mellifera	ILLUMINA	2015-07-22	SRR1425441	SRS641963	SRP043350	A23	public	GENOMIC
WGS	200	PRJNA252997	SAMN02865972	NANJING UNIVERSITY	SRX610984	500	Illumina HiSeq 2000	PAIRED	RANDOM	A38	2015-12-30	5534	4021	Apis mellifera	ILLUMINA	2015-07-22	SRR1425444	SRS641965	SRP043350	A38	public	GENOMIC
WGS	200	PRJNA252997	SAMN02865973	NANJING UNIVERSITY	SRX610985	500	Illumina HiSeq 2000	PAIRED	RANDOM	B38	2015-12-30	5560	3542	Apis mellifera	ILLUMINA	2015-07-22	SRR1425446	SRS641966	SRP043350	B38	public	GENOMIC
WGS	200	PRJNA252997	SAMN02865974	NANJING UNIVERSITY	SRX610986	500	Illumina HiSeq 2000	PAIRED	RANDOM	A40	2015-12-30	11024	7860	Apis mellifera	ILLUMINA	2015-07-22	SRR1425447	SRS641967	SRP043350	A40	public	GENOMIC
WGS	200	PRJNA252997	SAMN02865975	NANJING UNIVERSITY	SRX610988	500	Illumina HiSeq 2000	PAIRED	RANDOM	A41	2015-12-30	8287	5791	Apis mellifera	ILLUMINA	2015-07-22	SRR1425450	SRS641968	SRP043350	A41	public	GENOMIC
WGS	200	PRJNA252997	SAMN02865976	NANJING UNIVERSITY	SRX610989	500	Illumina HiSeq 2000	PAIRED	RANDOM	A42	2015-12-30	18101	12840	Apis mellifera	ILLUMINA	2015-07-22	SRR1425453	SRS641969	SRP043350	A42	public	GENOMIC
WGS	200	PRJNA252997	SAMN02865977	NANJING UNIVERSITY	SRX610990	500	Illumina HiSeq 2000	PAIRED	RANDOM	A48	2015-12-30	11687	8410	Apis mellifera	ILLUMINA	2015-07-22	SRR1425454	SRS641970	SRP043350	A48	public	GENOMIC
WGS	200	PRJNA252997	SAMN02865978	NANJING UNIVERSITY	SRX610991	500	Illumina HiSeq 2000	PAIRED	RANDOM	A54	2015-12-30	5301	3870	Apis mellifera	ILLUMINA	2015-07-22	SRR1425455	SRS641971	SRP043350	A54	public	GENOMIC
WGS	200	PRJNA252997	SAMN02865979	NANJING UNIVERSITY	SRX610992	500	Illumina HiSeq 2000	PAIRED	RANDOM	A58	2015-12-30	7201	5198	Apis mellifera	ILLUMINA	2015-07-22	SRR1425456	SRS641972	SRP043350	A58	public	GENOMIC
WGS	200	PRJNA252997	SAMN02865980	NANJING UNIVERSITY	SRX610993	500	Illumina HiSeq 2000	PAIRED	RANDOM	A59	2015-12-30	19521	13242	Apis mellifera	ILLUMINA	2015-07-22	SRR1425457	SRS641973	SRP043350	A59	public	GENOMIC
WGS	200	PRJNA252997	SAMN02865981	NANJING UNIVERSITY	SRX610994	500	Illumina HiSeq 2000	PAIRED	RANDOM	A61	2015-12-30	7021	5100	Apis mellifera	ILLUMINA	2015-07-22	SRR1425458	SRS641974	SRP043350	A61	public	GENOMIC
WGS	200	PRJNA252997	SAMN02865982	NANJING UNIVERSITY	SRX610995	500	Illumina HiSeq 2000	PAIRED	RANDOM	B61	2015-12-30	5541	3866	Apis mellifera	ILLUMINA	2015-07-22	SRR1425459	SRS641975	SRP043350	B61	public	GENOMIC
WGS	200	PRJNA252997	SAMN02865983	NANJING UNIVERSITY	SRX610996	500	Illumina HiSeq 2000	PAIRED	RANDOM	CQ	2015-12-03	14391	10133	Apis mellifera	ILLUMINA	2015-07-22	SRR1425460	SRS641976	SRP043350	CQ	public	GENOMIC
WGS	200	PRJNA252997	SAMN02865984	NANJING UNIVERSITY	SRX610997	500	Illumina HiSeq 2000	PAIRED	RANDOM	C5	2015-12-03	8198	5808	Apis mellifera	ILLUMINA	2015-07-22	SRR1425461	SRS641977	SRP043350	C5	public	GENOMIC
WGS	200	PRJNA252997	SAMN02865985	NANJING UNIVERSITY	SRX610998	500	Illumina HiSeq 2000	PAIRED	RANDOM	C6	2015-12-03	8393	6120	Apis mellifera	ILLUMINA	2015-07-22	SRR1425462	SRS641978	SRP043350	C6	public	GENOMIC
WGS	200	PRJNA252997	SAMN02865986	NANJING UNIVERSITY	SRX610999	500	Illumina HiSeq 2000	PAIRED	RANDOM	C7	2015-12-03	8231	5941	Apis mellifera	ILLUMINA	2015-07-22	SRR1425463	SRS641979	SRP043350	C7	public	GENOMIC
WGS	200	PRJNA252997	SAMN02865987	NANJING UNIVERSITY	SRX611000	500	Illumina HiSeq 2000	PAIRED	RANDOM	C8	2015-12-03	8289	5977	Apis mellifera	ILLUMINA	2015-07-22	SRR1425464	SRS641980	SRP043350	C8	public	GENOMIC
WGS	200	PRJNA252997	SAMN02865988	NANJING UNIVERSITY	SRX611001	500	Illumina HiSeq 2000	PAIRED	RANDOM	C16	2015-12-30	8381	6061	Apis mellifera	ILLUMINA	2015-07-22	SRR1425465	SRS641981	SRP043350	C16	public	GENOMIC
WGS	200	PRJNA252997	SAMN02865989	NANJING UNIVERSITY	SRX611002	500	Illumina HiSeq 2000	PAIRED	RANDOM	C17	2015-12-03	8340	5976	Apis mellifera	ILLUMINA	2015-07-22	SRR1425466	SRS641982	SRP043350	C17	public	GENOMIC
WGS	200	PRJNA252997	SAMN02865990	NANJING UNIVERSITY	SRX611003	500	Illumina HiSeq 2000	PAIRED	RANDOM	C23	2015-12-03	8335	5869	Apis mellifera	ILLUMINA	2015-07-22	SRR1425467	SRS641983	SRP043350	C23	public	GENOMIC
WGS	200	PRJNA252997	SAMN02865991	NANJING UNIVERSITY	SRX611004	500	Illumina HiSeq 2000	PAIRED	RANDOM	C24	2015-12-03	8219	5793	Apis mellifera	ILLUMINA	2015-07-22	SRR1425468	SRS641984	SRP043350	C24	public	GENOMIC
WGS	200	PRJNA252997	SAMN02865992	NANJING UNIVERSITY	SRX611005	500	Illumina HiSeq 2000	PAIRED	RANDOM	C26	2015-12-03	8322	5969	Apis mellifera	ILLUMINA	2015-07-22	SRR1425469	SRS641985	SRP043350	C26	public	GENOMIC
WGS	200	PRJNA252997	SAMN02865993	NANJING UNIVERSITY	SRX611006	500	Illumina HiSeq 2000	PAIRED	RANDOM	C27	2015-12-03	8253	5953	Apis mellifera	ILLUMINA	2015-07-22	SRR1425470	SRS641986	SRP043350	C27	public	GENOMIC
WGS	200	PRJNA252997	SAMN02865994	NANJING UNIVERSITY	SRX611007	500	Illumina HiSeq 2000	PAIRED	RANDOM	C28	2015-12-03	8302	5944	Apis mellifera	ILLUMINA	2015-07-22	SRR1425471	SRS641987	SRP043350	C28	public	GENOMIC
WGS	200	PRJNA252997	SAMN02865995	NANJING UNIVERSITY	SRX611008	500	Illumina HiSeq 2000	PAIRED	RANDOM	C32	2015-12-03	8455	6059	Apis mellifera	ILLUMINA	2015-07-22	SRR1425472	SRS641988	SRP043350	C32	public	GENOMIC
WGS	200	PRJNA252997	SAMN02865996	NANJING UNIVERSITY	SRX611009	500	Illumina HiSeq 2000	PAIRED	RANDOM	C35	2015-12-03	8480	6187	Apis mellifera	ILLUMINA	2015-07-22	SRR1425473	SRS641989	SRP043350	C35	public	GENOMIC
WGS	200	PRJNA252997	SAMN02865997	NANJING UNIVERSITY	SRX611010	500	Illumina HiSeq 2000	PAIRED	RANDOM	C36	2015-12-03	8316	5962	Apis mellifera	ILLUMINA	2015-07-22	SRR1425474	SRS641990	SRP043350	C36	public	GENOMIC
WGS	200	PRJNA252997	SAMN02865998	NANJING UNIVERSITY	SRX611011	500	Illumina HiSeq 2000	PAIRED	RANDOM	C38	2015-12-03	8405	6128	Apis mellifera	ILLUMINA	2015-07-22	SRR1425475	SRS641991	SRP043350	C38	public	GENOMIC
WGS	200	PRJNA252997	SAMN02865999	NANJING UNIVERSITY	SRX611012	500	Illumina HiSeq 2000	PAIRED	RANDOM	EQ	2015-12-03	14707	10449	Apis mellifera	ILLUMINA	2015-07-22	SRR1425476	SRS641992	SRP043350	EQ	public	GENOMIC
WGS	200	PRJNA252997	SAMN02866000	NANJING UNIVERSITY	SRX611013	500	Illumina HiSeq 2000	PAIRED	RANDOM	ED3	2015-12-03	7321	4846	Apis mellifera	ILLUMINA	2015-07-22	SRR1425477	SRS641993	SRP043350	ED3	public	GENOMIC
WGS	200	PRJNA252997	SAMN02866001	NANJING UNIVERSITY	SRX611014	500	Illumina HiSeq 2000	PAIRED	RANDOM	ED4	2015-12-03	7219	5227	Apis mellifera	ILLUMINA	2015-07-22	SRR1425478	SRS641994	SRP043350	ED4	public	GENOMIC
WGS	200	PRJNA252997	SAMN02866002	NANJING UNIVERSITY	SRX611015	500	Illumina HiSeq 2000	PAIRED	RANDOM	ED5	2015-12-03	7179	5065	Apis mellifera	ILLUMINA	2015-07-22	SRR1425479	SRS641995	SRP043350	ED5	public	GENOMIC
WGS	200	PRJNA252997	SAMN02866003	NANJING UNIVERSITY	SRX611016	500	Illumina HiSeq 2000	PAIRED	RANDOM	ED6	2015-12-03	7181	5347	Apis mellifera	ILLUMINA	2015-07-22	SRR1425480	SRS641996	SRP043350	ED6	public	GENOMIC
WGS	200	PRJNA252997	SAMN02866004	NANJING UNIVERSITY	SRX611017	500	Illumina HiSeq 2000	PAIRED	RANDOM	ED8	2015-12-03	7182	5218	Apis mellifera	ILLUMINA	2015-07-22	SRR1425481	SRS641997	SRP043350	ED8	public	GENOMIC
WGS	200	PRJNA252997	SAMN02866005	NANJING UNIVERSITY	SRX611018	500	Illumina HiSeq 2000	PAIRED	RANDOM	ED13	2015-12-03	7173	5243	Apis mellifera	ILLUMINA	2015-07-22	SRR1425482	SRS641998	SRP043350	ED13	public	GENOMIC
WGS	200	PRJNA252997	SAMN02866006	NANJING UNIVERSITY	SRX611020	500	Illumina HiSeq 2000	PAIRED	RANDOM	ED16	2015-12-03	7177	5219	Apis mellifera	ILLUMINA	2015-07-22	SRR1425483	SRS642000	SRP043350	ED16	public	GENOMIC
WGS	200	PRJNA252997	SAMN02866007	NANJING UNIVERSITY	SRX611021	500	Illumina HiSeq 2000	PAIRED	RANDOM	ED17	2015-12-03	7217	5183	Apis mellifera	ILLUMINA	2015-07-22	SRR1425485	SRS642001	SRP043350	ED17	public	GENOMIC
WGS	200	PRJNA252997	SAMN02866008	NANJING UNIVERSITY	SRX611023	500	Illumina HiSeq 2000	PAIRED	RANDOM	ED18	2015-12-03	7286	5320	Apis mellifera	ILLUMINA	2015-07-22	SRR1425486	SRS642003	SRP043350	ED18	public	GENOMIC
WGS	200	PRJNA252997	SAMN02866009	NANJING UNIVERSITY	SRX611024	500	Illumina HiSeq 2000	PAIRED	RANDOM	ED21	2015-12-03	7340	5327	Apis mellifera	ILLUMINA	2015-07-22	SRR1425488	SRS642004	SRP043350	ED21	public	GENOMIC
WGS	200	PRJNA252997	SAMN02866010	NANJING UNIVERSITY	SRX611026	500	Illumina HiSeq 2000	PAIRED	RANDOM	ED22	2015-12-03	7258	5390	Apis mellifera	ILLUMINA	2015-07-22	SRR1425490	SRS642006	SRP043350	ED22	public	GENOMIC
WGS	200	PRJNA252997	SAMN02866011	NANJING UNIVERSITY	SRX611027	500	Illumina HiSeq 2000	PAIRED	RANDOM	ED28	2015-12-03	7354	5474	Apis mellifera	ILLUMINA	2015-07-22	SRR1425491	SRS642007	SRP043350	ED28	public	GENOMIC
WGS	200	PRJNA252997	SAMN02866012	NANJING UNIVERSITY	SRX611029	500	Illumina HiSeq 2000	PAIRED	RANDOM	ED30	2015-12-03	7200	5069	Apis mellifera	ILLUMINA	2015-07-22	SRR1425493	SRS642009	SRP043350	ED30	public	GENOMIC
WGS	200	PRJNA252997	SAMN02866013	NANJING UNIVERSITY	SRX611030	500	Illumina HiSeq 2000	PAIRED	RANDOM	EW2	2015-12-03	7201	5229	Apis mellifera	ILLUMINA	2015-07-22	SRR1425494	SRS642010	SRP043350	EW2	public	GENOMIC
WGS	200	PRJNA252997	SAMN02866014	NANJING UNIVERSITY	SRX611031	500	Illumina HiSeq 2000	PAIRED	RANDOM	EW8	2015-12-03	7262	5108	Apis mellifera	ILLUMINA	2015-07-22	SRR1425495	SRS642011	SRP043350	EW8	public	GENOMIC
WGS	200	PRJNA252997	SAMN02866015	NANJING UNIVERSITY	SRX611033	500	Illumina HiSeq 2000	PAIRED	RANDOM	EW9	2015-12-03	7212	5126	Apis mellifera	ILLUMINA	2015-07-22	SRR1425497	SRS642013	SRP043350	EW9	public	GENOMIC
WGS	200	PRJNA252997	SAMN02866016	NANJING UNIVERSITY	SRX611034	500	Illumina HiSeq 2000	PAIRED	RANDOM	EW16	2015-12-03	7199	5014	Apis mellifera	ILLUMINA	2015-07-22	SRR1425504	SRS642014	SRP043350	EW16	public	GENOMIC
WGS	200	PRJNA252997	SAMN02866017	NANJING UNIVERSITY	SRX611035	500	Illumina HiSeq 2000	PAIRED	RANDOM	EW24	2015-12-03	7431	5152	Apis mellifera	ILLUMINA	2015-07-22	SRR1425505	SRS642015	SRP043350	EW24	public	GENOMIC
WGS	200	PRJNA252997	SAMN02866018	NANJING UNIVERSITY	SRX611036	500	Illumina HiSeq 2000	PAIRED	RANDOM	EW29	2015-12-03	7202	5034	Apis mellifera	ILLUMINA	2015-07-22	SRR1425506	SRS642016	SRP043350	EW29	public	GENOMIC
Bisulfite-Seq	180	PRJNA274674	SAMN03329993	GEO	SRX866640	0	Illumina HiSeq 2000	PAIRED	RANDOM		2015-02-05	6634	4176	Apis mellifera	ILLUMINA	2015-02-26	SRR1790688	SRS837595	SRP053236	GSM1602614	public	GENOMIC
Bisulfite-Seq	180	PRJNA274674	SAMN03329993	GEO	SRX866640	0	Illumina HiSeq 2000	PAIRED	RANDOM		2015-02-05	2070	1246	Apis mellifera	ILLUMINA	2015-02-26	SRR1790689	SRS837595	SRP053236	GSM1602614	public	GENOMIC
Bisulfite-Seq	180	PRJNA274674	SAMN03329994	GEO	SRX866641	0	Illumina HiSeq 2000	PAIRED	RANDOM		2015-02-05	8261	5156	Apis mellifera	ILLUMINA	2015-02-26	SRR1790690	SRS837594	SRP053236	GSM1602615	public	GENOMIC
Bisulfite-Seq	180	PRJNA274674	SAMN03329994	GEO	SRX866641	0	Illumina HiSeq 2000	PAIRED	RANDOM		2015-02-05	511	301	Apis mellifera	ILLUMINA	2015-02-26	SRR1790691	SRS837594	SRP053236	GSM1602615	public	GENOMIC
OTHER	202	PRJDB3198	SAMD00027834	OIST (OKINAWA INSTITUTE OF SCIENCE AND TECHNOLOGY)	DRX028469	350	Illumina HiSeq 2000	PAIRED	RANDOM		2015-03-27	4308	2766	Apis mellifera	ILLUMINA	2015-03-27	DRR031501	DRS019324	DRP002603	DRS019324	public	GENOMIC
OTHER	202	PRJDB3198	SAMD00027847	OIST (OKINAWA INSTITUTE OF SCIENCE AND TECHNOLOGY)	DRX028482	350	Illumina HiSeq 2000	PAIRED	RANDOM		2015-03-27	2634	1675	Apis mellifera	ILLUMINA	2015-03-27	DRR031514	DRS019337	DRP002603	DRS019337	public	GENOMIC
OTHER	202	PRJDB3198	SAMD00027824	OIST (OKINAWA INSTITUTE OF SCIENCE AND TECHNOLOGY)	DRX028459	350	Illumina HiSeq 2000	PAIRED	RANDOM		2015-03-27	2798	1806	Apis mellifera	ILLUMINA	2015-03-27	DRR031491	DRS019314	DRP002603	DRS019314	public	GENOMIC
OTHER	202	PRJDB3198	SAMD00027848	OIST (OKINAWA INSTITUTE OF SCIENCE AND TECHNOLOGY)	DRX028483	350	Illumina HiSeq 2000	PAIRED	RANDOM		2015-03-27	3738	2390	Apis mellifera	ILLUMINA	2015-03-27	DRR031515	DRS019338	DRP002603	DRS019338	public	GENOMIC
OTHER	202	PRJDB3198	SAMD00027821	OIST (OKINAWA INSTITUTE OF SCIENCE AND TECHNOLOGY)	DRX028456	350	Illumina HiSeq 2000	PAIRED	RANDOM		2015-03-27	6617	4289	Apis mellifera	ILLUMINA	2015-03-27	DRR031488	DRS019311	DRP002603	DRS019311	public	GENOMIC
OTHER	202	PRJDB3198	SAMD00027833	OIST (OKINAWA INSTITUTE OF SCIENCE AND TECHNOLOGY)	DRX028468	350	Illumina HiSeq 2000	PAIRED	RANDOM		2015-03-27	3645	2322	Apis mellifera	ILLUMINA	2015-03-27	DRR031500	DRS019323	DRP002603	DRS019323	public	GENOMIC
OTHER	202	PRJDB3198	SAMD00027842	OIST (OKINAWA INSTITUTE OF SCIENCE AND TECHNOLOGY)	DRX028477	350	Illumina HiSeq 2000	PAIRED	RANDOM		2015-03-27	3092	1974	Apis mellifera	ILLUMINA	2015-03-27	DRR031509	DRS019332	DRP002603	DRS019332	public	GENOMIC
OTHER	202	PRJDB3198	SAMD00027828	OIST (OKINAWA INSTITUTE OF SCIENCE AND TECHNOLOGY)	DRX028463	350	Illumina HiSeq 2000	PAIRED	RANDOM		2015-03-27	3018	1917	Apis mellifera	ILLUMINA	2015-03-27	DRR031495	DRS019318	DRP002603	DRS019318	public	GENOMIC
OTHER	202	PRJDB3198	SAMD00027818	OIST (OKINAWA INSTITUTE OF SCIENCE AND TECHNOLOGY)	DRX028453	350	Illumina HiSeq 2000	PAIRED	RANDOM		2015-03-27	4640	2907	Apis mellifera	ILLUMINA	2015-03-27	DRR031485	DRS019308	DRP002603	DRS019308	public	GENOMIC
OTHER	202	PRJDB3198	SAMD00027837	OIST (OKINAWA INSTITUTE OF SCIENCE AND TECHNOLOGY)	DRX028472	350	Illumina HiSeq 2000	PAIRED	RANDOM		2015-03-27	3747	2454	Apis mellifera	ILLUMINA	2015-03-27	DRR031504	DRS019327	DRP002603	DRS019327	public	GENOMIC
OTHER	202	PRJDB3198	SAMD00027835	OIST (OKINAWA INSTITUTE OF SCIENCE AND TECHNOLOGY)	DRX028470	350	Illumina HiSeq 2000	PAIRED	RANDOM		2015-03-27	3539	2270	Apis mellifera	ILLUMINA	2015-03-27	DRR031502	DRS019325	DRP002603	DRS019325	public	GENOMIC
OTHER	202	PRJDB3198	SAMD00027832	OIST (OKINAWA INSTITUTE OF SCIENCE AND TECHNOLOGY)	DRX028467	350	Illumina HiSeq 2000	PAIRED	RANDOM		2015-03-27	3225	2044	Apis mellifera	ILLUMINA	2015-03-27	DRR031499	DRS019322	DRP002603	DRS019322	public	GENOMIC
OTHER	202	PRJDB3198	SAMD00027839	OIST (OKINAWA INSTITUTE OF SCIENCE AND TECHNOLOGY)	DRX028474	350	Illumina HiSeq 2000	PAIRED	RANDOM		2015-03-27	4937	3220	Apis mellifera	ILLUMINA	2015-03-27	DRR031506	DRS019329	DRP002603	DRS019329	public	GENOMIC
OTHER	202	PRJDB3198	SAMD00027846	OIST (OKINAWA INSTITUTE OF SCIENCE AND TECHNOLOGY)	DRX028481	350	Illumina HiSeq 2000	PAIRED	RANDOM		2015-03-27	3717	2375	Apis mellifera	ILLUMINA	2015-03-27	DRR031513	DRS019336	DRP002603	DRS019336	public	GENOMIC
OTHER	202	PRJDB3198	SAMD00027822	OIST (OKINAWA INSTITUTE OF SCIENCE AND TECHNOLOGY)	DRX028457	350	Illumina HiSeq 2000	PAIRED	RANDOM		2015-03-27	4792	3123	Apis mellifera	ILLUMINA	2015-03-27	DRR031489	DRS019312	DRP002603	DRS019312	public	GENOMIC
OTHER	202	PRJDB3198	SAMD00027844	OIST (OKINAWA INSTITUTE OF SCIENCE AND TECHNOLOGY)	DRX028479	350	Illumina HiSeq 2000	PAIRED	RANDOM		2015-03-27	4326	2778	Apis mellifera	ILLUMINA	2015-03-27	DRR031511	DRS019334	DRP002603	DRS019334	public	GENOMIC
OTHER	202	PRJDB3198	SAMD00027829	OIST (OKINAWA INSTITUTE OF SCIENCE AND TECHNOLOGY)	DRX028464	350	Illumina HiSeq 2000	PAIRED	RANDOM		2015-03-27	3617	2301	Apis mellifera	ILLUMINA	2015-03-27	DRR031496	DRS019319	DRP002603	DRS019319	public	GENOMIC
OTHER	202	PRJDB3198	SAMD00027820	OIST (OKINAWA INSTITUTE OF SCIENCE AND TECHNOLOGY)	DRX028455	350	Illumina HiSeq 2000	PAIRED	RANDOM		2015-03-27	3871	2411	Apis mellifera	ILLUMINA	2015-03-27	DRR031487	DRS019310	DRP002603	DRS019310	public	GENOMIC
OTHER	202	PRJDB3198	SAMD00027819	OIST (OKINAWA INSTITUTE OF SCIENCE AND TECHNOLOGY)	DRX028454	350	Illumina HiSeq 2000	PAIRED	RANDOM		2015-03-27	4446	2775	Apis mellifera	ILLUMINA	2015-03-27	DRR031486	DRS019309	DRP002603	DRS019309	public	GENOMIC
OTHER	202	PRJDB3198	SAMD00027841	OIST (OKINAWA INSTITUTE OF SCIENCE AND TECHNOLOGY)	DRX028476	350	Illumina HiSeq 2000	PAIRED	RANDOM		2015-03-27	4153	2674	Apis mellifera	ILLUMINA	2015-03-27	DRR031508	DRS019331	DRP002603	DRS019331	public	GENOMIC
OTHER	202	PRJDB3198	SAMD00027823	OIST (OKINAWA INSTITUTE OF SCIENCE AND TECHNOLOGY)	DRX028458	350	Illumina HiSeq 2000	PAIRED	RANDOM		2015-03-27	3049	1957	Apis mellifera	ILLUMINA	2015-03-27	DRR031490	DRS019313	DRP002603	DRS019313	public	GENOMIC
OTHER	202	PRJDB3198	SAMD00027826	OIST (OKINAWA INSTITUTE OF SCIENCE AND TECHNOLOGY)	DRX028461	350	Illumina HiSeq 2000	PAIRED	RANDOM		2015-03-27	2663	1705	Apis mellifera	ILLUMINA	2015-03-27	DRR031493	DRS019316	DRP002603	DRS019316	public	GENOMIC
OTHER	202	PRJDB3198	SAMD00027836	OIST (OKINAWA INSTITUTE OF SCIENCE AND TECHNOLOGY)	DRX028471	350	Illumina HiSeq 2000	PAIRED	RANDOM		2015-03-27	4441	2907	Apis mellifera	ILLUMINA	2015-03-27	DRR031503	DRS019326	DRP002603	DRS019326	public	GENOMIC
OTHER	202	PRJDB3198	SAMD00027838	OIST (OKINAWA INSTITUTE OF SCIENCE AND TECHNOLOGY)	DRX028473	350	Illumina HiSeq 2000	PAIRED	RANDOM		2015-03-27	3523	2279	Apis mellifera	ILLUMINA	2015-03-27	DRR031505	DRS019328	DRP002603	DRS019328	public	GENOMIC
OTHER	202	PRJDB3198	SAMD00027843	OIST (OKINAWA INSTITUTE OF SCIENCE AND TECHNOLOGY)	DRX028478	350	Illumina HiSeq 2000	PAIRED	RANDOM		2015-03-27	3168	2086	Apis mellifera	ILLUMINA	2015-03-27	DRR031510	DRS019333	DRP002603	DRS019333	public	GENOMIC
OTHER	202	PRJDB3198	SAMD00027840	OIST (OKINAWA INSTITUTE OF SCIENCE AND TECHNOLOGY)	DRX028475	350	Illumina HiSeq 2000	PAIRED	RANDOM		2015-03-27	4198	2666	Apis mellifera	ILLUMINA	2015-03-27	DRR031507	DRS019330	DRP002603	DRS019330	public	GENOMIC
OTHER	202	PRJDB3198	SAMD00027827	OIST (OKINAWA INSTITUTE OF SCIENCE AND TECHNOLOGY)	DRX028462	350	Illumina HiSeq 2000	PAIRED	RANDOM		2015-03-27	3667	2331	Apis mellifera	ILLUMINA	2015-03-27	DRR031494	DRS019317	DRP002603	DRS019317	public	GENOMIC
OTHER	202	PRJDB3198	SAMD00027830	OIST (OKINAWA INSTITUTE OF SCIENCE AND TECHNOLOGY)	DRX028465	350	Illumina HiSeq 2000	PAIRED	RANDOM		2015-03-27	3263	2086	Apis mellifera	ILLUMINA	2015-03-27	DRR031497	DRS019320	DRP002603	DRS019320	public	GENOMIC
OTHER	202	PRJDB3198	SAMD00027845	OIST (OKINAWA INSTITUTE OF SCIENCE AND TECHNOLOGY)	DRX028480	350	Illumina HiSeq 2000	PAIRED	RANDOM		2015-03-27	3471	2192	Apis mellifera	ILLUMINA	2015-03-27	DRR031512	DRS019335	DRP002603	DRS019335	public	GENOMIC
OTHER	202	PRJDB3198	SAMD00027817	OIST (OKINAWA INSTITUTE OF SCIENCE AND TECHNOLOGY)	DRX028452	350	Illumina HiSeq 2000	PAIRED	RANDOM		2015-03-27	4417	2772	Apis mellifera	ILLUMINA	2015-03-27	DRR031484	DRS019307	DRP002603	DRS019307	public	GENOMIC
OTHER	202	PRJDB3198	SAMD00027825	OIST (OKINAWA INSTITUTE OF SCIENCE AND TECHNOLOGY)	DRX028460	350	Illumina HiSeq 2000	PAIRED	RANDOM		2015-03-27	3654	2323	Apis mellifera	ILLUMINA	2015-03-27	DRR031492	DRS019315	DRP002603	DRS019315	public	GENOMIC
OTHER	202	PRJDB3198	SAMD00027831	OIST (OKINAWA INSTITUTE OF SCIENCE AND TECHNOLOGY)	DRX028466	350	Illumina HiSeq 2000	PAIRED	RANDOM		2015-03-27	4269	2749	Apis mellifera	ILLUMINA	2015-03-27	DRR031498	DRS019321	DRP002603	DRS019321	public	GENOMIC
OTHER	56	PRJDB3198	SAMD00027859	OIST (OKINAWA INSTITUTE OF SCIENCE AND TECHNOLOGY)	DRX028532	0	Illumina HiSeq 2000	SINGLE	RANDOM		2015-03-28	3754	2346	Apis mellifera	ILLUMINA	2015-03-28	DRR031564	DRS019372	DRP002605	DRS019372	public	GENOMIC
OTHER	50	PRJDB3198	SAMD00027867	OIST (OKINAWA INSTITUTE OF SCIENCE AND TECHNOLOGY)	DRX028540	0	Illumina HiSeq 2000	SINGLE	RANDOM		2015-03-28	1089	648	Apis mellifera	ILLUMINA	2015-03-28	DRR031572	DRS019380	DRP002605	DRS019380	public	GENOMIC
OTHER	51	PRJDB3198	SAMD00027851	OIST (OKINAWA INSTITUTE OF SCIENCE AND TECHNOLOGY)	DRX028524	0	Illumina HiSeq 2000	SINGLE	RANDOM		2015-03-28	2223	1462	Apis mellifera	ILLUMINA	2015-03-28	DRR031556	DRS019364	DRP002605	DRS019364	public	GENOMIC
OTHER	51	PRJDB3198	SAMD00027869	OIST (OKINAWA INSTITUTE OF SCIENCE AND TECHNOLOGY)	DRX028542	0	Illumina HiSeq 2000	SINGLE	RANDOM		2015-03-28	2400	1554	Apis mellifera	ILLUMINA	2015-03-28	DRR031574	DRS019382	DRP002605	DRS019382	public	GENOMIC
OTHER	58	PRJDB3198	SAMD00027866	OIST (OKINAWA INSTITUTE OF SCIENCE AND TECHNOLOGY)	DRX028539	0	Illumina HiSeq 2000	SINGLE	RANDOM		2015-03-28	3707	2147	Apis mellifera	ILLUMINA	2015-03-28	DRR031571	DRS019379	DRP002605	DRS019379	public	GENOMIC
OTHER	49	PRJDB3198	SAMD00027876	OIST (OKINAWA INSTITUTE OF SCIENCE AND TECHNOLOGY)	DRX028549	0	Illumina HiSeq 2000	SINGLE	RANDOM		2015-03-28	1648	962	Apis mellifera	ILLUMINA	2015-03-28	DRR031581	DRS019389	DRP002605	DRS019389	public	GENOMIC
OTHER	49	PRJDB3198	SAMD00027855	OIST (OKINAWA INSTITUTE OF SCIENCE AND TECHNOLOGY)	DRX028528	0	Illumina HiSeq 2000	SINGLE	RANDOM		2015-03-28	2318	1549	Apis mellifera	ILLUMINA	2015-03-28	DRR031560	DRS019368	DRP002605	DRS019368	public	GENOMIC
OTHER	54	PRJDB3198	SAMD00027864	OIST (OKINAWA INSTITUTE OF SCIENCE AND TECHNOLOGY)	DRX028537	0	Illumina HiSeq 2000	SINGLE	RANDOM		2015-03-28	2516	1624	Apis mellifera	ILLUMINA	2015-03-28	DRR031569	DRS019377	DRP002605	DRS019377	public	GENOMIC
OTHER	50	PRJDB3198	SAMD00027868	OIST (OKINAWA INSTITUTE OF SCIENCE AND TECHNOLOGY)	DRX028541	0	Illumina HiSeq 2000	SINGLE	RANDOM		2015-03-28	1727	1117	Apis mellifera	ILLUMINA	2015-03-28	DRR031573	DRS019381	DRP002605	DRS019381	public	GENOMIC
OTHER	54	PRJDB3198	SAMD00027856	OIST (OKINAWA INSTITUTE OF SCIENCE AND TECHNOLOGY)	DRX028529	0	Illumina HiSeq 2000	SINGLE	RANDOM		2015-03-28	2493	1618	Apis mellifera	ILLUMINA	2015-03-28	DRR031561	DRS019369	DRP002605	DRS019369	public	GENOMIC
OTHER	47	PRJDB3198	SAMD00027858	OIST (OKINAWA INSTITUTE OF SCIENCE AND TECHNOLOGY)	DRX028531	0	Illumina HiSeq 2000	SINGLE	RANDOM		2015-03-28	1956	1310	Apis mellifera	ILLUMINA	2015-03-28	DRR031563	DRS019371	DRP002605	DRS019371	public	GENOMIC
OTHER	54	PRJDB3198	SAMD00027865	OIST (OKINAWA INSTITUTE OF SCIENCE AND TECHNOLOGY)	DRX028538	0	Illumina HiSeq 2000	SINGLE	RANDOM		2015-03-28	3377	2127	Apis mellifera	ILLUMINA	2015-03-28	DRR031570	DRS019378	DRP002605	DRS019378	public	GENOMIC
OTHER	52	PRJDB3198	SAMD00027852	OIST (OKINAWA INSTITUTE OF SCIENCE AND TECHNOLOGY)	DRX028525	0	Illumina HiSeq 2000	SINGLE	RANDOM		2015-03-28	2891	1865	Apis mellifera	ILLUMINA	2015-03-28	DRR031557	DRS019365	DRP002605	DRS019365	public	GENOMIC
OTHER	46	PRJDB3198	SAMD00027853	OIST (OKINAWA INSTITUTE OF SCIENCE AND TECHNOLOGY)	DRX028526	0	Illumina HiSeq 2000	SINGLE	RANDOM		2015-03-28	2019	1183	Apis mellifera	ILLUMINA	2015-03-28	DRR031558	DRS019366	DRP002605	DRS019366	public	GENOMIC
OTHER	56	PRJDB3198	SAMD00027854	OIST (OKINAWA INSTITUTE OF SCIENCE AND TECHNOLOGY)	DRX028527	0	Illumina HiSeq 2000	SINGLE	RANDOM		2015-03-28	3592	2012	Apis mellifera	ILLUMINA	2015-03-28	DRR031559	DRS019367	DRP002605	DRS019367	public	GENOMIC
OTHER	50	PRJDB3198	SAMD00027870	OIST (OKINAWA INSTITUTE OF SCIENCE AND TECHNOLOGY)	DRX028543	0	Illumina HiSeq 2000	SINGLE	RANDOM		2015-03-28	2165	1277	Apis mellifera	ILLUMINA	2015-03-28	DRR031575	DRS019383	DRP002605	DRS019383	public	GENOMIC
OTHER	57	PRJDB3198	SAMD00027860	OIST (OKINAWA INSTITUTE OF SCIENCE AND TECHNOLOGY)	DRX028533	0	Illumina HiSeq 2000	SINGLE	RANDOM		2015-03-28	3855	2205	Apis mellifera	ILLUMINA	2015-03-28	DRR031565	DRS019373	DRP002605	DRS019373	public	GENOMIC
OTHER	54	PRJDB3198	SAMD00027879	OIST (OKINAWA INSTITUTE OF SCIENCE AND TECHNOLOGY)	DRX028552	0	Illumina HiSeq 2000	SINGLE	RANDOM		2015-03-28	2168	1197	Apis mellifera	ILLUMINA	2015-03-28	DRR031584	DRS019392	DRP002605	DRS019392	public	GENOMIC
OTHER	59	PRJDB3198	SAMD00027873	OIST (OKINAWA INSTITUTE OF SCIENCE AND TECHNOLOGY)	DRX028546	0	Illumina HiSeq 2000	SINGLE	RANDOM		2015-03-28	4152	2391	Apis mellifera	ILLUMINA	2015-03-28	DRR031578	DRS019386	DRP002605	DRS019386	public	GENOMIC
OTHER	50	PRJDB3198	SAMD00027871	OIST (OKINAWA INSTITUTE OF SCIENCE AND TECHNOLOGY)	DRX028544	0	Illumina HiSeq 2000	SINGLE	RANDOM		2015-03-28	2448	1615	Apis mellifera	ILLUMINA	2015-03-28	DRR031576	DRS019384	DRP002605	DRS019384	public	GENOMIC
OTHER	53	PRJDB3198	SAMD00027878	OIST (OKINAWA INSTITUTE OF SCIENCE AND TECHNOLOGY)	DRX028551	0	Illumina HiSeq 2000	SINGLE	RANDOM		2015-03-28	2681	1735	Apis mellifera	ILLUMINA	2015-03-28	DRR031583	DRS019391	DRP002605	DRS019391	public	GENOMIC
OTHER	53	PRJDB3198	SAMD00027861	OIST (OKINAWA INSTITUTE OF SCIENCE AND TECHNOLOGY)	DRX028534	0	Illumina HiSeq 2000	SINGLE	RANDOM		2015-03-28	1786	1039	Apis mellifera	ILLUMINA	2015-03-28	DRR031566	DRS019374	DRP002605	DRS019374	public	GENOMIC
OTHER	53	PRJDB3198	SAMD00027857	OIST (OKINAWA INSTITUTE OF SCIENCE AND TECHNOLOGY)	DRX028530	0	Illumina HiSeq 2000	SINGLE	RANDOM		2015-03-28	2473	1546	Apis mellifera	ILLUMINA	2015-03-28	DRR031562	DRS019370	DRP002605	DRS019370	public	GENOMIC
OTHER	52	PRJDB3198	SAMD00027872	OIST (OKINAWA INSTITUTE OF SCIENCE AND TECHNOLOGY)	DRX028545	0	Illumina HiSeq 2000	SINGLE	RANDOM		2015-03-28	3355	2161	Apis mellifera	ILLUMINA	2015-03-28	DRR031577	DRS019385	DRP002605	DRS019385	public	GENOMIC
OTHER	51	PRJDB3198	SAMD00027863	OIST (OKINAWA INSTITUTE OF SCIENCE AND TECHNOLOGY)	DRX028536	0	Illumina HiSeq 2000	SINGLE	RANDOM		2015-03-28	2427	1557	Apis mellifera	ILLUMINA	2015-03-28	DRR031568	DRS019376	DRP002605	DRS019376	public	GENOMIC
OTHER	51	PRJDB3198	SAMD00027880	OIST (OKINAWA INSTITUTE OF SCIENCE AND TECHNOLOGY)	DRX028553	0	Illumina HiSeq 2000	SINGLE	RANDOM		2015-03-28	2678	1560	Apis mellifera	ILLUMINA	2015-03-28	DRR031585	DRS019393	DRP002605	DRS019393	public	GENOMIC
OTHER	56	PRJDB3198	SAMD00027850	OIST (OKINAWA INSTITUTE OF SCIENCE AND TECHNOLOGY)	DRX028523	0	Illumina HiSeq 2000	SINGLE	RANDOM		2015-03-28	2904	1748	Apis mellifera	ILLUMINA	2015-03-28	DRR031555	DRS019363	DRP002605	DRS019363	public	GENOMIC
OTHER	49	PRJDB3198	SAMD00027875	OIST (OKINAWA INSTITUTE OF SCIENCE AND TECHNOLOGY)	DRX028548	0	Illumina HiSeq 2000	SINGLE	RANDOM		2015-03-28	1774	1082	Apis mellifera	ILLUMINA	2015-03-28	DRR031580	DRS019388	DRP002605	DRS019388	public	GENOMIC
OTHER	55	PRJDB3198	SAMD00027862	OIST (OKINAWA INSTITUTE OF SCIENCE AND TECHNOLOGY)	DRX028535	0	Illumina HiSeq 2000	SINGLE	RANDOM		2015-03-28	2901	1715	Apis mellifera	ILLUMINA	2015-03-28	DRR031567	DRS019375	DRP002605	DRS019375	public	GENOMIC
OTHER	57	PRJDB3198	SAMD00027877	OIST (OKINAWA INSTITUTE OF SCIENCE AND TECHNOLOGY)	DRX028550	0	Illumina HiSeq 2000	SINGLE	RANDOM		2015-03-28	4158	2670	Apis mellifera	ILLUMINA	2015-03-28	DRR031582	DRS019390	DRP002605	DRS019390	public	GENOMIC
OTHER	54	PRJDB3198	SAMD00027874	OIST (OKINAWA INSTITUTE OF SCIENCE AND TECHNOLOGY)	DRX028547	0	Illumina HiSeq 2000	SINGLE	RANDOM		2015-03-28	3299	1843	Apis mellifera	ILLUMINA	2015-03-28	DRR031579	DRS019387	DRP002605	DRS019387	public	GENOMIC
OTHER	56	PRJDB3198	SAMD00027849	OIST (OKINAWA INSTITUTE OF SCIENCE AND TECHNOLOGY)	DRX028522	0	Illumina HiSeq 2000	SINGLE	RANDOM		2015-03-28	1708	1036	Apis mellifera	ILLUMINA	2015-03-28	DRR031554	DRS019362	DRP002605	DRS019362	public	GENOMIC
WGS	202	PRJNA277772	SAMN03396599	HARVARD UNIVERSITY	SRX914983	400	Illumina HiSeq 2000	PAIRED	unspecified	AE_Queen_1	2015-05-22	11072	7545	Apis mellifera	ILLUMINA	2015-06-30	SRR2032609	SRS869983	SRP056006	AE Queen 1	public	GENOMIC
WGS	191	PRJNA277772	SAMN03396600	HARVARD UNIVERSITY	SRX1033042	400	Illumina HiSeq 2000	PAIRED	unspecified	EA Queen 2	2015-05-20	38611	26412	Apis mellifera	ILLUMINA	2015-06-30	SRR2032611	SRS940651	SRP056006	EA Queen 2	public	GENOMIC
