# Supplementary material for: Short reads from honey bee (Apis sp.) sequencing projects reflect microbial associate diversity
Source: PeerJ. 2017 Jul 12;5:e3529. doi: 10.7717/peerj.3529 (PMC5510586; doi:10.7717/peerj.3529)
Supplement: Table S2 [file peerj-05-3529-s004.csv]

Assay_Type_s	AvgSpotLen_l	BioProject_s	BioSample_s	BioSampleModel_s	Center_Name_s	Experiment_s	InsertSize_l	Instrument_s	LibraryLayout_s	LibrarySelection_s	Library_Name_s	LoadDate_s	MBases_l	MBytes_l	Organism_s	Platform_s	ReleaseDate_s	Run_s	SRA_Sample_s	SRA_Study_s	Sample_Name_s	age_s	collection_date_s	developmental_stage_s	sex_s	source_name_s	tissue_s	Consent_s	LibrarySource_s
RNA-Seq	202	PRJNA104931	SAMN00828740		JOHNS HOPKINS UNIVERSITY SCHOOL OF MEDICINE CENTER	SRX129927	0	Illumina HiSeq 2000	PAIRED	unspecified	NursePool1_rna	2012-08-11	41193	28635	Apis mellifera	ILLUMINA	2012-09-16	SRR445999	SRS300641	SRP011484	NursePool1							public	TRANSCRIPTOMIC
RNA-Seq	202	PRJNA104931	SAMN00828741		JOHNS HOPKINS UNIVERSITY SCHOOL OF MEDICINE CENTER	SRX129928	0	Illumina HiSeq 2000	PAIRED	unspecified	NursePool2_rna	2012-08-11	56909	39732	Apis mellifera	ILLUMINA	2012-09-16	SRR446000	SRS300642	SRP011484	NursePool2							public	TRANSCRIPTOMIC
RNA-Seq	202	PRJNA104931	SAMN00828742		JOHNS HOPKINS UNIVERSITY SCHOOL OF MEDICINE CENTER	SRX129929	0	Illumina HiSeq 2000	PAIRED	unspecified	NursePool3_rna	2012-08-11	29274	20407	Apis mellifera	ILLUMINA	2012-09-16	SRR446001	SRS300643	SRP011484	NursePool3							public	TRANSCRIPTOMIC
RNA-Seq	202	PRJNA104931	SAMN00828743		JOHNS HOPKINS UNIVERSITY SCHOOL OF MEDICINE CENTER	SRX129930	0	Illumina HiSeq 2000	PAIRED	unspecified	NursePool4_rna	2012-08-11	29759	19856	Apis mellifera	ILLUMINA	2012-09-16	SRR446002	SRS300644	SRP011484	NursePool4							public	TRANSCRIPTOMIC
RNA-Seq	202	PRJNA104931	SAMN00828744		JOHNS HOPKINS UNIVERSITY SCHOOL OF MEDICINE CENTER	SRX129932	0	Illumina HiSeq 2000	PAIRED	unspecified	NursePool5_rna	2012-08-11	26707	17688	Apis mellifera	ILLUMINA	2012-09-16	SRR446003	SRS300645	SRP011484	NursePool5							public	TRANSCRIPTOMIC
RNA-Seq	202	PRJNA104931	SAMN00828745		JOHNS HOPKINS UNIVERSITY SCHOOL OF MEDICINE CENTER	SRX129933	0	Illumina HiSeq 2000	PAIRED	unspecified	NursePool6_rna	2012-08-11	43535	29142	Apis mellifera	ILLUMINA	2012-09-16	SRR446004	SRS300646	SRP011484	NursePool6							public	TRANSCRIPTOMIC
RNA-Seq	202	PRJNA104931	SAMN00828746		JOHNS HOPKINS UNIVERSITY SCHOOL OF MEDICINE CENTER	SRX129907	0	Illumina HiSeq 2000	PAIRED	unspecified	ForagerPool1_rna	2012-08-11	34472	24000	Apis mellifera	ILLUMINA	2012-09-16	SRR446005	SRS300647	SRP011484	ForagerPool1							public	TRANSCRIPTOMIC
RNA-Seq	202	PRJNA104931	SAMN00828747		JOHNS HOPKINS UNIVERSITY SCHOOL OF MEDICINE CENTER	SRX129911	0	Illumina HiSeq 2000	PAIRED	unspecified	ForagerPool2_rna	2012-08-11	37189	25577	Apis mellifera	ILLUMINA	2012-09-16	SRR446006	SRS300648	SRP011484	ForagerPool2							public	TRANSCRIPTOMIC
RNA-Seq	202	PRJNA104931	SAMN00828748		JOHNS HOPKINS UNIVERSITY SCHOOL OF MEDICINE CENTER	SRX129916	0	Illumina HiSeq 2000	PAIRED	unspecified	ForagerPool3_rna	2012-08-11	23339	16355	Apis mellifera	ILLUMINA	2012-09-16	SRR446007	SRS300649	SRP011484	ForagerPool3							public	TRANSCRIPTOMIC
RNA-Seq	202	PRJNA104931	SAMN00828749		JOHNS HOPKINS UNIVERSITY SCHOOL OF MEDICINE CENTER	SRX129921	0	Illumina HiSeq 2000	PAIRED	unspecified	ForagerPool4_rna	2012-08-11	31705	21172	Apis mellifera	ILLUMINA	2012-09-16	SRR446008	SRS300650	SRP011484	ForagerPool4							public	TRANSCRIPTOMIC
RNA-Seq	202	PRJNA104931	SAMN00828750		JOHNS HOPKINS UNIVERSITY SCHOOL OF MEDICINE CENTER	SRX129925	0	Illumina HiSeq 2000	PAIRED	unspecified	ForagerPool5_rna	2012-08-11	34610	23260	Apis mellifera	ILLUMINA	2012-09-16	SRR446009	SRS300651	SRP011484	ForagerPool5							public	TRANSCRIPTOMIC
RNA-Seq	202	PRJNA104931	SAMN00828751		JOHNS HOPKINS UNIVERSITY SCHOOL OF MEDICINE CENTER	SRX129926	0	Illumina HiSeq 2000	PAIRED	unspecified	ForagerPool6_rna	2012-08-11	26855	17934	Apis mellifera	ILLUMINA	2012-09-16	SRR446010	SRS300652	SRP011484	ForagerPool6							public	TRANSCRIPTOMIC
RNA-Seq	36	PRJNA122153	SAMN00012566		GEO	SRX020112	0	Illumina Genome Analyzer II	SINGLE	cDNA, TRANSCRIPTOMIC	GSM497247: Apis_mellifera_RNA-Seq	2014-05-27	309	198	Apis mellifera	ILLUMINA	2010-05-06	SRR042523	SRS070561	SRP002417	Whole adult workers
RNA-Seq	180	PRJNA161655	SAMN01112383		JIANGXI AGRICULTURAL UNIVERSITY	SRX175819	200	Illumina HiSeq 2000	PAIRED	size fractionation		2015-11-24	4427	2486	Apis cerana cerana	ILLUMINA	2015-07-22	SRR536773	SRS355218	SRP014784	Apis cerana cerana							public	TRANSCRIPTOMIC
RNA-Seq	49	PRJNA172638	SAMN01112382		JIANGXI AGRICULTURAL UNIVERSITY	SRX175818	0	Illumina HiSeq 2000	SINGLE	size fractionation		2015-12-07	283	193	Apis cerana cerana	ILLUMINA	2015-07-22	SRR536772	SRS355217	SRP014783	Apis cerana cerana queen							public	TRANSCRIPTOMIC
RNA-Seq	49	PRJNA172638	SAMN01121790		JIANGXI AGRICULTURAL UNIVERSITY	SRX180263	0	Illumina HiSeq 2000	SINGLE	size fractionation		2015-12-07	269	184	Apis cerana cerana	ILLUMINA	2015-07-22	SRR567579	SRS359049	SRP014783	Apis cerana cerana worker							public	TRANSCRIPTOMIC
RNA-Seq	179	PRJNA175445	SAMN01094244			SRX188599	400	Illumina HiSeq 2000	PAIRED	size fractionation		2015-08-07	2733	2058	Apis mellifera	ILLUMINA	2013-07-25	SRR584147	SRS351811	SRP015803	K4 HP 8d	8 days old	July/August 2011		female			public	TRANSCRIPTOMIC
RNA-Seq	148	PRJNA175445	SAMN01094243			SRX188590	400	Illumina HiSeq 2000	PAIRED	size fractionation		2015-08-07	1704	1290	Apis mellifera	ILLUMINA	2013-07-25	SRR584156	SRS351812	SRP015803	K3 HP 8d	8 days old	July/August 2011		female			public	TRANSCRIPTOMIC
RNA-Seq	177	PRJNA175445	SAMN01094237			SRX188580	400	Illumina HiSeq 2000	PAIRED	size fractionation		2015-08-07	1432	1092	Apis mellifera	ILLUMINA	2013-07-25	SRR584160	SRS351813	SRP015803	K3 HP 3d	3 days old	July/August 2011		female			public	TRANSCRIPTOMIC
RNA-Seq	179	PRJNA175445	SAMN01094238			SRX188581	400	Illumina HiSeq 2000	PAIRED	size fractionation		2015-08-07	2071	1560	Apis mellifera	ILLUMINA	2013-07-25	SRR584163	SRS351814	SRP015803	K4 HP 3d	3 days old	July/August 2011		female			public	TRANSCRIPTOMIC
RNA-Seq	179	PRJNA175445	SAMN01094239			SRX188586	400	Illumina HiSeq 2000	PAIRED	size fractionation		2015-08-07	1908	1438	Apis mellifera	ILLUMINA	2013-07-25	SRR584169	SRS351815	SRP015803	K14 HP 3d	3 days old	July/August 2011		female			public	TRANSCRIPTOMIC
RNA-Seq	179	PRJNA175445	SAMN01094245			SRX188600	400	Illumina HiSeq 2000	PAIRED	size fractionation		2015-08-07	1844	1385	Apis mellifera	ILLUMINA	2013-07-25	SRR584172	SRS351816	SRP015803	K14 HP 8d	8 days old	July/August 2011		female			public	TRANSCRIPTOMIC
RNA-Seq	179	PRJNA175445	SAMN01094240			SRX188587	400	Illumina HiSeq 2000	PAIRED	size fractionation		2015-08-07	1507	1137	Apis mellifera	ILLUMINA	2013-07-25	SRR585833	SRS364753	SRP015803	K3 H 3d	3 days old	July/August 2011		female			public	TRANSCRIPTOMIC
RNA-Seq	176	PRJNA175445	SAMN01094241			SRX188588	400	Illumina HiSeq 2000	PAIRED	size fractionation		2015-08-07	1629	1245	Apis mellifera	ILLUMINA	2013-07-25	SRR584177	SRS364754	SRP015803	K4 H 3d	3 days old	July/August 2011		female			public	TRANSCRIPTOMIC
RNA-Seq	179	PRJNA175445	SAMN01094242			SRX188589	400	Illumina HiSeq 2000	PAIRED	size fractionation		2015-08-07	4404	3311	Apis mellifera	ILLUMINA	2013-07-25	SRR584184	SRS364755	SRP015803	K14 H 3d	3 days old	July/August 2011		female			public	TRANSCRIPTOMIC
RNA-Seq	179	PRJNA175445	SAMN01094246			SRX188601	400	Illumina HiSeq 2000	PAIRED	size fractionation		2015-08-07	2644	1991	Apis mellifera	ILLUMINA	2013-07-25	SRR584187	SRS364764	SRP015803	K3 H 8d	8 days old	July/August 2011		female			public	TRANSCRIPTOMIC
RNA-Seq	176	PRJNA175445	SAMN01094247			SRX188602	400	Illumina HiSeq 2000	PAIRED	size fractionation		2015-08-07	1782	1357	Apis mellifera	ILLUMINA	2013-07-25	SRR584189	SRS364765	SRP015803	K4 H 8d	8 days old	July/August 2011		female			public	TRANSCRIPTOMIC
RNA-Seq	179	PRJNA175445	SAMN01094248			SRX188603	400	Illumina HiSeq 2000	PAIRED	size fractionation		2015-08-07	1473	1108	Apis mellifera	ILLUMINA	2013-07-25	SRR584192	SRS364766	SRP015803	K14 H 8d	8 days old	July/August 2011		female			public	TRANSCRIPTOMIC
RNA-Seq	35	PRJNA192195	SAMN01974762		GEO	SRX248464	0	Illumina Genome Analyzer	SINGLE	size fractionation		2013-03-13	224	86	Apis mellifera	ILLUMINA	2014-01-06	SRR771439	SRS400577	SRP019238	GSM1092641					worker jelly		public	TRANSCRIPTOMIC
RNA-Seq	35	PRJNA192195	SAMN01974763		GEO	SRX248465	0	Illumina Genome Analyzer	SINGLE	size fractionation		2013-03-13	243	100	Apis mellifera	ILLUMINA	2014-01-06	SRR771440	SRS400578	SRP019238	GSM1092642					royal jelly		public	TRANSCRIPTOMIC
RNA-Seq	35	PRJNA192448	SAMN01974834		GEO	SRX248536	0	Illumina Genome Analyzer	SINGLE	cDNA		2015-08-28	121	77	Apis mellifera	ILLUMINA	2015-07-22	SRR771525	SRS400649	SRP019244	GSM1093873					queen larvae, treated by miR-184		public	TRANSCRIPTOMIC
RNA-Seq	35	PRJNA192448	SAMN01974835		GEO	SRX248537	0	Illumina Genome Analyzer	SINGLE	cDNA		2015-08-28	124	79	Apis mellifera	ILLUMINA	2015-07-22	SRR771526	SRS400650	SRP019244	GSM1093874					queen larvae, treated by Water		public	TRANSCRIPTOMIC
RNA-Seq	101	PRJNA193691	SAMN04244123		GEO	SRX1420591	0	Illumina HiSeq 2000	SINGLE	cDNA		2015-11-23	20746	14609	Apis mellifera carnica	ILLUMINA	2015-12-24	SRR2954346	SRS1153679	SRP019928	GSM1930797			Pupa (stage 4-5)		Brain	Brain	public	TRANSCRIPTOMIC
RNA-Seq	101	PRJNA193691	SAMN04244122		GEO	SRX1420590	0	Illumina HiSeq 2000	SINGLE	cDNA		2015-11-23	21267	14984	Apis mellifera carnica	ILLUMINA	2015-12-24	SRR2954345	SRS1153680	SRP019928	GSM1930796			Pupa (stage 4-5)		Brain	Brain	public	TRANSCRIPTOMIC
RNA-Seq	101	PRJNA193691	SAMN01985568		GEO	SRX253221	0	Illumina HiSeq 2500	SINGLE	cDNA		2013-03-21	16932	12357	Apis mellifera carnica	ILLUMINA	2013-03-27	SRR789759	SRS403330	SRP019928	GSM1103900			Pupa (stage 4-5)		Brain	Brain	public	TRANSCRIPTOMIC
RNA-Seq	101	PRJNA193691	SAMN01985569		GEO	SRX253222	0	Illumina HiSeq 2500	SINGLE	cDNA		2013-03-21	16207	11849	Apis mellifera carnica	ILLUMINA	2013-03-27	SRR789760	SRS403331	SRP019928	GSM1103901			Pupa (stage 4-5)		Brain	Brain	public	TRANSCRIPTOMIC
RNA-Seq	101	PRJNA193691	SAMN01985570		GEO	SRX253223	0	Illumina HiSeq 2500	SINGLE	cDNA		2013-03-21	17235	12558	Apis mellifera carnica	ILLUMINA	2013-03-27	SRR789761	SRS403332	SRP019928	GSM1103902			Pupa (stage 4-5)		Brain	Brain	public	TRANSCRIPTOMIC
RNA-Seq	101	PRJNA193691	SAMN01985571		GEO	SRX253224	0	Illumina HiSeq 2500	SINGLE	cDNA		2013-03-21	18251	13051	Apis mellifera carnica	ILLUMINA	2013-03-27	SRR789762	SRS403333	SRP019928	GSM1103903			Pupa (stage 4-5)		Brain	Brain	public	TRANSCRIPTOMIC
RNA-Seq	101	PRJNA193691	SAMN01985572		GEO	SRX253225	0	Illumina HiSeq 2500	SINGLE	cDNA		2013-03-21	15676	11524	Apis mellifera carnica	ILLUMINA	2013-03-27	SRR789763	SRS403334	SRP019928	GSM1103904			Pupa (stage 4-5)		Brain	Brain	public	TRANSCRIPTOMIC
RNA-Seq	101	PRJNA193691	SAMN01985573		GEO	SRX253226	0	Illumina HiSeq 2500	SINGLE	cDNA		2013-03-21	14803	11039	Apis mellifera carnica	ILLUMINA	2013-03-27	SRR789764	SRS403335	SRP019928	GSM1103905			Pupa (stage 4-5)		Brain	Brain	public	TRANSCRIPTOMIC
RNA-Seq	202	PRJNA194157	SAMN01991079		UC DAVIS	SRX258216	0	Illumina HiSeq 2000	PAIRED	PCR	C1_FA	2013-04-02	2759	1897	Apis mellifera	ILLUMINA	2013-09-27	SRR801788	SRS405937	SRP020361	Apis_mellifera_forager_abdomens							public	TRANSCRIPTOMIC
RNA-Seq	202	PRJNA194157	SAMN01991082		UC DAVIS	SRX258293	0	Illumina HiSeq 2000	PAIRED	PCR	C1_NA	2013-04-02	2695	1857	Apis mellifera	ILLUMINA	2013-09-27	SRR801844	SRS406401	SRP020361	Apis_mellifera_nurse_abdomens							public	TRANSCRIPTOMIC
RNA-Seq	202	PRJNA194157	SAMN01991080		UC DAVIS	SRX258410	0	Illumina HiSeq 2000	PAIRED	PCR	SAMN01991080	2013-04-02	3249	2243	Apis mellifera	ILLUMINA	2013-09-27	SRR802386	SRS406463	SRP020361	Apis_mellifera_forager_digestive_tracts							public	TRANSCRIPTOMIC
RNA-Seq	202	PRJNA194157	SAMN01991081		UC DAVIS	SRX258458	0	Illumina HiSeq 2000	PAIRED	PCR	C1_FS	2013-04-03	3486	2388	Apis mellifera	ILLUMINA	2013-09-27	SRR802538	SRS406486	SRP020361	Apis_mellifera_forager_sting_glands							public	TRANSCRIPTOMIC
RNA-Seq	202	PRJNA194157	SAMN01991084		UC DAVIS	SRX258462	0	Illumina HiSeq 2000	PAIRED	PCR	C1_NS	2013-04-05	3421	2364	Apis mellifera	ILLUMINA	2013-09-27	SRR802556	SRS406488	SRP020361	Apis_mellifera_nurse_sting_glands							public	TRANSCRIPTOMIC
RNA-Seq	202	PRJNA194157	SAMN01991083		UC DAVIS	SRX258453	0	Illumina HiSeq 2000	PAIRED	PCR	C1_ND	2013-04-03	2372	1624	Apis mellifera	ILLUMINA	2013-09-27	SRR802899	SRS406483	SRP020361	Apis_mellifera_nurse_digestive_tracts							public	TRANSCRIPTOMIC
RNA-Seq	202	PRJNA194157	SAMN01991079		UC DAVIS	SRX259709	0	Illumina HiSeq 2000	PAIRED	PCR	C2_FA	2013-04-05	8861	6209	Apis mellifera	ILLUMINA	2013-09-27	SRR806508	SRS405937	SRP020361	Apis_mellifera_forager_abdomens							public	TRANSCRIPTOMIC
RNA-Seq	202	PRJNA194157	SAMN01991082		UC DAVIS	SRX259714	0	Illumina HiSeq 2000	PAIRED	PCR	C2_NA	2013-04-06	11962	8535	Apis mellifera	ILLUMINA	2013-09-27	SRR806550	SRS406401	SRP020361	Apis_mellifera_nurse_abdomens							public	TRANSCRIPTOMIC
RNA-Seq	202	PRJNA194157	SAMN01991080		UC DAVIS	SRX259721	0	Illumina HiSeq 2000	PAIRED	PCR	C2_FD	2013-04-05	8263	5779	Apis mellifera	ILLUMINA	2013-09-27	SRR806693	SRS406463	SRP020361	Apis_mellifera_forager_digestive_tracts							public	TRANSCRIPTOMIC
RNA-Seq	202	PRJNA194157	SAMN01991083		UC DAVIS	SRX259745	0	Illumina HiSeq 2000	PAIRED	PCR	C2_ND	2013-04-06	6214	4340	Apis mellifera	ILLUMINA	2013-09-27	SRR806701	SRS406483	SRP020361	Apis_mellifera_nurse_digestive_tracts							public	TRANSCRIPTOMIC
RNA-Seq	202	PRJNA194157	SAMN01991081		UC DAVIS	SRX259747	0	Illumina HiSeq 2000	PAIRED	PCR	C2_FS	2013-04-05	8691	6021	Apis mellifera	ILLUMINA	2013-09-27	SRR806709	SRS406486	SRP020361	Apis_mellifera_forager_sting_glands							public	TRANSCRIPTOMIC
RNA-Seq	202	PRJNA194157	SAMN01991084		UC DAVIS	SRX259748	0	Illumina HiSeq 2000	PAIRED	PCR	C2_FS	2013-04-05	8691	6021	Apis mellifera	ILLUMINA	2013-09-27	SRR806711	SRS406488	SRP020361	Apis_mellifera_nurse_sting_glands							public	TRANSCRIPTOMIC
RNA-Seq	49	PRJNA200755	SAMN02087747		JIANGXI AGRICULTURAL UNIVERSITY	SRX273353	0	Illumina HiSeq 2000	SINGLE	size fractionation		2015-11-28	278	213	Apis mellifera ligustica	ILLUMINA	2015-07-22	SRR838836	SRS417790	SRP022032	Apis mellifera ligustica nurse bees							public	TRANSCRIPTOMIC
RNA-Seq	49	PRJNA200755	SAMN02087748		JIANGXI AGRICULTURAL UNIVERSITY	SRX273373	0	Illumina HiSeq 2000	SINGLE	size fractionation		2015-11-28	291	225	Apis mellifera ligustica	ILLUMINA	2015-07-22	SRR838837	SRS417808	SRP022032	Apis mellifera ligustica forager bees							public	TRANSCRIPTOMIC
RNA-Seq	49	PRJNA200755	SAMN02116442		JIANGXI AGRICULTURAL UNIVERSITY	SRX273936	0	Illumina HiSeq 2000	SINGLE	size fractionation		2015-11-28	282	218	Apis mellifera ligustica	ILLUMINA	2015-07-22	SRR838838	SRS418254	SRP022032	Apis mellifera ligustica reverted nurse							public	TRANSCRIPTOMIC
RNA-Seq	49	PRJNA201010	SAMN02116567		JIANGXI AGRICULTURAL UNIVERSITY	SRX274027	0	Illumina HiSeq 2000	SINGLE	size fractionation		2015-11-28	271	167	Apis mellifera	ILLUMINA	2015-07-22	SRR839279	SRS418294	SRP022058	trained		01-Jul-2011		female			public	TRANSCRIPTOMIC
RNA-Seq	49	PRJNA201010	SAMN02116568		JIANGXI AGRICULTURAL UNIVERSITY	SRX274046	0	Illumina HiSeq 2000	SINGLE	size fractionation		2015-11-28	269	169	Apis mellifera	ILLUMINA	2015-07-22	SRR839350	SRS418301	SRP022058	untrained		01-Jul-2011		female			public	TRANSCRIPTOMIC
RNA-Seq	49	PRJNA201386	SAMN02117316		JIANGXI AGRICULTURAL UNIVERSITY	SRX277577	0	Illumina HiSeq 2000	SINGLE	size fractionation		2015-11-07	271	188	Apis mellifera	ILLUMINA	2015-07-22	SRR850492	SRS420689	SRP022586	Y-maze trained group		01-Jun-2011		female			public	TRANSCRIPTOMIC
RNA-Seq	49	PRJNA201386	SAMN02117317		JIANGXI AGRICULTURAL UNIVERSITY	SRX277578	0	Illumina HiSeq 2000	SINGLE	size fractionation		2015-11-07	283	197	Apis mellifera	ILLUMINA	2015-07-22	SRR850493	SRS420690	SRP022586	Y-maze untrained group		01-Jun-2011		female			public	TRANSCRIPTOMIC
RNA-Seq	180	PRJNA201395	SAMN02117327		JIANGXI AGRICULTURAL UNIVERSITY	SRX276249	0	Illumina HiSeq 2000	PAIRED	size fractionation		2013-05-10	4203	2691	Apis mellifera	ILLUMINA	2013-05-20	SRR849282	SRS419454	SRP022191	Apis mellifera developed from larvae fed with Apis mellifera royal jelly		01-Jun-2011		female			public	TRANSCRIPTOMIC
RNA-Seq	180	PRJNA201395	SAMN02117328		JIANGXI AGRICULTURAL UNIVERSITY	SRX276252	0	Illumina HiSeq 2000	PAIRED	size fractionation		2013-05-10	4236	2734	Apis mellifera	ILLUMINA	2013-05-20	SRR849283	SRS419456	SRP022191	Apis mellifera developed from larvae fed with Apis cerana royal jelly		01-Jun-2011		female			public	TRANSCRIPTOMIC
miRNA-Seq	49	PRJNA202290	SAMN02144281		JIANGXI AGRICULTRUAL UNIVERSITY	SRX280205	0	Illumina HiSeq 2000	SINGLE	size fractionation		2015-11-06	715	444	Apis mellifera ligustica	ILLUMINA	2015-07-22	SRR859942	SRS422939	SRP022863	Y-maze learning group		Jun-2011					public	TRANSCRIPTOMIC
miRNA-Seq	49	PRJNA202290	SAMN02144282		JIANGXI AGRICULTRUAL UNIVERSITY	SRX280206	0	Illumina HiSeq 2000	SINGLE	size fractionation		2015-11-06	681	420	Apis mellifera ligustica	ILLUMINA	2015-07-22	SRR859987	SRS422940	SRP022863	Y-maze control group		Hun-2011					public	TRANSCRIPTOMIC
RNA-Seq	49	PRJNA203871	SAMN02152404		GEO	SRX283933	0	Illumina HiSeq 2000	SINGLE	cDNA		2015-11-04	167	117	Apis mellifera	ILLUMINA	2015-07-22	SRR863701	SRS427104	SRP022939	GSM1145588	day 3 after emergence from the comb				Hypopharyngeal glands tissue	Hypopharyngeal glands tissue	public	TRANSCRIPTOMIC
RNA-Seq	49	PRJNA203871	SAMN02152405		GEO	SRX283934	0	Illumina HiSeq 2000	SINGLE	cDNA		2015-11-04	166	116	Apis mellifera	ILLUMINA	2015-07-22	SRR863702	SRS427108	SRP022939	GSM1145589	day 6 after emergence from the comb				Hypopharyngeal glands tissue	Hypopharyngeal glands tissue	public	TRANSCRIPTOMIC
RNA-Seq	49	PRJNA203871	SAMN02152401		GEO	SRX283935	0	Illumina HiSeq 2000	SINGLE	cDNA		2015-11-04	165	115	Apis mellifera	ILLUMINA	2015-07-22	SRR863703	SRS427105	SRP022939	GSM1145590	day 9 after emergence from the comb				Hypopharyngeal glands tissue	Hypopharyngeal glands tissue	public	TRANSCRIPTOMIC
RNA-Seq	49	PRJNA203871	SAMN02152402		GEO	SRX283936	0	Illumina HiSeq 2000	SINGLE	cDNA		2015-11-04	164	114	Apis mellifera	ILLUMINA	2015-07-22	SRR863704	SRS427106	SRP022939	GSM1145591	day 12 after emergence from the comb				Hypopharyngeal glands tissue	Hypopharyngeal glands tissue	public	TRANSCRIPTOMIC
RNA-Seq	49	PRJNA203871	SAMN02152403		GEO	SRX283937	0	Illumina HiSeq 2000	SINGLE	cDNA		2015-11-04	168	118	Apis mellifera	ILLUMINA	2015-07-22	SRR863705	SRS427107	SRP022939	GSM1145592	day 16 after emergence from the comb				Hypopharyngeal glands tissue	Hypopharyngeal glands tissue	public	TRANSCRIPTOMIC
RNA-Seq	49	PRJNA204961	SAMN02414606		JIANGXI AGRICULTURAL UNIVERSITY	SRX383018	0	Illumina HiSeq 2000	SINGLE	size fractionation		2015-12-10	560	369	Apis cerana	ILLUMINA	2015-07-22	SRR1036357	SRS505969	SRP033303	AC_Forager		2012-09				hypopharyngeal gland	public	TRANSCRIPTOMIC
RNA-Seq	49	PRJNA204961	SAMN02414604		JIANGXI AGRICULTURAL UNIVERSITY	SRX383016	0	Illumina HiSeq 2000	SINGLE	size fractionation		2015-12-10	560	353	Apis cerana	ILLUMINA	2015-07-22	SRR1036358	SRS505961	SRP033303	AC_New		2012-09				hypopharyngeal gland	public	TRANSCRIPTOMIC
RNA-Seq	49	PRJNA204961	SAMN02414605		JIANGXI AGRICULTURAL UNIVERSITY	SRX383017	0	Illumina HiSeq 2000	SINGLE	size fractionation		2015-12-10	560	354	Apis cerana	ILLUMINA	2015-07-22	SRR1036359	SRS505962	SRP033303	AC_Nurse		2012-09				hypopharyngeal gland	public	TRANSCRIPTOMIC
RNA-Seq	49	PRJNA204963	SAMN02169069		JIANGXI AGRICULTURAL UNIVERSITY	SRX286212	0	Illumina HiSeq 2000	SINGLE	size fractionation		2015-11-04	284	217	Apis mellifera ligustica	ILLUMINA	2015-07-22	SRR866904	SRS429060	SRP023100	NBQL' head							public	TRANSCRIPTOMIC
RNA-Seq	49	PRJNA204963	SAMN02169070		JIANGXI AGRICULTURAL UNIVERSITY	SRX286213	0	Illumina HiSeq 2000	SINGLE	size fractionation		2015-11-04	278	213	Apis mellifera ligustica	ILLUMINA	2015-07-22	SRR866905	SRS429061	SRP023100	NBWL' head							public	TRANSCRIPTOMIC
RNA-Seq	49	PRJNA205104	SAMN02178254		JIANGXI AGRICULTURAL UNIVERSITY	SRX286369	0	Illumina HiSeq 2000	SINGLE	size fractionation		2015-11-03	560	335	Apis mellifera ligustica	ILLUMINA	2015-07-22	SRR867198	SRS429197	SRP023126	NBQL		Oct-2012				hypopharyngeal gland	public	TRANSCRIPTOMIC
RNA-Seq	49	PRJNA205104	SAMN02178255		JIANGXI AGRICULTURAL UNIVERSITY	SRX286370	0	Illumina HiSeq 2000	SINGLE	size fractionation		2015-11-03	560	349	Apis mellifera ligustica	ILLUMINA	2015-07-22	SRR867202	SRS429198	SRP023126	NBWL		Oct-2012				hypopharyngeal gland	public	TRANSCRIPTOMIC
RNA-Seq	49	PRJNA205329	SAMN02178840		JIANGXI AGRICULTURAL UNIVERSITY	SRX286868	0	Illumina HiSeq 2000	SINGLE	size fractionation		2015-11-03	280	198	Apis mellifera ligustica	ILLUMINA	2015-07-22	SRR868713	SRS429642	SRP023239	Flight queen							public	TRANSCRIPTOMIC
RNA-Seq	49	PRJNA205329	SAMN02178840		JIANGXI AGRICULTURAL UNIVERSITY	SRX286868	0	Illumina HiSeq 2000	SINGLE	size fractionation		2015-11-03	284	200	Apis mellifera ligustica	ILLUMINA	2015-07-22	SRR868714	SRS429642	SRP023239	Flight queen							public	TRANSCRIPTOMIC
RNA-Seq	49	PRJNA205329	SAMN02178841		JIANGXI AGRICULTURAL UNIVERSITY	SRX286869	0	Illumina HiSeq 2000	SINGLE	size fractionation		2015-11-03	284	200	Apis mellifera ligustica	ILLUMINA	2015-07-22	SRR868715	SRS429643	SRP023239	Non-Flight queen							public	TRANSCRIPTOMIC
RNA-Seq	49	PRJNA205333	SAMN02178838		JIANGXI AGRICULTURAL UNIVERSITY	SRX286870	0	Illumina HiSeq 2000	SINGLE	size fractionation		2015-11-03	285	192	Apis cerana cerana	ILLUMINA	2015-07-22	SRR868716	SRS429644	SRP023240	courted Apis cerana virgin queen							public	TRANSCRIPTOMIC
RNA-Seq	49	PRJNA205333	SAMN02178839		JIANGXI AGRICULTURAL UNIVERSITY	SRX286871	0	Illumina HiSeq 2000	SINGLE	size fractionation		2015-11-03	286	196	Apis cerana cerana	ILLUMINA	2015-07-22	SRR868717	SRS429645	SRP023240	non-courted Apis cerana virgin queen							public	TRANSCRIPTOMIC
RNA-Seq	49	PRJNA205333	SAMN02178838		JIANGXI AGRICULTURAL UNIVERSITY	SRX287460	0	Illumina HiSeq 2000	SINGLE	size fractionation		2015-11-02	285	192	Apis cerana cerana	ILLUMINA	2015-07-22	SRR869565	SRS429644	SRP023240	courted Apis cerana virgin queen							public	TRANSCRIPTOMIC
RNA-Seq	49	PRJNA205333	SAMN02178839		JIANGXI AGRICULTURAL UNIVERSITY	SRX287461	0	Illumina HiSeq 2000	SINGLE	size fractionation		2015-11-02	286	196	Apis cerana cerana	ILLUMINA	2015-07-22	SRR869566	SRS429645	SRP023240	non-courted Apis cerana virgin queen							public	TRANSCRIPTOMIC
RNA-Seq	200	PRJNA207482	SAMN02192643		UNIVERSITY OF ILLINOIS	SRX300861	220	Illumina HiSeq 2000	PAIRED	PCR		2013-06-19	2972	2228	Apis mellifera	ILLUMINA	2014-05-13	SRR893021	SRS440512	SRP024289	c1							public	TRANSCRIPTOMIC
RNA-Seq	200	PRJNA207482	SAMN02192643		UNIVERSITY OF ILLINOIS	SRX300861	220	Illumina HiSeq 2000	PAIRED	PCR		2013-06-19	2880	2164	Apis mellifera	ILLUMINA	2014-05-13	SRR893022	SRS440512	SRP024289	c1							public	TRANSCRIPTOMIC
RNA-Seq	200	PRJNA207482	SAMN02192659		UNIVERSITY OF ILLINOIS	SRX298154	220	Illumina HiSeq 2000	PAIRED	PCR		2013-06-19	2718	2035	Apis mellifera	ILLUMINA	2014-05-13	SRR893023	SRS438291	SRP024289	c2		01-Nov-2011		Female			public	TRANSCRIPTOMIC
RNA-Seq	200	PRJNA207482	SAMN02192659		UNIVERSITY OF ILLINOIS	SRX298154	220	Illumina HiSeq 2000	PAIRED	PCR		2013-06-19	2640	1982	Apis mellifera	ILLUMINA	2014-05-13	SRR893024	SRS438291	SRP024289	c2		01-Nov-2011		Female			public	TRANSCRIPTOMIC
RNA-Seq	200	PRJNA207482	SAMN02192660		UNIVERSITY OF ILLINOIS	SRX300862	220	Illumina HiSeq 2000	PAIRED	PCR		2013-06-11	2682	2010	Apis mellifera	ILLUMINA	2014-05-13	SRR893025	SRS438185	SRP024289	c3		01-Nov-2011		Female			public	TRANSCRIPTOMIC
RNA-Seq	200	PRJNA207482	SAMN02192660		UNIVERSITY OF ILLINOIS	SRX300862	220	Illumina HiSeq 2000	PAIRED	PCR		2013-06-19	2629	1974	Apis mellifera	ILLUMINA	2014-05-13	SRR893026	SRS438185	SRP024289	c3		01-Nov-2011		Female			public	TRANSCRIPTOMIC
RNA-Seq	200	PRJNA207482	SAMN02192661		UNIVERSITY OF ILLINOIS	SRX300863	220	Illumina HiSeq 2000	PAIRED	PCR		2013-06-19	3403	2545	Apis mellifera	ILLUMINA	2014-05-13	SRR893027	SRS440513	SRP024289	c4		01-Nov-2011		Female			public	TRANSCRIPTOMIC
RNA-Seq	200	PRJNA207482	SAMN02192661		UNIVERSITY OF ILLINOIS	SRX300863	220	Illumina HiSeq 2000	PAIRED	PCR		2013-06-19	3307	2479	Apis mellifera	ILLUMINA	2014-05-13	SRR893028	SRS440513	SRP024289	c4		01-Nov-2011		Female			public	TRANSCRIPTOMIC
RNA-Seq	200	PRJNA207482	SAMN02192662		UNIVERSITY OF ILLINOIS	SRX300864	220	Illumina HiSeq 2000	PAIRED	PCR		2013-06-19	2822	2112	Apis mellifera	ILLUMINA	2014-05-13	SRR893029	SRS440514	SRP024289	c5		01-Nov-2011		Female			public	TRANSCRIPTOMIC
RNA-Seq	200	PRJNA207482	SAMN02192662		UNIVERSITY OF ILLINOIS	SRX300864	220	Illumina HiSeq 2000	PAIRED	PCR		2013-06-19	2736	2054	Apis mellifera	ILLUMINA	2014-05-13	SRR893030	SRS440514	SRP024289	c5		01-Nov-2011		Female			public	TRANSCRIPTOMIC
RNA-Seq	200	PRJNA207482	SAMN02192663		UNIVERSITY OF ILLINOIS	SRX300865	220	Illumina HiSeq 2000	PAIRED	PCR		2013-06-19	2768	2076	Apis mellifera	ILLUMINA	2014-05-13	SRR893031	SRS440515	SRP024289	c6		01-Nov-2011		Female			public	TRANSCRIPTOMIC
RNA-Seq	200	PRJNA207482	SAMN02192663		UNIVERSITY OF ILLINOIS	SRX300865	220	Illumina HiSeq 2000	PAIRED	PCR		2013-06-19	2691	2023	Apis mellifera	ILLUMINA	2014-05-13	SRR893032	SRS440515	SRP024289	c6		01-Nov-2011		Female			public	TRANSCRIPTOMIC
RNA-Seq	200	PRJNA207482	SAMN02192664		UNIVERSITY OF ILLINOIS	SRX300866	220	Illumina HiSeq 2000	PAIRED	PCR		2013-06-19	2192	1643	Apis mellifera	ILLUMINA	2014-05-13	SRR893033	SRS440516	SRP024289	t1		01-Nov-2011		Female			public	TRANSCRIPTOMIC
RNA-Seq	200	PRJNA207482	SAMN02192664		UNIVERSITY OF ILLINOIS	SRX300866	220	Illumina HiSeq 2000	PAIRED	PCR		2013-06-19	2129	1599	Apis mellifera	ILLUMINA	2014-05-13	SRR893034	SRS440516	SRP024289	t1		01-Nov-2011		Female			public	TRANSCRIPTOMIC
RNA-Seq	200	PRJNA207482	SAMN02192665		UNIVERSITY OF ILLINOIS	SRX300867	220	Illumina HiSeq 2000	PAIRED	PCR		2013-06-19	3538	2646	Apis mellifera	ILLUMINA	2014-05-13	SRR893035	SRS440517	SRP024289	t2		01-Nov-2011		Female			public	TRANSCRIPTOMIC
RNA-Seq	200	PRJNA207482	SAMN02192665		UNIVERSITY OF ILLINOIS	SRX300867	220	Illumina HiSeq 2000	PAIRED	PCR		2013-06-19	3441	2580	Apis mellifera	ILLUMINA	2014-05-13	SRR893036	SRS440517	SRP024289	t2		01-Nov-2011		Female			public	TRANSCRIPTOMIC
RNA-Seq	200	PRJNA207482	SAMN02192666		UNIVERSITY OF ILLINOIS	SRX300868	220	Illumina HiSeq 2000	PAIRED	PCR		2013-06-19	2840	2129	Apis mellifera	ILLUMINA	2014-05-13	SRR893037	SRS440518	SRP024289	t3		01-Nov-2011		Female			public	TRANSCRIPTOMIC
RNA-Seq	200	PRJNA207482	SAMN02192666		UNIVERSITY OF ILLINOIS	SRX300868	220	Illumina HiSeq 2000	PAIRED	PCR		2013-06-19	2745	2062	Apis mellifera	ILLUMINA	2014-05-13	SRR893038	SRS440518	SRP024289	t3		01-Nov-2011		Female			public	TRANSCRIPTOMIC
RNA-Seq	200	PRJNA207482	SAMN02192667		UNIVERSITY OF ILLINOIS	SRX300869	220	Illumina HiSeq 2000	PAIRED	PCR		2013-06-19	3214	2408	Apis mellifera	ILLUMINA	2014-05-13	SRR893039	SRS440519	SRP024289	t4		01-Nov-2011		Female			public	TRANSCRIPTOMIC
RNA-Seq	200	PRJNA207482	SAMN02192667		UNIVERSITY OF ILLINOIS	SRX300869	220	Illumina HiSeq 2000	PAIRED	PCR		2013-06-19	3119	2343	Apis mellifera	ILLUMINA	2014-05-13	SRR893040	SRS440519	SRP024289	t4		01-Nov-2011		Female			public	TRANSCRIPTOMIC
RNA-Seq	200	PRJNA207482	SAMN02192668		UNIVERSITY OF ILLINOIS	SRX300870	220	Illumina HiSeq 2000	PAIRED	PCR		2013-06-19	3054	2290	Apis mellifera	ILLUMINA	2014-05-13	SRR893041	SRS440520	SRP024289	t5		01-Nov-2011		Female			public	TRANSCRIPTOMIC
RNA-Seq	200	PRJNA207482	SAMN02192668		UNIVERSITY OF ILLINOIS	SRX300870	220	Illumina HiSeq 2000	PAIRED	PCR		2013-06-19	2951	2217	Apis mellifera	ILLUMINA	2014-05-13	SRR893042	SRS440520	SRP024289	t5		01-Nov-2011		Female			public	TRANSCRIPTOMIC
RNA-Seq	200	PRJNA207482	SAMN02192669		UNIVERSITY OF ILLINOIS	SRX300871	220	Illumina HiSeq 2000	PAIRED	PCR		2013-06-19	3377	2530	Apis mellifera	ILLUMINA	2014-05-13	SRR893043	SRS440521	SRP024289	t6		01-Nov-2011		Female			public	TRANSCRIPTOMIC
RNA-Seq	200	PRJNA207482	SAMN02192669		UNIVERSITY OF ILLINOIS	SRX300871	220	Illumina HiSeq 2000	PAIRED	PCR		2013-06-19	3276	2460	Apis mellifera	ILLUMINA	2014-05-13	SRR893044	SRS440521	SRP024289	t6		01-Nov-2011		Female			public	TRANSCRIPTOMIC
RNA-Seq	202	PRJNA209400	SAMN02212679		YANGZHOU UNIVERSITY	SRX316170	100	Illumina HiSeq 2000	PAIRED	unspecified		2013-07-18	6440	4450	Apis mellifera carnica	ILLUMINA	2014-06-25	SRR922438	SRS453630	SRP026320	M							public	TRANSCRIPTOMIC
RNA-Seq	202	PRJNA209400	SAMN02212677		YANGZHOU UNIVERSITY	SRX316172	100	Illumina HiSeq 2000	PAIRED	unspecified		2013-07-06	9512	6121	Apis mellifera carnica	ILLUMINA	2014-06-25	SRR922440	SRS453628	SRP026320	C							public	TRANSCRIPTOMIC
RNA-Seq	200	PRJNA211831	SAMN02230642		UC DAVIS	SRX322894	0	Illumina HiSeq 2000	PAIRED	PCR	Newly_emerged_1_brain	2013-07-15	6298	4058	Apis mellifera	ILLUMINA	2014-07-10	SRR935172	SRS457956	SRP027395	Apis_mellifera_newly_emerged_brains							public	TRANSCRIPTOMIC
RNA-Seq	200	PRJNA211831	SAMN02230642		UC DAVIS	SRX323041	0	Illumina HiSeq 2000	PAIRED	PCR	Newly_emerged_2_brain	2013-07-16	5848	3756	Apis mellifera	ILLUMINA	2014-07-10	SRR935173	SRS457956	SRP027395	Apis_mellifera_newly_emerged_brains							public	TRANSCRIPTOMIC
RNA-Seq	200	PRJNA211831	SAMN02230642		UC DAVIS	SRX323042	0	Illumina HiSeq 2000	PAIRED	PCR	Newly_emerged_3_brain	2013-07-16	5124	3276	Apis mellifera	ILLUMINA	2014-07-10	SRR935174	SRS457956	SRP027395	Apis_mellifera_newly_emerged_brains							public	TRANSCRIPTOMIC
RNA-Seq	200	PRJNA211831	SAMN02230641		UC DAVIS	SRX323043	0	Illumina HiSeq 2000	PAIRED	PCR	Nurse_1_brain	2013-07-18	6787	4357	Apis mellifera	ILLUMINA	2014-07-10	SRR935175	SRS458063	SRP027395	Apis_mellifera_nurse_brains							public	TRANSCRIPTOMIC
RNA-Seq	200	PRJNA211831	SAMN02230641		UC DAVIS	SRX323044	0	Illumina HiSeq 2000	PAIRED	PCR	Nurse_2_brain	2013-09-25	6107	3926	Apis mellifera	ILLUMINA	2014-07-10	SRR935176	SRS458063	SRP027395	Apis_mellifera_nurse_brains							public	TRANSCRIPTOMIC
RNA-Seq	200	PRJNA211831	SAMN02230641		UC DAVIS	SRX323045	0	Illumina HiSeq 2000	PAIRED	PCR	Nurse_3_brain	2013-09-25	5587	3561	Apis mellifera	ILLUMINA	2014-07-10	SRR935177	SRS458063	SRP027395	Apis_mellifera_nurse_brains							public	TRANSCRIPTOMIC
RNA-Seq	200	PRJNA211831	SAMN02230640		UC DAVIS	SRX323046	0	Illumina HiSeq 2000	PAIRED	PCR	Forager_1_brain	2013-09-25	7880	5029	Apis mellifera	ILLUMINA	2014-07-10	SRR935178	SRS458064	SRP027395	Apis_mellifera_forager_brains							public	TRANSCRIPTOMIC
RNA-Seq	200	PRJNA211831	SAMN02230640		UC DAVIS	SRX323047	0	Illumina HiSeq 2000	PAIRED	PCR	Forager_2_brain	2013-09-25	7105	4544	Apis mellifera	ILLUMINA	2014-07-10	SRR935179	SRS458064	SRP027395	Apis_mellifera_forager_brains							public	TRANSCRIPTOMIC
RNA-Seq	200	PRJNA211831	SAMN02230640		UC DAVIS	SRX323048	0	Illumina HiSeq 2000	PAIRED	PCR	Forager_3_brain	2013-09-25	5683	3645	Apis mellifera	ILLUMINA	2014-07-10	SRR935180	SRS458064	SRP027395	Apis_mellifera_forager_brains							public	TRANSCRIPTOMIC
RNA-Seq	100	PRJNA219484	SAMN02358647		GEO	SRX352959	0	Illumina Genome Analyzer II	SINGLE	cDNA		2015-07-30	513	301	Apis mellifera scutellata	ILLUMINA	2015-07-22	SRR989674	SRS481761	SRP030016	GSM1234290					Africanized honey bee	head	public	TRANSCRIPTOMIC
RNA-Seq	100	PRJNA219484	SAMN02358647		GEO	SRX352959	0	Illumina Genome Analyzer II	SINGLE	cDNA		2015-07-30	328	193	Apis mellifera scutellata	ILLUMINA	2015-07-22	SRR989675	SRS481761	SRP030016	GSM1234290					Africanized honey bee	head	public	TRANSCRIPTOMIC
RNA-Seq	100	PRJNA219484	SAMN02358643		GEO	SRX352960	0	Illumina Genome Analyzer II	SINGLE	cDNA		2015-07-30	554	308	Apis mellifera	ILLUMINA	2015-07-22	SRR989676	SRS481762	SRP030016	GSM1234291					honey bee	head	public	TRANSCRIPTOMIC
RNA-Seq	100	PRJNA219484	SAMN02358643		GEO	SRX352960	0	Illumina Genome Analyzer II	SINGLE	cDNA		2015-07-30	1060	636	Apis mellifera	ILLUMINA	2015-07-22	SRR989677	SRS481762	SRP030016	GSM1234291					honey bee	head	public	TRANSCRIPTOMIC
RNA-Seq	49	PRJNA227348	SAMN02401757		GEO	SRX376736	0	Illumina HiSeq 2000	SINGLE	cDNA		2015-12-09	343	185	Apis mellifera	ILLUMINA	2015-07-22	SRR1028781	SRS501670	SRP032943	GSM1262514					Queens	Whole larvae	public	TRANSCRIPTOMIC
RNA-Seq	49	PRJNA227348	SAMN02401744		GEO	SRX376737	0	Illumina HiSeq 2000	SINGLE	cDNA		2015-12-09	325	177	Apis mellifera	ILLUMINA	2015-07-22	SRR1028782	SRS501671	SRP032943	GSM1262515					Queens	Whole larvae	public	TRANSCRIPTOMIC
RNA-Seq	49	PRJNA227348	SAMN02401756		GEO	SRX376738	0	Illumina HiSeq 2000	SINGLE	cDNA		2015-12-09	342	192	Apis mellifera	ILLUMINA	2015-07-22	SRR1028783	SRS501672	SRP032943	GSM1262516					Workers	Whole larvae	public	TRANSCRIPTOMIC
RNA-Seq	49	PRJNA227348	SAMN02401751		GEO	SRX376739	0	Illumina HiSeq 2000	SINGLE	cDNA		2015-12-09	344	189	Apis mellifera	ILLUMINA	2015-07-22	SRR1028784	SRS501673	SRP032943	GSM1262517					Workers	Whole larvae	public	TRANSCRIPTOMIC
RNA-Seq	49	PRJNA228948	SAMN02404594		JIANGXI AGRICULTURAL UNIVERSITY	SRX383015	0	Illumina HiSeq 2000	SINGLE	size fractionation		2015-12-10	842	503	Apis mellifera ligustica	ILLUMINA	2015-07-22	SRR1036397	SRS507124	SRP033111	AM_Forager		2012-01				hypopharyngeal gland	public	TRANSCRIPTOMIC
RNA-Seq	49	PRJNA228948	SAMN02404592		JIANGXI AGRICULTURAL UNIVERSITY	SRX383013	0	Illumina HiSeq 2000	SINGLE	size fractionation		2015-12-10	560	356	Apis mellifera ligustica	ILLUMINA	2015-07-22	SRR1036398	SRS505876	SRP033111	AM_New		2012-01				hypopharyngeal gland	public	TRANSCRIPTOMIC
RNA-Seq	49	PRJNA228948	SAMN02404593		JIANGXI AGRICULTURAL UNIVERSITY	SRX383014	0	Illumina HiSeq 2000	SINGLE	size fractionation		2015-12-10	560	349	Apis mellifera ligustica	ILLUMINA	2015-07-22	SRR1036399	SRS507123	SRP033111	AM_Nurse		2012-01				hypopharyngeal gland	public	TRANSCRIPTOMIC
RNA-Seq	35	PRJNA229500	SAMN02419000		GEO	SRX381500	0	Illumina Genome Analyzer	SINGLE	size fractionation		2015-12-09	380	267	Apis mellifera	ILLUMINA	2015-07-22	SRR1035614	SRS505877	SRP033246	GSM1273042					Worker bee		public	TRANSCRIPTOMIC
RNA-Seq	35	PRJNA229500	SAMN02419010		GEO	SRX381501	0	Illumina Genome Analyzer	SINGLE	size fractionation		2015-12-09	354	253	Apis mellifera	ILLUMINA	2015-07-22	SRR1035615	SRS505878	SRP033246	GSM1273043					Queen bee		public	TRANSCRIPTOMIC
RNA-Seq	202	PRJNA235974	SAMN05199459	Invertebrate	SEOUL NATIONAL UNIVERSITY	SRX747554	101	Illumina HiSeq 2000	PAIRED	PolyA	A. cerana antenna	2014-06-12	2767	1816	Apis cerana	ILLUMINA	2014-06-20	SRR1380976	SRS1480095	SRP043101	Apis cerana antenna		2013				antennae	public	TRANSCRIPTOMIC
RNA-Seq	202	PRJNA235974	SAMN05199460	Invertebrate	SEOUL NATIONAL UNIVERSITY	SRX589473	101	Illumina HiSeq 2000	PAIRED	PolyA	A. cerana brain	2014-06-11	2703	1775	Apis cerana	ILLUMINA	2014-06-20	SRR1380970	SRS1480096	SRP043101	Apis cerana brain		2013				brain	public	TRANSCRIPTOMIC
RNA-Seq	202	PRJNA235974	SAMN05199461	Invertebrate	SEOUL NATIONAL UNIVERSITY	SRX747558	101	Illumina HiSeq 2000	PAIRED	PolyA	A. cerana fat body	2014-06-13	12004	8486	Apis cerana	ILLUMINA	2014-06-20	SRR1388774	SRS1480097	SRP043101	Apis cerana fat body		2013				fat body	public	TRANSCRIPTOMIC
RNA-Seq	202	PRJNA235974	SAMN05199462	Invertebrate	SEOUL NATIONAL UNIVERSITY	SRX747556	101	Illumina HiSeq 2000	PAIRED	PolyA	A. cerana gut	2014-06-12	5055	3557	Apis cerana	ILLUMINA	2014-06-20	SRR1380984	SRS1480098	SRP043101	Apis cerana gut		2013				gut	public	TRANSCRIPTOMIC
RNA-Seq	202	PRJNA235974	SAMN05199464	Invertebrate	SEOUL NATIONAL UNIVERSITY	SRX747555	101	Illumina HiSeq 2000	PAIRED	PolyA	A. cerana hypopharyngeal gland	2014-06-12	2710	1789	Apis cerana	ILLUMINA	2014-06-20	SRR1380979	SRS1480100	SRP043101	Apis cerana hypopharyngeal gland		2013				hypopharyngeal gland	public	TRANSCRIPTOMIC
RNA-Seq	202	PRJNA235974	SAMN05199465	Invertebrate	SEOUL NATIONAL UNIVERSITY	SRX747559	101	Illumina HiSeq 2000	PAIRED	PolyA	A. cerana venom gland	2014-06-15	16949	12019	Apis cerana	ILLUMINA	2014-06-20	SRR1406762	SRS1480101	SRP043101	Apis cerana venom gland		2013				venom gland	public	TRANSCRIPTOMIC
RNA-Seq	202	PRJNA235974	SAMN05199466	Invertebrate	SEOUL NATIONAL UNIVERSITY	SRX747561	101	Illumina HiSeq 2000	PAIRED	PolyA	Apis mellifera antenna	2014-06-16	2502	1669	Apis mellifera	ILLUMINA	2014-06-20	SRR1408090	SRS1480103	SRP043101	Apis mellifera antenna		2013				antennae	public	TRANSCRIPTOMIC
RNA-Seq	202	PRJNA235974	SAMN05199467	Invertebrate	SEOUL NATIONAL UNIVERSITY	SRX747557	101	Illumina HiSeq 2000	PAIRED	PolyA	Apis mellifera brain	2014-06-12	2628	1743	Apis mellifera	ILLUMINA	2014-06-20	SRR1386316	SRS1480104	SRP043101	Apis mellifera brain		2013				brain	public	TRANSCRIPTOMIC
RNA-Seq	202	PRJNA235974	SAMN05199468	Invertebrate	SEOUL NATIONAL UNIVERSITY	SRX747560	101	Illumina HiSeq 2000	PAIRED	PolyA	Apis mellifera hypopharyngeal gland	2014-06-16	2689	1816	Apis mellifera	ILLUMINA	2014-06-20	SRR1407793	SRS1480105	SRP043101	Apis mellifera hypopharyngeal gland		2013				hypopharyngeal gland	public	TRANSCRIPTOMIC
RNA-Seq	202	PRJNA235974	SAMN02592885		SEOUL NATIONAL UNIVERSITY	SRX661188	101	Illumina HiSeq 2000	PAIRED	unspecified	Larvae	2014-11-16	7503	4858	Apis cerana	ILLUMINA	2015-01-22	SRR1653580	SRS634163	SRP043101	ACSNU		2013					public	TRANSCRIPTOMIC
RNA-Seq	202	PRJNA235974	SAMN02592885		SEOUL NATIONAL UNIVERSITY	SRX661188	101	Illumina HiSeq 2000	PAIRED	unspecified	Larvae	2014-11-16	4754	3271	Apis cerana	ILLUMINA	2015-01-22	SRR1653592	SRS634163	SRP043101	ACSNU		2013					public	TRANSCRIPTOMIC
RNA-Seq	202	PRJNA235974	SAMN02592885		SEOUL NATIONAL UNIVERSITY	SRX661188	101	Illumina HiSeq 2000	PAIRED	unspecified	Larvae	2014-11-16	4905	3370	Apis cerana	ILLUMINA	2015-01-22	SRR1653605	SRS634163	SRP043101	ACSNU		2013					public	TRANSCRIPTOMIC
RNA-Seq	200	PRJNA238833	SAMN02671243	Model organism or animal	UNIVERSITY OF CALIFORNIA, DAVIS	SRX480712	0	Illumina HiSeq 2500	PAIRED	PCR	Midgut_Nurse	2014-03-03	4914	3259	Apis mellifera mellifera	ILLUMINA	2014-06-12	SRR1182310	SRS565561	SRP038202	Apis Nurse Midgut Transcriptome	adult			female		Midgut	public	TRANSCRIPTOMIC
RNA-Seq	200	PRJNA238833	SAMN02671243	Model organism or animal	UNIVERSITY OF CALIFORNIA, DAVIS	SRX480712	0	Illumina HiSeq 2500	PAIRED	PCR	Midgut_Nurse	2014-03-03	4154	2716	Apis mellifera mellifera	ILLUMINA	2014-06-12	SRR1182312	SRS565561	SRP038202	Apis Nurse Midgut Transcriptome	adult			female		Midgut	public	TRANSCRIPTOMIC
RNA-Seq	200	PRJNA238833	SAMN02671243	Model organism or animal	UNIVERSITY OF CALIFORNIA, DAVIS	SRX480712	0	Illumina HiSeq 2500	PAIRED	PCR	Midgut_Nurse	2014-03-03	7196	4692	Apis mellifera mellifera	ILLUMINA	2014-06-12	SRR1182313	SRS565561	SRP038202	Apis Nurse Midgut Transcriptome	adult			female		Midgut	public	TRANSCRIPTOMIC
RNA-Seq	179	PRJNA240064	SAMN02673103	Model organism or animal		SRX480926	400	Illumina HiSeq 2000	PAIRED	size fractionation	K14_H_8d	2014-03-04	1473	1108	Apis mellifera	ILLUMINA	2014-03-04	SRR1182528	SRS565749	SRP039391	K14_H_8d	8 days old	July/August 2011		sterile female		fat body	public	TRANSCRIPTOMIC
RNA-Seq	176	PRJNA240064	SAMN02673102	Model organism or animal		SRX480942	400	Illumina HiSeq 2000	PAIRED	size fractionation	K4_H_8d	2014-03-04	1782	1357	Apis mellifera	ILLUMINA	2014-03-04	SRR1182529	SRS565765	SRP039391	K4_H_8d	8 days old	July/August 2011		sterile female		fat body	public	TRANSCRIPTOMIC
RNA-Seq	179	PRJNA240064	SAMN02673101	Model organism or animal		SRX480992	400	Illumina HiSeq 2000	PAIRED	size fractionation	K3_H_8d	2014-03-04	2644	1991	Apis mellifera	ILLUMINA	2014-03-04	SRR1182578	SRS565766	SRP039391	K3_H_8d	8 days old	July/August 2011		sterile female		fat body	public	TRANSCRIPTOMIC
RNA-Seq	179	PRJNA240064	SAMN02673100	Model organism or animal		SRX480993	400	Illumina HiSeq 2000	PAIRED	size fractionation	K14_HP_8d	2014-03-04	1844	1385	Apis mellifera	ILLUMINA	2014-03-04	SRR1182579	SRS565767	SRP039391	K14_HP_8d	8 days old	July/August 2011		sterile female		fat body	public	TRANSCRIPTOMIC
RNA-Seq	179	PRJNA240064	SAMN02673099	Model organism or animal		SRX480994	400	Illumina HiSeq 2000	PAIRED	size fractionation	K4_HP_8d	2014-03-04	2733	2058	Apis mellifera	ILLUMINA	2014-03-04	SRR1182580	SRS565768	SRP039391	K4_HP_8d	8 days old	July/August 2011		sterile female		fat body	public	TRANSCRIPTOMIC
RNA-Seq	148	PRJNA240064	SAMN02673098	Model organism or animal		SRX480995	400	Illumina HiSeq 2000	PAIRED	size fractionation	K3_HP_8d	2014-03-04	1704	1290	Apis mellifera	ILLUMINA	2014-03-04	SRR1182581	SRS565769	SRP039391	K3_HP_8d	8 days old	July/August 2011		sterile female		fat body	public	TRANSCRIPTOMIC
RNA-Seq	179	PRJNA240064	SAMN02673097	Model organism or animal		SRX480996	400	Illumina HiSeq 2000	PAIRED	size fractionation	K14_H_3d	2014-03-04	4404	3311	Apis mellifera	ILLUMINA	2014-03-04	SRR1182637	SRS565770	SRP039391	K14_H_3d	3 days old	July/August 2011		sterile female		fat body	public	TRANSCRIPTOMIC
RNA-Seq	176	PRJNA240064	SAMN02673096	Model organism or animal		SRX481047	0	Illumina HiSeq 2000	PAIRED	size fractionation	K4_H_3d	2014-03-04	1629	1245	Apis mellifera	ILLUMINA	2014-03-04	SRR1182638	SRS565821	SRP039391	K4_H_3d	3 days old	July/August 2011		sterile female		fat body	public	TRANSCRIPTOMIC
RNA-Seq	179	PRJNA240064	SAMN02673095	Model organism or animal		SRX481048	400	Illumina HiSeq 2000	PAIRED	size fractionation	K3_H_3d	2014-03-07	1507	1137	Apis mellifera	ILLUMINA	2014-03-07	SRR1182639	SRS565822	SRP039391	K3_H_3d	3 days old	July/August 2011		sterile female		fat body	public	TRANSCRIPTOMIC
RNA-Seq	179	PRJNA240064	SAMN02673094	Model organism or animal		SRX481049	400	Illumina HiSeq 2000	PAIRED	size fractionation	K14_HP_3d	2014-03-07	1908	1438	Apis mellifera	ILLUMINA	2014-03-07	SRR1182640	SRS565823	SRP039391	K14_HP_3d	3 days old	July/August 2011		sterile female		fat body	public	TRANSCRIPTOMIC
RNA-Seq	179	PRJNA240064	SAMN02673093	Model organism or animal		SRX481050	400	Illumina HiSeq 2000	PAIRED	size fractionation	K4_HP_3d	2014-03-07	2071	1560	Apis mellifera	ILLUMINA	2014-03-07	SRR1182641	SRS565824	SRP039391	K4_HP_3d	3 days old	July/August 2011		sterile female		fat body	public	TRANSCRIPTOMIC
RNA-Seq	177	PRJNA240064	SAMN02673092	Model organism or animal		SRX481051	400	Illumina HiSeq 2000	PAIRED	size fractionation	K3_HP_3d	2014-03-07	1432	1092	Apis mellifera	ILLUMINA	2014-03-07	SRR1182642	SRS565825	SRP039391	K3_HP_3d	3 days old	July/August 2011		sterile female		fat body	public	TRANSCRIPTOMIC
RNA-Seq	200	PRJNA243651	SAMN02719777	Model organism or animal	UC DAVIS DEPARTMENT OF ENTOMOLOGY AND NEMATOLOGY	SRX518058	100	Illumina HiSeq 2000	PAIRED	PolyA	Antenna_Apis_mellifera_Forager_C1	2014-04-18	6114	4027	Apis mellifera	ILLUMINA	2014-11-05	SRR1239302	SRS592790	SRP041189	Antennae (Forager)	1-7 weeks			female		Antennae	public	TRANSCRIPTOMIC
RNA-Seq	200	PRJNA243651	SAMN02719777	Model organism or animal	UC DAVIS DEPARTMENT OF ENTOMOLOGY AND NEMATOLOGY	SRX518341	100	Illumina HiSeq 2000	PAIRED	PolyA	Antenna_Apis_mellifera_Forager_C2	2014-04-18	6996	4618	Apis mellifera	ILLUMINA	2014-11-05	SRR1239303	SRS592790	SRP041189	Antennae (Forager)	1-7 weeks			female		Antennae	public	TRANSCRIPTOMIC
RNA-Seq	200	PRJNA243651	SAMN02719777	Model organism or animal	UC DAVIS DEPARTMENT OF ENTOMOLOGY AND NEMATOLOGY	SRX518342	100	Illumina HiSeq 2000	PAIRED	PolyA	Antenna_Apis_mellifera_Forager_C3	2014-04-19	6502	4275	Apis mellifera	ILLUMINA	2014-11-05	SRR1239304	SRS592790	SRP041189	Antennae (Forager)	1-7 weeks			female		Antennae	public	TRANSCRIPTOMIC
RNA-Seq	200	PRJNA243651	SAMN02728791	Model organism or animal	UC DAVIS DEPARTMENT OF ENTOMOLOGY AND NEMATOLOGY	SRX518343	100	Illumina HiSeq 2000	PAIRED	PolyA	Antenna_Apis_mellifera_Nurse_C1	2014-04-19	6490	4297	Apis mellifera	ILLUMINA	2014-11-05	SRR1239305	SRS593225	SRP041189	Antennae (Nurse)	1-7 weeks			female		Antenna	public	TRANSCRIPTOMIC
RNA-Seq	200	PRJNA243651	SAMN02728791	Model organism or animal	UC DAVIS DEPARTMENT OF ENTOMOLOGY AND NEMATOLOGY	SRX518344	100	Illumina HiSeq 2000	PAIRED	PolyA	Antenna_Apis_mellifera_Nurse_C2	2014-04-23	6469	4257	Apis mellifera	ILLUMINA	2014-11-05	SRR1239306	SRS593225	SRP041189	Antennae (Nurse)	1-7 weeks			female		Antenna	public	TRANSCRIPTOMIC
RNA-Seq	200	PRJNA243651	SAMN02728791	Model organism or animal	UC DAVIS DEPARTMENT OF ENTOMOLOGY AND NEMATOLOGY	SRX518345	100	Illumina HiSeq 2000	PAIRED	PolyA	Antenna_Apis_mellifera_Nurse_C3	2014-04-19	7512	4945	Apis mellifera	ILLUMINA	2014-11-05	SRR1239307	SRS593225	SRP041189	Antennae (Nurse)	1-7 weeks			female		Antenna	public	TRANSCRIPTOMIC
RNA-Seq	200	PRJNA243651	SAMN02727986	Model organism or animal	UC DAVIS DEPARTMENT OF ENTOMOLOGY AND NEMATOLOGY	SRX517566	100	Illumina HiSeq 2000	PAIRED	PolyA	Midgut_Apis_mellifera	2014-04-23	4055	2663	Apis mellifera	ILLUMINA	2014-11-05	SRR1239308	SRS592307	SRP041189	Midgut (Forager)	1-7 weeks			female		Midgut	public	TRANSCRIPTOMIC
RNA-Seq	200	PRJNA243651	SAMN02727986	Model organism or animal	UC DAVIS DEPARTMENT OF ENTOMOLOGY AND NEMATOLOGY	SRX518336	100	Illumina HiSeq 2000	PAIRED	PolyA	Midgut_Apis_mellifera_Forager_C2	2014-04-24	4322	2816	Apis mellifera	ILLUMINA	2014-11-05	SRR1239309	SRS592307	SRP041189	Midgut (Forager)	1-7 weeks			female		Midgut	public	TRANSCRIPTOMIC
RNA-Seq	200	PRJNA243651	SAMN02727986	Model organism or animal	UC DAVIS DEPARTMENT OF ENTOMOLOGY AND NEMATOLOGY	SRX518337	100	Illumina HiSeq 2000	PAIRED	PolyA	Midgut_Apis_mellifera_Forager_C3	2014-04-24	5201	3379	Apis mellifera	ILLUMINA	2014-11-05	SRR1239310	SRS592307	SRP041189	Midgut (Forager)	1-7 weeks			female		Midgut	public	TRANSCRIPTOMIC
RNA-Seq	200	PRJNA243651	SAMN02728790	Model organism or animal	UC DAVIS DEPARTMENT OF ENTOMOLOGY AND NEMATOLOGY	SRX518338	100	Illumina HiSeq 2000	PAIRED	PolyA	Midgut_Apis_mellifera_Nurse_C1	2014-04-15	4914	3259	Apis mellifera	ILLUMINA	2014-11-05	SRR1239311	SRS593224	SRP041189	Midgut - Nurse	1-7 weeks			female		Midgut	public	TRANSCRIPTOMIC
RNA-Seq	200	PRJNA243651	SAMN02728790	Model organism or animal	UC DAVIS DEPARTMENT OF ENTOMOLOGY AND NEMATOLOGY	SRX518339	100	Illumina HiSeq 2000	PAIRED	PolyA	Midgut_Apis_mellifera_Nurse_C2	2014-04-15	4154	2716	Apis mellifera	ILLUMINA	2014-11-05	SRR1239312	SRS593224	SRP041189	Midgut - Nurse	1-7 weeks			female		Midgut	public	TRANSCRIPTOMIC
RNA-Seq	200	PRJNA243651	SAMN02728790	Model organism or animal	UC DAVIS DEPARTMENT OF ENTOMOLOGY AND NEMATOLOGY	SRX518340	100	Illumina HiSeq 2000	PAIRED	PolyA	Midgut_Apis_mellifera_Nurse_C3	2014-04-15	7196	4692	Apis mellifera	ILLUMINA	2014-11-05	SRR1239313	SRS593224	SRP041189	Midgut - Nurse	1-7 weeks			female		Midgut	public	TRANSCRIPTOMIC
RNA-Seq	199	PRJNA243651	SAMN02719775	Model organism or animal	UC DAVIS DEPARTMENT OF ENTOMOLOGY AND NEMATOLOGY	SRX518059	100	Illumina HiSeq 2000	PAIRED	PolyA	Hypopharyngeal_gland_Apis_mellifera_Forager_C1	2014-04-19	8065	5074	Apis mellifera	ILLUMINA	2014-11-05	SRR1254946	SRS592791	SRP041189	Hypopharyngeal gland (Forager)	1-7 weeks			female		Hypopharyngeal gland	public	TRANSCRIPTOMIC
RNA-Seq	199	PRJNA243651	SAMN02719775	Model organism or animal	UC DAVIS DEPARTMENT OF ENTOMOLOGY AND NEMATOLOGY	SRX518716	100	Illumina HiSeq 2000	PAIRED	PolyA	Hypopharyngeal_gland_Apis_mellifera_Forager_C2	2014-04-19	6819	4240	Apis mellifera	ILLUMINA	2014-11-05	SRR1254947	SRS592791	SRP041189	Hypopharyngeal gland (Forager)	1-7 weeks			female		Hypopharyngeal gland	public	TRANSCRIPTOMIC
RNA-Seq	199	PRJNA243651	SAMN02719775	Model organism or animal	UC DAVIS DEPARTMENT OF ENTOMOLOGY AND NEMATOLOGY	SRX518717	100	Illumina HiSeq 2000	PAIRED	PolyA	Hypopharyngeal_gland_Apis_mellifera_Forager_C3	2014-04-20	9596	6040	Apis mellifera	ILLUMINA	2014-11-05	SRR1254948	SRS592791	SRP041189	Hypopharyngeal gland (Forager)	1-7 weeks			female		Hypopharyngeal gland	public	TRANSCRIPTOMIC
RNA-Seq	199	PRJNA243651	SAMN02728800	Model organism or animal	UC DAVIS DEPARTMENT OF ENTOMOLOGY AND NEMATOLOGY	SRX518718	100	Illumina HiSeq 2000	PAIRED	PolyA	Hypopharyngeal_gland_Apis_mellifera_Nurse_C1	2014-04-23	6490	4010	Apis mellifera	ILLUMINA	2014-11-05	SRR1254950	SRS593296	SRP041189	Hypopharyngeal gland (Nurse)	1-7 weeks			female		Hypopharyngeal gland	public	TRANSCRIPTOMIC
RNA-Seq	199	PRJNA243651	SAMN02728800	Model organism or animal	UC DAVIS DEPARTMENT OF ENTOMOLOGY AND NEMATOLOGY	SRX518719	100	Illumina HiSeq 2000	PAIRED	PolyA	Hypopharyngeal_gland_Apis_mellifera_Nurse_C2	2014-04-20	9513	5912	Apis mellifera	ILLUMINA	2014-11-05	SRR1254951	SRS593296	SRP041189	Hypopharyngeal gland (Nurse)	1-7 weeks			female		Hypopharyngeal gland	public	TRANSCRIPTOMIC
RNA-Seq	199	PRJNA243651	SAMN02728800	Model organism or animal	UC DAVIS DEPARTMENT OF ENTOMOLOGY AND NEMATOLOGY	SRX518720	100	Illumina HiSeq 2000	PAIRED	PolyA	Hypopharyngeal_gland_Apis_mellifera_Nurse_C3	2014-04-20	8285	5152	Apis mellifera	ILLUMINA	2014-11-05	SRR1254952	SRS593296	SRP041189	Hypopharyngeal gland (Nurse)	1-7 weeks			female		Hypopharyngeal gland	public	TRANSCRIPTOMIC
RNA-Seq	199	PRJNA243651	SAMN02719774	Model organism or animal	UC DAVIS DEPARTMENT OF ENTOMOLOGY AND NEMATOLOGY	SRX518060	100	Illumina HiSeq 2000	PAIRED	PolyA	Malpighian_tubule_Apis_mellifera_Forager_C1	2014-04-20	9731	6015	Apis mellifera	ILLUMINA	2014-11-05	SRR1254954	SRS592792	SRP041189	Malpighian tubule (Forager)	1-7 weeks			female		Malpighian tubule	public	TRANSCRIPTOMIC
RNA-Seq	199	PRJNA243651	SAMN02719774	Model organism or animal	UC DAVIS DEPARTMENT OF ENTOMOLOGY AND NEMATOLOGY	SRX518724	100	Illumina HiSeq 2000	PAIRED	PolyA	Malpighian_tubule_Apis_mellifera_Forager_C2	2014-04-20	9122	5679	Apis mellifera	ILLUMINA	2014-11-05	SRR1254956	SRS592792	SRP041189	Malpighian tubule (Forager)	1-7 weeks			female		Malpighian tubule	public	TRANSCRIPTOMIC
RNA-Seq	199	PRJNA243651	SAMN02719774	Model organism or animal	UC DAVIS DEPARTMENT OF ENTOMOLOGY AND NEMATOLOGY	SRX518725	100	Illumina HiSeq 2000	PAIRED	PolyA	Malpighian_tubule_Apis_mellifera_Forager_C3	2014-04-20	7453	4572	Apis mellifera	ILLUMINA	2014-11-05	SRR1254957	SRS592792	SRP041189	Malpighian tubule (Forager)	1-7 weeks			female		Malpighian tubule	public	TRANSCRIPTOMIC
RNA-Seq	199	PRJNA243651	SAMN02728801	Model organism or animal	UC DAVIS DEPARTMENT OF ENTOMOLOGY AND NEMATOLOGY	SRX518721	100	Illumina HiSeq 2000	PAIRED	PolyA	Malpighian_tubule_Apis_mellifera_Nurse_C1	2014-04-21	9565	5975	Apis mellifera	ILLUMINA	2014-11-05	SRR1254958	SRS593298	SRP041189	Malpighian tubule (Nurse)	1-7 weeks			female		Malpighian tubule	public	TRANSCRIPTOMIC
RNA-Seq	199	PRJNA243651	SAMN02728801	Model organism or animal	UC DAVIS DEPARTMENT OF ENTOMOLOGY AND NEMATOLOGY	SRX518722	100	Illumina HiSeq 2000	PAIRED	PolyA	Malpighian_tubule_Apis_mellifera_Nurse_C2	2014-04-21	8459	5224	Apis mellifera	ILLUMINA	2014-11-05	SRR1254959	SRS593298	SRP041189	Malpighian tubule (Nurse)	1-7 weeks			female		Malpighian tubule	public	TRANSCRIPTOMIC
RNA-Seq	199	PRJNA243651	SAMN02728801	Model organism or animal	UC DAVIS DEPARTMENT OF ENTOMOLOGY AND NEMATOLOGY	SRX518723	100	Illumina HiSeq 2000	PAIRED	PolyA	Malpighian_tubule_Apis_mellifera_Nurse_C3	2014-04-21	8140	5014	Apis mellifera	ILLUMINA	2014-11-05	SRR1254960	SRS593298	SRP041189	Malpighian tubule (Nurse)	1-7 weeks			female		Malpighian tubule	public	TRANSCRIPTOMIC
RNA-Seq	200	PRJNA243651	SAMN02719776	Model organism or animal	UC DAVIS DEPARTMENT OF ENTOMOLOGY AND NEMATOLOGY	SRX518061	100	Illumina HiSeq 2000	PAIRED	PolyA	Mandibular_Gland_Apis_mellifera_Forager_C1	2014-04-23	5373	3641	Apis mellifera	ILLUMINA	2014-11-05	SRR1255009	SRS592793	SRP041189	Mandibular gland (Forager)	1-7 weeks			female		Mandibular gland	public	TRANSCRIPTOMIC
RNA-Seq	200	PRJNA243651	SAMN02719773	Model organism or animal	UC DAVIS DEPARTMENT OF ENTOMOLOGY AND NEMATOLOGY	SRX518062	100	Illumina HiSeq 2000	PAIRED	PolyA	Muscle_Apis_mellifera_Forager_C1	2014-04-24	9999	6661	Apis mellifera	ILLUMINA	2014-11-05	SRR1255064	SRS592794	SRP041189	Muscle (Forager)	1-7 weeks			female		Muscle	public	TRANSCRIPTOMIC
RNA-Seq	200	PRJNA243651	SAMN02719778	Model organism or animal	UC DAVIS DEPARTMENT OF ENTOMOLOGY AND NEMATOLOGY	SRX518063	100	Illumina HiSeq 2000	PAIRED	PolyA	Nasonov_gland_mellifera_Forager_C1	2014-04-24	5639	3723	Apis mellifera	ILLUMINA	2014-11-05	SRR1255151	SRS592795	SRP041189	Nasonov gland (Forager)	1-7 weeks			female		Nasonov gland	public	TRANSCRIPTOMIC
RNA-Seq	200	PRJNA243651	SAMN02717013	Model organism or animal	UC DAVIS DEPARTMENT OF ENTOMOLOGY AND NEMATOLOGY	SRX518065	100	Illumina HiSeq 2000	PAIRED	PolyA	Second_Thoracic_Ganglia_Apis_mellifera_Forager_C1	2014-04-28	6549	4272	Apis mellifera	ILLUMINA	2014-11-05	SRR1255541	SRS592797	SRP041189	Second Thoracic Ganglia (Forager)	1-7 weeks			female		2nd Thoracic Ganglia	public	TRANSCRIPTOMIC
RNA-Seq	200	PRJNA243651	SAMN02717013	Model organism or animal	UC DAVIS DEPARTMENT OF ENTOMOLOGY AND NEMATOLOGY	SRX518066	100	Illumina HiSeq 2000	PAIRED	PolyA	Second_Thoracic_Ganglia_Apis_mellifera_Forager_C2	2014-04-28	7046	4591	Apis mellifera	ILLUMINA	2014-11-05	SRR1255542	SRS592797	SRP041189	Second Thoracic Ganglia (Forager)	1-7 weeks			female		2nd Thoracic Ganglia	public	TRANSCRIPTOMIC
RNA-Seq	200	PRJNA243651	SAMN02717013	Model organism or animal	UC DAVIS DEPARTMENT OF ENTOMOLOGY AND NEMATOLOGY	SRX518067	100	Illumina HiSeq 2000	PAIRED	PolyA	Second_Thoracic_Ganglia_Apis_mellifera_Forager_C3	2014-04-28	6634	4324	Apis mellifera	ILLUMINA	2014-11-05	SRR1255543	SRS592797	SRP041189	Second Thoracic Ganglia (Forager)	1-7 weeks			female		2nd Thoracic Ganglia	public	TRANSCRIPTOMIC
RNA-Seq	200	PRJNA243651	SAMN02727996	Model organism or animal	UC DAVIS DEPARTMENT OF ENTOMOLOGY AND NEMATOLOGY	SRX518064	100	Illumina HiSeq 2000	PAIRED	PolyA	Sting_Gland_Apis_mellifera_Forager_C3	2014-05-02	4512	2947	Apis mellifera	ILLUMINA	2014-11-05	SRR1269199	SRS592796	SRP041189	Sting Gland (Forager)	1-7 weeks			female		Sting Gland	public	TRANSCRIPTOMIC
RNA-Seq	50	PRJNA257666	SAMN02953879	Model organism or animal	UNIVERSIDADE DE S??O PAULO	SRX670829	0	Illumina Genome Analyzer II	SINGLE	PolyA		2014-08-08	830	537	Apis mellifera	ILLUMINA	2015-11-05	SRR1538449	SRS675420	SRP045310	EM2H	2h			male		embryo	public	TRANSCRIPTOMIC
RNA-Seq	50	PRJNA257666	SAMN02953879	Model organism or animal	UNIVERSIDADE DE S??O PAULO	SRX670829	0	Illumina Genome Analyzer II	SINGLE	PolyA		2014-08-07	472	202	Apis mellifera	ILLUMINA	2015-11-05	SRR1538718	SRS675420	SRP045310	EM2H	2h			male		embryo	public	TRANSCRIPTOMIC
RNA-Seq	36	PRJNA257666	SAMN02954010	Model organism or animal	UNIVERSIDADE DE S??O PAULO	SRX671602	0	Illumina Genome Analyzer II	SINGLE	PolyA		2015-12-01	1305	748	Apis mellifera	ILLUMINA	2015-11-05	SRR1538749	SRS676104	SRP045310	EM6H	6h			male		Embryo	public	TRANSCRIPTOMIC
RNA-Seq	36	PRJNA257666	SAMN02954364	Model organism or animal	UNIVERSIDADE DE S??O PAULO	SRX671700	0	Illumina Genome Analyzer II	SINGLE	PolyA		2015-12-01	1273	842	Apis mellifera	ILLUMINA	2015-11-05	SRR1538849	SRS676183	SRP045310	Male Embryo_6h	6h			male		embryo	public	TRANSCRIPTOMIC
RNA-Seq	50	PRJNA257666	SAMN02954391	Model organism or animal	UNIVERSIDADE DE S??O PAULO	SRX671701	0	Illumina Genome Analyzer II	SINGLE	size fractionation		2014-08-08	7782	5812	Apis mellifera	ILLUMINA	2015-11-05	SRR1538850	SRS676184	SRP045310	Males Embryos_24h	24h			male		embryos	public	TRANSCRIPTOMIC
RNA-Seq	36	PRJNA257666	SAMN02954391	Model organism or animal	UNIVERSIDADE DE S??O PAULO	SRX671701	0	Illumina Genome Analyzer II	SINGLE	size fractionation		2014-08-07	1106	648	Apis mellifera	ILLUMINA	2015-11-05	SRR1538876	SRS676184	SRP045310	Males Embryos_24h	24h			male		embryos	public	TRANSCRIPTOMIC
RNA-Seq	36	PRJNA257666	SAMN02954412	Model organism or animal	UNIVERSIDADE DE S??O PAULO	SRX671728	0	Illumina Genome Analyzer II	SINGLE	PolyA		2015-12-01	1389	859	Apis mellifera	ILLUMINA	2015-11-01	SRR1538877	SRS676230	SRP045310	Female Embryos of 6h	6H			female		embryo	public	TRANSCRIPTOMIC
RNA-Seq	36	PRJNA257666	SAMN02954412	Model organism or animal	UNIVERSIDADE DE S??O PAULO	SRX671728	0	Illumina Genome Analyzer II	SINGLE	PolyA		2015-12-01	1287	723	Apis mellifera	ILLUMINA	2015-11-01	SRR1538878	SRS676230	SRP045310	Female Embryos of 6h	6H			female		embryo	public	TRANSCRIPTOMIC
RNA-Seq	50	PRJNA257666	SAMN02954475	Model organism or animal	UNIVERSIDADE DE S??O PAULO	SRX671874	0	Illumina Genome Analyzer II	SINGLE	PolyA		2014-08-11	1092	704	Apis mellifera	ILLUMINA	2015-11-01	SRR1538934	SRS676375	SRP045310	Female Embryos_2h	2h			female		embryo	public	TRANSCRIPTOMIC
RNA-Seq	50	PRJNA257666	SAMN02954475	Model organism or animal	UNIVERSIDADE DE S??O PAULO	SRX671874	0	Illumina Genome Analyzer II	SINGLE	PolyA		2014-08-08	813	502	Apis mellifera	ILLUMINA	2015-11-01	SRR1538974	SRS676375	SRP045310	Female Embryos_2h	2h			female		embryo	public	TRANSCRIPTOMIC
RNA-Seq	36	PRJNA257666	SAMN02978959	Model organism or animal	UNIVERSIDADE DE S??O PAULO	SRX672198	0	Illumina Genome Analyzer II	SINGLE	PolyA		2015-12-02	1380	828	Apis mellifera	ILLUMINA	2015-11-01	SRR1539264	SRS676691	SRP045310	Honeybee Female Embryos	24h			female		embryos	public	TRANSCRIPTOMIC
RNA-Seq	36	PRJNA257666	SAMN02978959	Model organism or animal	UNIVERSIDADE DE S??O PAULO	SRX672198	0	Illumina Genome Analyzer II	SINGLE	PolyA		2015-12-02	1143	665	Apis mellifera	ILLUMINA	2015-11-01	SRR1539284	SRS676691	SRP045310	Honeybee Female Embryos	24h			female		embryos	public	TRANSCRIPTOMIC
RNA-Seq	50	PRJNA257666	SAMN02978969	Model organism or animal	UNIVERSIDADE DE S??O PAULO	SRX672220	0	Illumina Genome Analyzer II	SINGLE	PolyA		2014-08-08	3919	2403	Apis mellifera	ILLUMINA	2015-10-26	SRR1539287	SRS676714	SRP045310	Mature oocyte	0h			not determined		oocyte	public	TRANSCRIPTOMIC
RNA-Seq	36	PRJNA257666	SAMN02978969	Model organism or animal	UNIVERSIDADE DE S??O PAULO	SRX672220	0	Illumina Genome Analyzer II	SINGLE	PolyA		2014-08-08	1131	709	Apis mellifera	ILLUMINA	2015-11-04	SRR1539288	SRS676714	SRP045310	Mature oocyte	0h			not determined		oocyte	public	TRANSCRIPTOMIC
RNA-Seq	36	PRJNA257666	SAMN02978959	Model organism or animal	UNIVERSIDADE DE S??O PAULO	SRX1868858	0	Illumina Genome Analyzer II	SINGLE	size fractionation	SmallRNA embryos honeybee	2016-06-23	131	96	Apis mellifera	ILLUMINA	2015-11-05	SRR3708802	SRS676691	SRP045310	Honeybee Female Embryos	24h			female		embryos	public	TRANSCRIPTOMIC
RNA-Seq	36	PRJNA257666	SAMN02978959	Model organism or animal	UNIVERSIDADE DE S??O PAULO	SRX1868858	0	Illumina Genome Analyzer II	SINGLE	size fractionation	SmallRNA embryos honeybee	2016-06-23	1327	815	Apis mellifera	ILLUMINA	2015-11-05	SRR3708803	SRS676691	SRP045310	Honeybee Female Embryos	24h			female		embryos	public	TRANSCRIPTOMIC
RNA-Seq	36	PRJNA257666	SAMN02978959	Model organism or animal	UNIVERSIDADE DE S??O PAULO	SRX1868858	0	Illumina Genome Analyzer II	SINGLE	size fractionation	SmallRNA embryos honeybee	2016-06-24	1387	839	Apis mellifera	ILLUMINA	2015-11-05	SRR3708804	SRS676691	SRP045310	Honeybee Female Embryos	24h			female		embryos	public	TRANSCRIPTOMIC
RNA-Seq	50	PRJNA257666	SAMN02954475	Model organism or animal	UNIVERSIDADE DE S??O PAULO	SRX1873525	0	Illumina Genome Analyzer II	SINGLE	PolyA	EF1H	2016-06-23	724	470	Apis mellifera	ILLUMINA	2015-11-05	SRR3714103	SRS676375	SRP045310	Female Embryos_2h	2h			female		embryo	public	TRANSCRIPTOMIC
RNA-Seq	50	PRJNA257666	SAMN02954475	Model organism or animal	UNIVERSIDADE DE S??O PAULO	SRX1873525	0	Illumina Genome Analyzer II	SINGLE	PolyA	EF1H	2016-06-23	799	519	Apis mellifera	ILLUMINA	2015-11-05	SRR3714104	SRS676375	SRP045310	Female Embryos_2h	2h			female		embryo	public	TRANSCRIPTOMIC
RNA-Seq	275	PRJNA260604	SAMN03031432		GEO	SRX697846	0	Illumina HiSeq 2500	PAIRED	cDNA		2014-09-09	3247	1993	Apis mellifera	ILLUMINA	2015-09-07	SRR1571716	SRS699449	SRP046740	GSM1500790			L5 Larvae		L5 drone larvae		public	TRANSCRIPTOMIC
RNA-Seq	275	PRJNA260604	SAMN03031433		GEO	SRX697847	0	Illumina HiSeq 2500	PAIRED	cDNA		2014-09-09	2050	1245	Apis mellifera	ILLUMINA	2015-09-07	SRR1571717	SRS699450	SRP046740	GSM1500791			L5 Larvae		L5 drone larvae		public	TRANSCRIPTOMIC
miRNA-Seq	51	PRJNA260604	SAMN03031450		GEO	SRX697864	0	Illumina HiSeq 2000	SINGLE	size fractionation		2014-09-09	455	302	Apis mellifera	ILLUMINA	2015-09-07	SRR1571718	SRS699467	SRP046740	GSM1500808			L5 Larvae		L5 drone larvae		public	TRANSCRIPTOMIC
RNA-Seq	275	PRJNA260604	SAMN03031434		GEO	SRX697848	0	Illumina HiSeq 2500	PAIRED	cDNA		2014-09-09	1957	1191	Apis mellifera	ILLUMINA	2015-09-07	SRR1571719	SRS699451	SRP046740	GSM1500792			L5 Larvae		L5 drone larvae		public	TRANSCRIPTOMIC
RNA-Seq	275	PRJNA260604	SAMN03031435		GEO	SRX697849	0	Illumina HiSeq 2500	PAIRED	cDNA		2014-09-09	7908	4816	Apis mellifera	ILLUMINA	2015-09-07	SRR1571720	SRS699452	SRP046740	GSM1500793			L5 Larvae		L5 drone larvae		public	TRANSCRIPTOMIC
RNA-Seq	275	PRJNA260604	SAMN03031436		GEO	SRX697850	0	Illumina HiSeq 2500	PAIRED	cDNA		2014-09-09	3853	2353	Apis mellifera	ILLUMINA	2015-09-07	SRR1571721	SRS699453	SRP046740	GSM1500794			L5 Larvae		L5 drone larvae		public	TRANSCRIPTOMIC
RNA-Seq	275	PRJNA260604	SAMN03031437		GEO	SRX697851	0	Illumina HiSeq 2500	PAIRED	cDNA		2014-09-09	2672	1636	Apis mellifera	ILLUMINA	2015-09-07	SRR1571722	SRS699454	SRP046740	GSM1500795			L5 Larvae		L5 queen larvae		public	TRANSCRIPTOMIC
RNA-Seq	275	PRJNA260604	SAMN03031438		GEO	SRX697852	0	Illumina HiSeq 2500	PAIRED	cDNA		2014-09-09	1186	721	Apis mellifera	ILLUMINA	2015-09-07	SRR1571723	SRS699455	SRP046740	GSM1500796			L5 Larvae		L5 queen larvae		public	TRANSCRIPTOMIC
RNA-Seq	275	PRJNA260604	SAMN03031439		GEO	SRX697853	0	Illumina HiSeq 2500	PAIRED	cDNA		2014-09-09	1477	898	Apis mellifera	ILLUMINA	2015-09-07	SRR1571724	SRS699456	SRP046740	GSM1500797			L5 Larvae		L5 queen larvae		public	TRANSCRIPTOMIC
RNA-Seq	275	PRJNA260604	SAMN03031440		GEO	SRX697854	0	Illumina HiSeq 2500	PAIRED	cDNA		2014-09-09	1697	1043	Apis mellifera	ILLUMINA	2015-09-07	SRR1571725	SRS699457	SRP046740	GSM1500798			L5 Larvae		L5 queen larvae		public	TRANSCRIPTOMIC
RNA-Seq	275	PRJNA260604	SAMN03031441		GEO	SRX697855	0	Illumina HiSeq 2500	PAIRED	cDNA		2014-09-09	1625	994	Apis mellifera	ILLUMINA	2015-09-07	SRR1571726	SRS699458	SRP046740	GSM1500799			L5 Larvae		L5 queen larvae		public	TRANSCRIPTOMIC
RNA-Seq	275	PRJNA260604	SAMN03031442		GEO	SRX697856	0	Illumina HiSeq 2500	PAIRED	cDNA		2014-09-09	1386	841	Apis mellifera	ILLUMINA	2015-09-07	SRR1571727	SRS699459	SRP046740	GSM1500800			L5 Larvae		L5 worker larvae		public	TRANSCRIPTOMIC
RNA-Seq	275	PRJNA260604	SAMN03031443		GEO	SRX697857	0	Illumina HiSeq 2500	PAIRED	cDNA		2014-09-09	1786	1089	Apis mellifera	ILLUMINA	2015-09-07	SRR1571728	SRS699460	SRP046740	GSM1500801			L5 Larvae		L5 worker larvae		public	TRANSCRIPTOMIC
RNA-Seq	277	PRJNA260604	SAMN03031444		GEO	SRX697858	0	Illumina HiSeq 2500	PAIRED	cDNA		2014-09-09	2435	1521	Apis mellifera	ILLUMINA	2015-09-07	SRR1571729	SRS699461	SRP046740	GSM1500802			L5 Larvae		L5 worker larvae		public	TRANSCRIPTOMIC
RNA-Seq	277	PRJNA260604	SAMN03031445		GEO	SRX697859	0	Illumina HiSeq 2500	PAIRED	cDNA		2014-09-09	1888	1178	Apis mellifera	ILLUMINA	2015-09-07	SRR1571730	SRS699462	SRP046740	GSM1500803			L5 Larvae		L5 worker larvae		public	TRANSCRIPTOMIC
RNA-Seq	277	PRJNA260604	SAMN03031446		GEO	SRX697860	0	Illumina HiSeq 2500	PAIRED	cDNA		2014-09-09	2429	1520	Apis mellifera	ILLUMINA	2015-09-07	SRR1571731	SRS699463	SRP046740	GSM1500804			L5 Larvae		L5 worker larvae		public	TRANSCRIPTOMIC
miRNA-Seq	51	PRJNA260604	SAMN03031447		GEO	SRX697861	0	Illumina HiSeq 2000	SINGLE	size fractionation		2014-09-09	457	300	Apis mellifera	ILLUMINA	2015-09-07	SRR1571732	SRS699464	SRP046740	GSM1500805			L5 Larvae		L5 drone larvae		public	TRANSCRIPTOMIC
miRNA-Seq	51	PRJNA260604	SAMN03031448		GEO	SRX697862	0	Illumina HiSeq 2000	SINGLE	size fractionation		2014-09-09	520	336	Apis mellifera	ILLUMINA	2015-09-07	SRR1571733	SRS699466	SRP046740	GSM1500806			L5 Larvae		L5 drone larvae		public	TRANSCRIPTOMIC
miRNA-Seq	51	PRJNA260604	SAMN03031449		GEO	SRX697863	0	Illumina HiSeq 2000	SINGLE	size fractionation		2014-09-09	551	360	Apis mellifera	ILLUMINA	2015-09-07	SRR1571734	SRS699465	SRP046740	GSM1500807			L5 Larvae		L5 drone larvae		public	TRANSCRIPTOMIC
miRNA-Seq	51	PRJNA260604	SAMN03031451		GEO	SRX697865	0	Illumina HiSeq 2000	SINGLE	size fractionation		2014-09-09	560	364	Apis mellifera	ILLUMINA	2015-09-07	SRR1571735	SRS699468	SRP046740	GSM1500809			L5 Larvae		L5 drone larvae		public	TRANSCRIPTOMIC
miRNA-Seq	51	PRJNA260604	SAMN03031456		GEO	SRX697866	0	Illumina HiSeq 2000	SINGLE	size fractionation		2014-09-09	455	300	Apis mellifera	ILLUMINA	2015-09-07	SRR1571736	SRS699469	SRP046740	GSM1500810			L5 Larvae		L5 queen larvae		public	TRANSCRIPTOMIC
miRNA-Seq	51	PRJNA260604	SAMN03031457		GEO	SRX697867	0	Illumina HiSeq 2000	SINGLE	size fractionation		2014-09-09	677	449	Apis mellifera	ILLUMINA	2015-09-07	SRR1571737	SRS699471	SRP046740	GSM1500811			L5 Larvae		L5 queen larvae		public	TRANSCRIPTOMIC
miRNA-Seq	51	PRJNA260604	SAMN03031458		GEO	SRX697868	0	Illumina HiSeq 2000	SINGLE	size fractionation		2014-09-09	821	538	Apis mellifera	ILLUMINA	2015-09-07	SRR1571738	SRS699470	SRP046740	GSM1500812			L5 Larvae		L5 queen larvae		public	TRANSCRIPTOMIC
miRNA-Seq	51	PRJNA260604	SAMN03031459		GEO	SRX697869	0	Illumina HiSeq 2000	SINGLE	size fractionation		2014-09-09	513	332	Apis mellifera	ILLUMINA	2015-09-07	SRR1571739	SRS699472	SRP046740	GSM1500813			L5 Larvae		L5 queen larvae		public	TRANSCRIPTOMIC
miRNA-Seq	51	PRJNA260604	SAMN03031452		GEO	SRX697870	0	Illumina HiSeq 2000	SINGLE	size fractionation		2014-09-09	381	255	Apis mellifera	ILLUMINA	2015-09-07	SRR1571740	SRS699473	SRP046740	GSM1500814			L5 Larvae		L5 queen larvae		public	TRANSCRIPTOMIC
miRNA-Seq	51	PRJNA260604	SAMN03031453		GEO	SRX697871	0	Illumina HiSeq 2000	SINGLE	size fractionation		2014-09-09	571	390	Apis mellifera	ILLUMINA	2015-09-07	SRR1571741	SRS699474	SRP046740	GSM1500815			L5 Larvae		L5 worker larvae		public	TRANSCRIPTOMIC
miRNA-Seq	51	PRJNA260604	SAMN03031454		GEO	SRX697872	0	Illumina HiSeq 2000	SINGLE	size fractionation		2014-09-09	516	351	Apis mellifera	ILLUMINA	2015-09-07	SRR1571742	SRS699475	SRP046740	GSM1500816			L5 Larvae		L5 worker larvae		public	TRANSCRIPTOMIC
miRNA-Seq	51	PRJNA260604	SAMN03031455		GEO	SRX697873	0	Illumina HiSeq 2000	SINGLE	size fractionation		2014-09-09	469	316	Apis mellifera	ILLUMINA	2015-09-07	SRR1571743	SRS699476	SRP046740	GSM1500817			L5 Larvae		L5 worker larvae		public	TRANSCRIPTOMIC
miRNA-Seq	51	PRJNA260604	SAMN03031460		GEO	SRX697874	0	Illumina HiSeq 2000	SINGLE	size fractionation		2014-09-09	492	333	Apis mellifera	ILLUMINA	2015-09-07	SRR1571744	SRS699477	SRP046740	GSM1500818			L5 Larvae		L5 worker larvae		public	TRANSCRIPTOMIC
miRNA-Seq	51	PRJNA260604	SAMN03031461		GEO	SRX697875	0	Illumina HiSeq 2000	SINGLE	size fractionation		2014-09-09	510	347	Apis mellifera	ILLUMINA	2015-09-07	SRR1571745	SRS699478	SRP046740	GSM1500819			L5 Larvae		L5 worker larvae		public	TRANSCRIPTOMIC
RNA-Seq	50	PRJNA260922	SAMN03067447	Model organism or animal	UNIVERSITY OF SAO PAULO	SRX700299	0	Illumina Genome Analyzer II	SINGLE	PolyA		2014-09-17	5389	3357	Apis mellifera	ILLUMINA	2015-01-30	SRR1574323	SRS700485	SRP047076	Honeybee EcR Knockdown	newly emerged			female		whole body	public	TRANSCRIPTOMIC
RNA-Seq	50	PRJNA260922	SAMN03067447	Model organism or animal	UNIVERSITY OF SAO PAULO	SRX700299	0	Illumina Genome Analyzer II	SINGLE	PolyA		2014-09-16	3391	1990	Apis mellifera	ILLUMINA	2015-01-30	SRR1574325	SRS700485	SRP047076	Honeybee EcR Knockdown	newly emerged			female		whole body	public	TRANSCRIPTOMIC
RNA-Seq	36	PRJNA260922	SAMN03067447	Model organism or animal	UNIVERSITY OF SAO PAULO	SRX700299	0	Illumina Genome Analyzer II	SINGLE	PolyA		2014-09-15	1156	699	Apis mellifera	ILLUMINA	2015-01-30	SRR1574326	SRS700485	SRP047076	Honeybee EcR Knockdown	newly emerged			female		whole body	public	TRANSCRIPTOMIC
RNA-Seq	36	PRJNA260922	SAMN03067447	Model organism or animal	UNIVERSITY OF SAO PAULO	SRX700299	0	Illumina Genome Analyzer II	SINGLE	PolyA		2014-09-15	1070	641	Apis mellifera	ILLUMINA	2015-01-30	SRR1574327	SRS700485	SRP047076	Honeybee EcR Knockdown	newly emerged			female		whole body	public	TRANSCRIPTOMIC
OTHER	200	PRJNA261549	SAMN03074843	Model organism or animal	KAUST	SRX706831	0	Illumina HiSeq 2000	PAIRED	CAGE	CAGE	2014-09-20	19563	13991	Apis mellifera	ILLUMINA	2015-09-19	SRR1582004	SRS706623	SRP047340	Nurse	1-3 weeks			not applicable		Brain	public	TRANSCRIPTOMIC
OTHER	200	PRJNA261549	SAMN03074844	Model organism or animal	KAUST	SRX707414	0	Illumina HiSeq 2000	PAIRED	CAGE		2014-09-20	12955	9599	Apis mellifera	ILLUMINA	2015-09-19	SRR1582203	SRS706624	SRP047340	Forager	4-6 weeks			not applicable		Brain	public	TRANSCRIPTOMIC
RNA-Seq	40	PRJNA263933	SAMN03108671	Model organism or animal	UNIVERSIDADE DE S??O PAULO	SRX733469	0	Illumina Genome Analyzer	SINGLE	size fractionation		2014-10-16	3392	2111	Apis mellifera	ILLUMINA	2015-10-15	SRR1613229	SRS722076	SRP048941	Activated ovary of worker	7 days			female		ovary	public	TRANSCRIPTOMIC
RNA-Seq	180	PRJNA274674	SAMN03329989		GEO	SRX866637	0	Illumina HiSeq 2000	PAIRED	cDNA		2015-02-05	4553	2915	Apis mellifera	ILLUMINA	2015-02-26	SRR1790685	SRS837598	SRP053236	GSM1602611			Adults (<48 hours post emergence)		pool of 3 eviscerated abdomen with attached fat bodies	Eviscerated abdomen with attached fat bodies	public	TRANSCRIPTOMIC
RNA-Seq	50	PRJNA275154	SAMN03339728		GEO	SRX873060	0	Illumina HiSeq 1000	SINGLE	cDNA		2015-02-11	1063	709	Apis mellifera	ILLUMINA	2015-09-23	SRR1798739	SRS843236	SRP053932	GSM1607153	8-day-old		adult		brain tissue	brain	public	TRANSCRIPTOMIC
RNA-Seq	50	PRJNA275154	SAMN03339732		GEO	SRX873061	0	Illumina HiSeq 1000	SINGLE	cDNA		2015-02-11	1367	921	Apis mellifera	ILLUMINA	2015-09-23	SRR1798740	SRS843232	SRP053932	GSM1607154	8-day-old		adult		brain tissue	brain	public	TRANSCRIPTOMIC
RNA-Seq	50	PRJNA275154	SAMN03339730		GEO	SRX873062	0	Illumina HiSeq 1000	SINGLE	cDNA		2015-02-11	1288	856	Apis mellifera	ILLUMINA	2015-09-23	SRR1798741	SRS843234	SRP053932	GSM1607155	8-day-old		adult		brain tissue	brain	public	TRANSCRIPTOMIC
RNA-Seq	50	PRJNA275154	SAMN03339729		GEO	SRX873063	0	Illumina HiSeq 1000	SINGLE	cDNA		2015-02-11	1451	993	Apis mellifera	ILLUMINA	2015-09-23	SRR1798742	SRS843233	SRP053932	GSM1607156	8-day-old		adult		brain tissue	brain	public	TRANSCRIPTOMIC
RNA-Seq	50	PRJNA275154	SAMN03339736		GEO	SRX873064	0	Illumina HiSeq 1000	SINGLE	cDNA		2015-02-11	1273	860	Apis mellifera	ILLUMINA	2015-09-23	SRR1798743	SRS843231	SRP053932	GSM1607157	8-day-old		adult		brain tissue	brain	public	TRANSCRIPTOMIC
RNA-Seq	50	PRJNA275154	SAMN03339735		GEO	SRX873065	0	Illumina HiSeq 1000	SINGLE	cDNA		2015-02-11	1458	982	Apis mellifera	ILLUMINA	2015-09-23	SRR1798744	SRS843230	SRP053932	GSM1607158	8-day-old		adult		brain tissue	brain	public	TRANSCRIPTOMIC
RNA-Seq	50	PRJNA275154	SAMN03339725		GEO	SRX873066	0	Illumina HiSeq 1000	SINGLE	cDNA		2015-02-11	1410	954	Apis mellifera	ILLUMINA	2015-09-23	SRR1798745	SRS843229	SRP053932	GSM1607159	8-day-old		adult		brain tissue	brain	public	TRANSCRIPTOMIC
RNA-Seq	50	PRJNA275154	SAMN03339733		GEO	SRX873067	0	Illumina HiSeq 1000	SINGLE	cDNA		2015-02-11	1520	1038	Apis mellifera	ILLUMINA	2015-09-23	SRR1798746	SRS843226	SRP053932	GSM1607160	8-day-old		adult		brain tissue	brain	public	TRANSCRIPTOMIC
RNA-Seq	50	PRJNA275154	SAMN03339734		GEO	SRX873068	0	Illumina HiSeq 1000	SINGLE	cDNA		2015-02-11	1500	1029	Apis mellifera	ILLUMINA	2015-09-23	SRR1798747	SRS843228	SRP053932	GSM1607161	8-day-old		adult		brain tissue	brain	public	TRANSCRIPTOMIC
RNA-Seq	50	PRJNA275154	SAMN03339731		GEO	SRX873069	0	Illumina HiSeq 1000	SINGLE	cDNA		2015-02-11	1655	1124	Apis mellifera	ILLUMINA	2015-09-23	SRR1798748	SRS843225	SRP053932	GSM1607162	8-day-old		adult		brain tissue	brain	public	TRANSCRIPTOMIC
RNA-Seq	50	PRJNA275154	SAMN03339726		GEO	SRX873070	0	Illumina HiSeq 1000	SINGLE	cDNA		2015-02-11	1331	912	Apis mellifera	ILLUMINA	2015-09-23	SRR1798749	SRS843224	SRP053932	GSM1607163	8-day-old		adult		brain tissue	brain	public	TRANSCRIPTOMIC
RNA-Seq	50	PRJNA275154	SAMN03339727		GEO	SRX873071	0	Illumina HiSeq 1000	SINGLE	cDNA		2015-02-11	1874	1274	Apis mellifera	ILLUMINA	2015-09-23	SRR1798750	SRS843223	SRP053932	GSM1607164	8-day-old		adult		brain tissue	brain	public	TRANSCRIPTOMIC
RNA-Seq	176	PRJNA277772	SAMN03396603	Model organism or animal	HARVARD UNIVERSITY	SRX1033059	0	Illumina HiSeq 2000	PAIRED	unspecified	AE Larvae Pool 1	2015-05-19	3620	2449	Apis mellifera	ILLUMINA	2015-06-30	SRR2032812	SRS940665	SRP056006	AE Larvae Pool 1		17-Apr-2008		female		whole body	public	TRANSCRIPTOMIC
RNA-Seq	176	PRJNA277772	SAMN03396604	Model organism or animal	HARVARD UNIVERSITY	SRX1033060	0	Illumina HiSeq 2000	PAIRED	unspecified	AE Larvae Pool 2	2015-05-19	3310	2227	Apis mellifera	ILLUMINA	2015-06-30	SRR2032813	SRS940667	SRP056006	AE Larvae Pool 2		17-Apr-2008		female		whole body	public	TRANSCRIPTOMIC
RNA-Seq	176	PRJNA277772	SAMN03396605	Model organism or animal	HARVARD UNIVERSITY	SRX1033062	0	Illumina HiSeq 2000	PAIRED	unspecified	EA Larvae Pool 1	2015-05-19	3061	2066	Apis mellifera	ILLUMINA	2015-06-30	SRR2032814	SRS940668	SRP056006	EA Larvae Pool 1		17-Apr-2008		female		whole body	public	TRANSCRIPTOMIC
RNA-Seq	176	PRJNA277772	SAMN03396606	Model organism or animal	HARVARD UNIVERSITY	SRX1033063	0	Illumina HiSeq 2000	PAIRED	unspecified	EA Larvae Pool 2	2015-05-19	3681	2479	Apis mellifera	ILLUMINA	2015-06-30	SRR2032816	SRS940669	SRP056006	EA Larvae Pool 2		17-Apr-2008		female		whole body	public	TRANSCRIPTOMIC
RNA-Seq	176	PRJNA277772	SAMN03396607	Model organism or animal	HARVARD UNIVERSITY	SRX1033064	0	Illumina HiSeq 2000	PAIRED	unspecified	AE Guards Pool 1	2015-05-19	1252	853	Apis mellifera	ILLUMINA	2015-06-30	SRR2032817	SRS940670	SRP056006	AE Guards Pool 1		17-Apr-2008		female		whole body	public	TRANSCRIPTOMIC
RNA-Seq	176	PRJNA277772	SAMN03396608	Model organism or animal	HARVARD UNIVERSITY	SRX1033065	0	Illumina HiSeq 2000	PAIRED	unspecified	AE Guards Pool 2	2015-05-19	1067	727	Apis mellifera	ILLUMINA	2015-06-30	SRR2032827	SRS940671	SRP056006	AE Guards Pool 2		17-Apr-2008		female		whole body	public	TRANSCRIPTOMIC
RNA-Seq	176	PRJNA277772	SAMN03396609	Model organism or animal	HARVARD UNIVERSITY	SRX1033066	0	Illumina HiSeq 2000	PAIRED	unspecified	EA Guards Pool 1	2015-05-19	3749	2548	Apis mellifera	ILLUMINA	2015-06-30	SRR2032844	SRS940672	SRP056006	EA Guards Pool 1		17-Apr-2008		female		whole body	public	TRANSCRIPTOMIC
RNA-Seq	176	PRJNA277772	SAMN03396610	Model organism or animal	HARVARD UNIVERSITY	SRX1033068	0	Illumina HiSeq 2000	PAIRED	unspecified	EA Guards Pool 2	2015-05-19	5063	3447	Apis mellifera	ILLUMINA	2015-06-30	SRR2032857	SRS940673	SRP056006	EA Guards Pool 2		17-Apr-2008		female		whole body	public	TRANSCRIPTOMIC
RNA-Seq	190	PRJNA277772	SAMN03396611	Model organism or animal	HARVARD UNIVERSITY	SRX1033069	0	Illumina HiSeq 2000	PAIRED	unspecified	AE Brains 1	2015-12-12	3042	2201	Apis mellifera	ILLUMINA	2015-06-01	SRR2032888	SRS940675	SRP056006	AE Brains 1		17-Apr-2008		female		brain	public	TRANSCRIPTOMIC
RNA-Seq	190	PRJNA277772	SAMN03396612	Model organism or animal	HARVARD UNIVERSITY	SRX1033070	0	Illumina HiSeq 2000	PAIRED	unspecified	AE Brains 2	2015-12-12	6514	4735	Apis mellifera	ILLUMINA	2015-06-01	SRR2032907	SRS940676	SRP056006	AE Brains 2		17-Apr-2008		female		brain	public	TRANSCRIPTOMIC
RNA-Seq	190	PRJNA277772	SAMN03396613	Model organism or animal	HARVARD UNIVERSITY	SRX1033071	0	Illumina HiSeq 2000	PAIRED	unspecified	AE Brains 3	2015-12-12	4076	2958	Apis mellifera	ILLUMINA	2015-06-01	SRR2032921	SRS940679	SRP056006	AE Brains 3		17-Apr-2008		female		brain	public	TRANSCRIPTOMIC
RNA-Seq	190	PRJNA277772	SAMN03396614	Model organism or animal	HARVARD UNIVERSITY	SRX1033073	0	Illumina HiSeq 2000	PAIRED	unspecified	EA Brains 1	2015-12-12	8130	5893	Apis mellifera	ILLUMINA	2015-06-01	SRR2032930	SRS940677	SRP056006	EA Brains 1		17-Apr-2008		female		brain	public	TRANSCRIPTOMIC
RNA-Seq	190	PRJNA277772	SAMN03396615	Model organism or animal	HARVARD UNIVERSITY	SRX1033074	0	Illumina HiSeq 2000	PAIRED	unspecified	EA Brains 2	2015-12-12	1736	1260	Apis mellifera	ILLUMINA	2015-06-01	SRR2033014	SRS940680	SRP056006	EA Brains 2		17-Apr-2008		female		brain	public	TRANSCRIPTOMIC
RNA-Seq	190	PRJNA277772	SAMN03396616	Model organism or animal	HARVARD UNIVERSITY	SRX1033075	0	Illumina HiSeq 2000	PAIRED	unspecified	EA Brains 3	2015-12-12	8052	5834	Apis mellifera	ILLUMINA	2015-06-01	SRR2033015	SRS940681	SRP056006	EA Brains 3		17-Apr-2008		female		brain	public	TRANSCRIPTOMIC
RNA-Seq	180	PRJNA277991	SAMN03401145	Model organism or animal	JIANGXI AGRICULTURAL UNIVERSITY	SRX955729	0	Illumina HiSeq 2000	PAIRED	size fractionation		2015-03-30	4346	3080	Apis cerana	ILLUMINA	2016-03-11	SRR1914350	SRS873533	SRP056129	Haploid drone		2014-08		male			public	TRANSCRIPTOMIC
RNA-Seq	180	PRJNA277991	SAMN03401146	Model organism or animal	JIANGXI AGRICULTURAL UNIVERSITY	SRX955730	0	Illumina HiSeq 2000	PAIRED	size fractionation		2015-03-30	4339	3099	Apis cerana cerana	ILLUMINA	2016-03-11	SRR1914351	SRS873534	SRP056129	Diploid drone		2014-08		male			public	TRANSCRIPTOMIC
RNA-Seq	202	PRJNA284414	SAMN03701997	Invertebrate	USDA	SRX1033891	101	Illumina HiSeq 2000	PAIRED	unspecified	253-a	2015-05-22	9357	6425	Apis mellifera ligustica	ILLUMINA	2016-05-19	SRR2033979	SRS941340	SRP058509	S. alvi; Incubator (RS253-b)		23-May-2013		female		whole abdomen	public	TRANSCRIPTOMIC
RNA-Seq	202	PRJNA284414	SAMN03701998	Invertebrate	USDA	SRX1034463	101	Illumina HiSeq 2000	PAIRED	unspecified		2015-05-22	10039	6888	Apis mellifera ligustica	ILLUMINA	2016-05-19	SRR2034245	SRS941973	SRP058509	Control; Incubator (RS253-a)		23-May-2013		female		whole abdomen	public	TRANSCRIPTOMIC
RNA-Seq	202	PRJNA284414	SAMN03701999	Invertebrate	USDA	SRX1034467	101	Illumina HiSeq 2000	PAIRED	unspecified		2015-05-22	9694	6665	Apis mellifera ligustica	ILLUMINA	2016-05-19	SRR2034249	SRS941977	SRP058509	L. passim; Incubator (RS253-c)		23-May-2013		female		whole abdomen	public	TRANSCRIPTOMIC
RNA-Seq	202	PRJNA284414	SAMN03702000	Invertebrate	USDA	SRX1034472	101	Illumina HiSeq 2000	PAIRED	unspecified		2015-05-22	9602	6593	Apis mellifera ligustica	ILLUMINA	2016-05-19	SRR2034253	SRS941981	SRP058509	S. alvi + L. passim; Incubator (RS253-d)		23-May-2013		female		whole abdomen	public	TRANSCRIPTOMIC
RNA-Seq	202	PRJNA284414	SAMN03702002	Invertebrate	USDA	SRX1034483	101	Illumina HiSeq 2000	PAIRED	unspecified		2015-05-22	9654	6432	Apis mellifera ligustica	ILLUMINA	2016-05-19	SRR2034266	SRS941993	SRP058509	S. alvi; Hive (RS274-b)		23-May-2013		female		whole abdomen	public	TRANSCRIPTOMIC
RNA-Seq	202	PRJNA284414	SAMN03702003	Invertebrate	USDA	SRX1034486	101	Illumina HiSeq 2000	PAIRED	unspecified		2015-05-22	8566	5714	Apis mellifera ligustica	ILLUMINA	2016-05-19	SRR2034269	SRS941997	SRP058509	L. passim; Hive (RS274-c)		23-May-2013		female		whole abdomen	public	TRANSCRIPTOMIC
RNA-Seq	202	PRJNA284414	SAMN03702004	Invertebrate	USDA	SRX1034489	101	Illumina HiSeq 2000	PAIRED	unspecified		2015-05-22	8738	5816	Apis mellifera ligustica	ILLUMINA	2016-05-19	SRR2034271	SRS942000	SRP058509	S. alvi + L. passim; Hive (RS274-d)		23-May-2013		female		whole abdomen	public	TRANSCRIPTOMIC
RNA-Seq	199	PRJNA292006	SAMN03959811		GEO	SRX1134074	0	Illumina HiSeq 2500	PAIRED	cDNA		2015-08-05	3678	2151	Apis mellifera	ILLUMINA	2015-08-07	SRR2146251	SRS1024014	SRP062064	GSM1844608	day 14 after emergence from the comb				Hypopharyngeal gland	hypopharyngeal gland	public	TRANSCRIPTOMIC
RNA-Seq	199	PRJNA292006	SAMN03959810		GEO	SRX1134073	0	Illumina HiSeq 2500	PAIRED	cDNA		2015-08-05	3672	2146	Apis mellifera	ILLUMINA	2015-08-07	SRR2146250	SRS1024015	SRP062064	GSM1844607	day 13 after emergence from the comb				Hypopharyngeal gland	hypopharyngeal gland	public	TRANSCRIPTOMIC
RNA-Seq	199	PRJNA292006	SAMN03959809		GEO	SRX1134072	0	Illumina HiSeq 2500	PAIRED	cDNA		2015-08-05	3427	2037	Apis mellifera	ILLUMINA	2015-08-07	SRR2146249	SRS1024016	SRP062064	GSM1844606	day 12 after emergence from the comb				Hypopharyngeal gland	hypopharyngeal gland	public	TRANSCRIPTOMIC
RNA-Seq	199	PRJNA292006	SAMN03959808		GEO	SRX1134071	0	Illumina HiSeq 2500	PAIRED	cDNA		2015-08-05	3486	2057	Apis mellifera	ILLUMINA	2015-08-07	SRR2146248	SRS1024017	SRP062064	GSM1844605	day 11 after emergence from the comb				Hypopharyngeal gland	hypopharyngeal gland	public	TRANSCRIPTOMIC
RNA-Seq	199	PRJNA292006	SAMN03959807		GEO	SRX1134070	0	Illumina HiSeq 2500	PAIRED	cDNA		2015-08-05	3310	1947	Apis mellifera	ILLUMINA	2015-08-07	SRR2146247	SRS1024018	SRP062064	GSM1844604	day 10 after emergence from the comb				Hypopharyngeal gland	hypopharyngeal gland	public	TRANSCRIPTOMIC
RNA-Seq	199	PRJNA292006	SAMN03959806		GEO	SRX1134069	0	Illumina HiSeq 2500	PAIRED	cDNA		2015-08-05	3227	1894	Apis mellifera	ILLUMINA	2015-08-07	SRR2146246	SRS1024019	SRP062064	GSM1844603	day 9 after emergence from the comb				Hypopharyngeal gland	hypopharyngeal gland	public	TRANSCRIPTOMIC
RNA-Seq	201	PRJNA292367	SAMN03975637	Model organism or animal	SHANDONG NORMAL UNIVERSITY	SRX1140298	0	Illumina HiSeq 2500	PAIRED	PolyA		2015-08-10	3453	2189	Apis mellifera	ILLUMINA	2015-08-11	SRR2153227	SRS1025772	SRP062201	4d starved honey bee worker larva (Apis mellifera)	1			not collected		whole larva body	public	TRANSCRIPTOMIC
RNA-Seq	201	PRJNA292367	SAMN03975637	Model organism or animal	SHANDONG NORMAL UNIVERSITY	SRX1140298	0	Illumina HiSeq 2500	PAIRED	PolyA		2015-08-11	3155	2005	Apis mellifera	ILLUMINA	2015-08-11	SRR2153228	SRS1025772	SRP062201	4d starved honey bee worker larva (Apis mellifera)	1			not collected		whole larva body	public	TRANSCRIPTOMIC
RNA-Seq	201	PRJNA292367	SAMN03975637	Model organism or animal	SHANDONG NORMAL UNIVERSITY	SRX1140298	0	Illumina HiSeq 2500	PAIRED	PolyA		2015-08-11	3822	2420	Apis mellifera	ILLUMINA	2015-08-11	SRR2153229	SRS1025772	SRP062201	4d starved honey bee worker larva (Apis mellifera)	1			not collected		whole larva body	public	TRANSCRIPTOMIC
RNA-Seq	201	PRJNA292367	SAMN03975636	Model organism or animal	SHANDONG NORMAL UNIVERSITY	SRX1140324	0	Illumina HiSeq 2500	PAIRED	PolyA		2015-08-10	3105	1952	Apis mellifera	ILLUMINA	2015-08-11	SRR2153257	SRS1025798	SRP062201	4d fed honey bee worker larva (Apis mellifera)	1			not collected		whole larva body	public	TRANSCRIPTOMIC
RNA-Seq	201	PRJNA292367	SAMN03975636	Model organism or animal	SHANDONG NORMAL UNIVERSITY	SRX1140324	0	Illumina HiSeq 2500	PAIRED	PolyA		2015-08-10	3175	2018	Apis mellifera	ILLUMINA	2015-08-11	SRR2153259	SRS1025798	SRP062201	4d fed honey bee worker larva (Apis mellifera)	1			not collected		whole larva body	public	TRANSCRIPTOMIC
RNA-Seq	201	PRJNA292367	SAMN03975636	Model organism or animal	SHANDONG NORMAL UNIVERSITY	SRX1140324	0	Illumina HiSeq 2500	PAIRED	PolyA		2015-08-10	3535	2243	Apis mellifera	ILLUMINA	2015-08-11	SRR2153260	SRS1025798	SRP062201	4d fed honey bee worker larva (Apis mellifera)	1			not collected		whole larva body	public	TRANSCRIPTOMIC
RNA-Seq	201	PRJNA292367	SAMN03975662	Model organism or animal	SHANDONG NORMAL UNIVERSITY	SRX1140341	0	Illumina HiSeq 2500	PAIRED	PolyA		2015-08-10	3263	2055	Apis mellifera	ILLUMINA	2015-08-11	SRR2153280	SRS1025814	SRP062201	2d starved honey bee worker larva	1			not collected		whole larva body	public	TRANSCRIPTOMIC
RNA-Seq	201	PRJNA292367	SAMN03975662	Model organism or animal	SHANDONG NORMAL UNIVERSITY	SRX1140341	0	Illumina HiSeq 2500	PAIRED	PolyA		2015-08-11	3276	2067	Apis mellifera	ILLUMINA	2015-08-11	SRR2153281	SRS1025814	SRP062201	2d starved honey bee worker larva	1			not collected		whole larva body	public	TRANSCRIPTOMIC
RNA-Seq	201	PRJNA292367	SAMN03975662	Model organism or animal	SHANDONG NORMAL UNIVERSITY	SRX1140341	0	Illumina HiSeq 2500	PAIRED	PolyA		2015-08-11	3139	1974	Apis mellifera	ILLUMINA	2015-08-11	SRR2153282	SRS1025814	SRP062201	2d starved honey bee worker larva	1			not collected		whole larva body	public	TRANSCRIPTOMIC
RNA-Seq	201	PRJNA292367	SAMN03975661	Model organism or animal	SHANDONG NORMAL UNIVERSITY	SRX1140345	0	Illumina HiSeq 2500	PAIRED	PolyA		2015-08-10	3244	2039	Apis mellifera	ILLUMINA	2015-08-11	SRR2153283	SRS1025817	SRP062201	2d fed honey bee worker larva	1			not collected		whole larva body	public	TRANSCRIPTOMIC
RNA-Seq	201	PRJNA292367	SAMN03975661	Model organism or animal	SHANDONG NORMAL UNIVERSITY	SRX1140345	0	Illumina HiSeq 2500	PAIRED	PolyA		2015-08-10	3113	1966	Apis mellifera	ILLUMINA	2015-08-11	SRR2153286	SRS1025817	SRP062201	2d fed honey bee worker larva	1			not collected		whole larva body	public	TRANSCRIPTOMIC
RNA-Seq	201	PRJNA292367	SAMN03975661	Model organism or animal	SHANDONG NORMAL UNIVERSITY	SRX1140345	0	Illumina HiSeq 2500	PAIRED	PolyA		2015-08-11	3010	1879	Apis mellifera	ILLUMINA	2015-08-11	SRR2153287	SRS1025817	SRP062201	2d fed honey bee worker larva	1			not collected		whole larva body	public	TRANSCRIPTOMIC
RNA-Seq	202	PRJNA306498	SAMN04351112		GEO	SRX1492013	0	Illumina HiSeq 2500	PAIRED	cDNA		2015-12-18	4063	2655	Apis mellifera	ILLUMINA	2015-12-22	SRR3033273	SRS1213454	SRP067582	GSM1975532			Adult workers >18 days post emergence		Fat body and ovary of one individual with active ovaries	Eviscerated abdomen with attached fat bodies and active ovaries	public	TRANSCRIPTOMIC
RNA-Seq	202	PRJNA306498	SAMN04351109		GEO	SRX1492010	0	Illumina HiSeq 2500	PAIRED	cDNA		2015-12-18	3199	2081	Apis mellifera	ILLUMINA	2015-12-22	SRR3033270	SRS1213455	SRP067582	GSM1975529			Adult workers >18 days post emergence		Fat body and ovary of one individual with active ovaries	Eviscerated abdomen with attached fat bodies and active ovaries	public	TRANSCRIPTOMIC
RNA-Seq	202	PRJNA306498	SAMN04351111		GEO	SRX1492012	0	Illumina HiSeq 2500	PAIRED	cDNA		2015-12-18	3565	2307	Apis mellifera	ILLUMINA	2015-12-22	SRR3033272	SRS1213456	SRP067582	GSM1975531			Adult workers >18 days post emergence		Fat body and ovary of one individual with active ovaries	Eviscerated abdomen with attached fat bodies and active ovaries	public	TRANSCRIPTOMIC
RNA-Seq	202	PRJNA306498	SAMN04351110		GEO	SRX1492011	0	Illumina HiSeq 2500	PAIRED	cDNA		2015-12-18	3955	2585	Apis mellifera	ILLUMINA	2015-12-22	SRR3033271	SRS1213457	SRP067582	GSM1975530			Adult workers >18 days post emergence		Fat body and ovary of one individual with active ovaries	Eviscerated abdomen with attached fat bodies and active ovaries	public	TRANSCRIPTOMIC
RNA-Seq	202	PRJNA306498	SAMN04351108		GEO	SRX1492009	0	Illumina HiSeq 2500	PAIRED	cDNA		2015-12-18	4170	2711	Apis mellifera	ILLUMINA	2015-12-22	SRR3033269	SRS1213458	SRP067582	GSM1975528			Adult workers >18 days post emergence		Fat body and ovary of one individual with active ovaries	Eviscerated abdomen with attached fat bodies and active ovaries	public	TRANSCRIPTOMIC
RNA-Seq	202	PRJNA306498	SAMN04351107		GEO	SRX1492008	0	Illumina HiSeq 2500	PAIRED	cDNA		2015-12-18	4297	2784	Apis mellifera	ILLUMINA	2015-12-22	SRR3033268	SRS1213459	SRP067582	GSM1975527			Adult workers >18 days post emergence		Fat body and ovary of one individual with active ovaries	Eviscerated abdomen with attached fat bodies and active ovaries	public	TRANSCRIPTOMIC
RNA-Seq	202	PRJNA306498	SAMN04351106		GEO	SRX1492007	0	Illumina HiSeq 2500	PAIRED	cDNA		2015-12-18	3790	2442	Apis mellifera	ILLUMINA	2015-12-22	SRR3033267	SRS1213460	SRP067582	GSM1975526			Adult workers >18 days post emergence		Fat body and ovary of one individual with active ovaries	Eviscerated abdomen with attached fat bodies and active ovaries	public	TRANSCRIPTOMIC
RNA-Seq	202	PRJNA306498	SAMN04351105		GEO	SRX1492006	0	Illumina HiSeq 2500	PAIRED	cDNA		2015-12-18	3481	2226	Apis mellifera	ILLUMINA	2015-12-22	SRR3033266	SRS1213461	SRP067582	GSM1975525			Adult workers >18 days post emergence		Fat body and ovary of one individual with active ovaries	Eviscerated abdomen with attached fat bodies and active ovaries	public	TRANSCRIPTOMIC
RNA-Seq	202	PRJNA306498	SAMN04351104		GEO	SRX1492005	0	Illumina HiSeq 2500	PAIRED	cDNA		2015-12-18	3151	2030	Apis mellifera	ILLUMINA	2015-12-22	SRR3033265	SRS1213462	SRP067582	GSM1975524			Adult workers >18 days post emergence		Fat body and ovary of one individual with active ovaries	Eviscerated abdomen with attached fat bodies and active ovaries	public	TRANSCRIPTOMIC
RNA-Seq	202	PRJNA306498	SAMN04351102		GEO	SRX1492003	0	Illumina HiSeq 2500	PAIRED	cDNA		2015-12-18	4326	2816	Apis mellifera	ILLUMINA	2015-12-22	SRR3033263	SRS1213463	SRP067582	GSM1975522			Adult workers >18 days post emergence		Fat body and ovary of one individual with active ovaries	Eviscerated abdomen with attached fat bodies and active ovaries	public	TRANSCRIPTOMIC
RNA-Seq	202	PRJNA306498	SAMN04351103		GEO	SRX1492004	0	Illumina HiSeq 2500	PAIRED	cDNA		2015-12-18	3448	2256	Apis mellifera	ILLUMINA	2015-12-22	SRR3033264	SRS1213464	SRP067582	GSM1975523			Adult workers >18 days post emergence		Fat body and ovary of one individual with active ovaries	Eviscerated abdomen with attached fat bodies and active ovaries	public	TRANSCRIPTOMIC
RNA-Seq	202	PRJNA306498	SAMN04351101		GEO	SRX1492002	0	Illumina HiSeq 2500	PAIRED	cDNA		2015-12-18	4556	2984	Apis mellifera	ILLUMINA	2015-12-22	SRR3033262	SRS1213465	SRP067582	GSM1975521			Adult workers >18 days post emergence		Fat body and ovary of one individual with active ovaries	Eviscerated abdomen with attached fat bodies and active ovaries	public	TRANSCRIPTOMIC
RNA-Seq	202	PRJNA306498	SAMN04351100		GEO	SRX1492001	0	Illumina HiSeq 2500	PAIRED	cDNA		2015-12-18	2699	1784	Apis mellifera	ILLUMINA	2015-12-22	SRR3033261	SRS1213466	SRP067582	GSM1975520			Adult workers >18 days post emergence		Fat body and ovary of one individual with inactive ovaries	Eviscerated abdomen with attached fat bodies and inactive ovaries	public	TRANSCRIPTOMIC
RNA-Seq	202	PRJNA306498	SAMN04351099		GEO	SRX1492000	0	Illumina HiSeq 2500	PAIRED	cDNA		2015-12-18	4231	2742	Apis mellifera	ILLUMINA	2015-12-22	SRR3033260	SRS1213467	SRP067582	GSM1975519			Adult workers >18 days post emergence		Fat body and ovary of one individual with inactive ovaries	Eviscerated abdomen with attached fat bodies and inactive ovaries	public	TRANSCRIPTOMIC
RNA-Seq	202	PRJNA306498	SAMN04351097		GEO	SRX1491998	0	Illumina HiSeq 2500	PAIRED	cDNA		2015-12-18	3472	2303	Apis mellifera	ILLUMINA	2015-12-22	SRR3033258	SRS1213468	SRP067582	GSM1975517			Adult workers >18 days post emergence		Fat body and ovary of one individual with inactive ovaries	Eviscerated abdomen with attached fat bodies and inactive ovaries	public	TRANSCRIPTOMIC
RNA-Seq	202	PRJNA306498	SAMN04351098		GEO	SRX1491999	0	Illumina HiSeq 2500	PAIRED	cDNA		2015-12-18	4273	2800	Apis mellifera	ILLUMINA	2015-12-22	SRR3033259	SRS1213469	SRP067582	GSM1975518			Adult workers >18 days post emergence		Fat body and ovary of one individual with inactive ovaries	Eviscerated abdomen with attached fat bodies and inactive ovaries	public	TRANSCRIPTOMIC
RNA-Seq	202	PRJNA306498	SAMN04351096		GEO	SRX1491997	0	Illumina HiSeq 2500	PAIRED	cDNA		2015-12-18	3865	2536	Apis mellifera	ILLUMINA	2015-12-22	SRR3033257	SRS1213470	SRP067582	GSM1975516			Adult workers >18 days post emergence		Fat body and ovary of one individual with inactive ovaries	Eviscerated abdomen with attached fat bodies and inactive ovaries	public	TRANSCRIPTOMIC
RNA-Seq	202	PRJNA306498	SAMN04351095		GEO	SRX1491996	0	Illumina HiSeq 2500	PAIRED	cDNA		2015-12-18	1975	1290	Apis mellifera	ILLUMINA	2015-12-22	SRR3033256	SRS1213471	SRP067582	GSM1975515			Adult workers >18 days post emergence		Fat body and ovary of one individual with inactive ovaries	Eviscerated abdomen with attached fat bodies and inactive ovaries	public	TRANSCRIPTOMIC
RNA-Seq	202	PRJNA306498	SAMN04351094		GEO	SRX1491995	0	Illumina HiSeq 2500	PAIRED	cDNA		2015-12-18	3348	2185	Apis mellifera	ILLUMINA	2015-12-22	SRR3033255	SRS1213472	SRP067582	GSM1975514			Adult workers >18 days post emergence		Fat body and ovary of one individual with inactive ovaries	Eviscerated abdomen with attached fat bodies and inactive ovaries	public	TRANSCRIPTOMIC
RNA-Seq	202	PRJNA306498	SAMN04351093		GEO	SRX1491994	0	Illumina HiSeq 2500	PAIRED	cDNA		2015-12-18	3814	2482	Apis mellifera	ILLUMINA	2015-12-22	SRR3033254	SRS1213473	SRP067582	GSM1975513			Adult workers >18 days post emergence		Fat body and ovary of one individual with inactive ovaries	Eviscerated abdomen with attached fat bodies and inactive ovaries	public	TRANSCRIPTOMIC
RNA-Seq	202	PRJNA306498	SAMN04351092		GEO	SRX1491993	0	Illumina HiSeq 2500	PAIRED	cDNA		2015-12-18	4289	2840	Apis mellifera	ILLUMINA	2015-12-22	SRR3033253	SRS1213474	SRP067582	GSM1975512			Adult workers >18 days post emergence		Fat body and ovary of one individual with inactive ovaries	Eviscerated abdomen with attached fat bodies and inactive ovaries	public	TRANSCRIPTOMIC
RNA-Seq	202	PRJNA306498	SAMN04351091		GEO	SRX1491992	0	Illumina HiSeq 2500	PAIRED	cDNA		2015-12-18	3543	2333	Apis mellifera	ILLUMINA	2015-12-22	SRR3033252	SRS1213475	SRP067582	GSM1975511			Adult workers >18 days post emergence		Fat body and ovary of one individual with inactive ovaries	Eviscerated abdomen with attached fat bodies and inactive ovaries	public	TRANSCRIPTOMIC
RNA-Seq	202	PRJNA306498	SAMN04351090		GEO	SRX1491991	0	Illumina HiSeq 2500	PAIRED	cDNA		2015-12-18	4190	2743	Apis mellifera	ILLUMINA	2015-12-22	SRR3033251	SRS1213476	SRP067582	GSM1975510			Adult workers >18 days post emergence		Fat body and ovary of one individual with inactive ovaries	Eviscerated abdomen with attached fat bodies and inactive ovaries	public	TRANSCRIPTOMIC
RNA-Seq	202	PRJNA306498	SAMN04351089		GEO	SRX1491990	0	Illumina HiSeq 2500	PAIRED	cDNA		2015-12-18	2827	1832	Apis mellifera	ILLUMINA	2015-12-22	SRR3033250	SRS1213477	SRP067582	GSM1975509			Adult workers >18 days post emergence		Fat body and ovary of one individual with inactive ovaries	Eviscerated abdomen with attached fat bodies and inactive ovaries	public	TRANSCRIPTOMIC
RNA-Seq	202	PRJNA306498	SAMN04351088		GEO	SRX1491989	0	Illumina HiSeq 2500	PAIRED	cDNA		2015-12-18	3361	2221	Apis mellifera	ILLUMINA	2015-12-22	SRR3033249	SRS1213478	SRP067582	GSM1975508			Adult workers >18 days post emergence		Fat body and ovary of one individual with inactive ovaries	Eviscerated abdomen with attached fat bodies and inactive ovaries	public	TRANSCRIPTOMIC
RNA-Seq	251	PRJNA308280	SAMN04390236	Invertebrate	HONEYBEE RESEARCH INSTITUTE	SRX1525843	0	Illumina HiSeq 2500	PAIRED	PolyA		2016-01-09	4826	2341	Apis mellifera	ILLUMINA	2017-01-12	SRR3095478	SRS1243759	SRP068248	QWL2		not collected				larvae body	public	TRANSCRIPTOMIC
RNA-Seq	251	PRJNA308280	SAMN04390236	Invertebrate	HONEYBEE RESEARCH INSTITUTE	SRX1525843	0	Illumina HiSeq 2500	PAIRED	PolyA		2016-01-09	4881	2360	Apis mellifera	ILLUMINA	2017-01-12	SRR3095479	SRS1243759	SRP068248	QWL2		not collected				larvae body	public	TRANSCRIPTOMIC
RNA-Seq	251	PRJNA308280	SAMN04390236	Invertebrate	HONEYBEE RESEARCH INSTITUTE	SRX1525843	0	Illumina HiSeq 2500	PAIRED	PolyA		2016-01-09	4839	2294	Apis mellifera	ILLUMINA	2017-01-12	SRR3095480	SRS1243759	SRP068248	QWL2		not collected				larvae body	public	TRANSCRIPTOMIC
RNA-Seq	251	PRJNA308280	SAMN04390236	Invertebrate	HONEYBEE RESEARCH INSTITUTE	SRX1526227	0	Illumina HiSeq 2500	PAIRED	PolyA		2016-01-10	7358	3706	Apis mellifera	ILLUMINA	2016-01-12	SRR3095836	SRS1243759	SRP068248	QWL2		not collected				larvae body	public	TRANSCRIPTOMIC
RNA-Seq	251	PRJNA308280	SAMN04390236	Invertebrate	HONEYBEE RESEARCH INSTITUTE	SRX1526227	0	Illumina HiSeq 2500	PAIRED	PolyA		2016-01-10	6792	3466	Apis mellifera	ILLUMINA	2016-01-12	SRR3095837	SRS1243759	SRP068248	QWL2		not collected				larvae body	public	TRANSCRIPTOMIC
RNA-Seq	251	PRJNA308280	SAMN04390236	Invertebrate	HONEYBEE RESEARCH INSTITUTE	SRX1526227	0	Illumina HiSeq 2500	PAIRED	PolyA		2016-01-11	8641	4327	Apis mellifera	ILLUMINA	2016-01-12	SRR3095838	SRS1243759	SRP068248	QWL2		not collected				larvae body	public	TRANSCRIPTOMIC
RNA-Seq	251	PRJNA308280	SAMN04390236	Invertebrate	HONEYBEE RESEARCH INSTITUTE	SRX1526227	0	Illumina HiSeq 2500	PAIRED	PolyA		2016-01-10	4552	2157	Apis mellifera	ILLUMINA	2016-01-12	SRR3095839	SRS1243759	SRP068248	QWL2		not collected				larvae body	public	TRANSCRIPTOMIC
RNA-Seq	251	PRJNA308280	SAMN04390236	Invertebrate	HONEYBEE RESEARCH INSTITUTE	SRX1526227	0	Illumina HiSeq 2500	PAIRED	PolyA		2016-01-10	4637	2174	Apis mellifera	ILLUMINA	2016-01-12	SRR3095842	SRS1243759	SRP068248	QWL2		not collected				larvae body	public	TRANSCRIPTOMIC
RNA-Seq	251	PRJNA308280	SAMN04390236	Invertebrate	HONEYBEE RESEARCH INSTITUTE	SRX1526227	0	Illumina HiSeq 2500	PAIRED	PolyA		2016-01-10	4648	2201	Apis mellifera	ILLUMINA	2016-01-12	SRR3095843	SRS1243759	SRP068248	QWL2		not collected				larvae body	public	TRANSCRIPTOMIC
RNA-Seq	251	PRJNA308280	SAMN04390203	Invertebrate	HONEYBEE RESEARCH INSTITUTE	SRX1526239	0	Illumina HiSeq 2500	PAIRED	PolyA		2016-01-11	6912	3324	Apis mellifera	ILLUMINA	2016-01-12	SRR3095845	SRS1244142	SRP068248	QWL1		not collected				larvae body	public	TRANSCRIPTOMIC
RNA-Seq	251	PRJNA308280	SAMN04390203	Invertebrate	HONEYBEE RESEARCH INSTITUTE	SRX1526239	0	Illumina HiSeq 2500	PAIRED	PolyA		2016-01-11	7733	3721	Apis mellifera	ILLUMINA	2016-01-12	SRR3095846	SRS1244142	SRP068248	QWL1		not collected				larvae body	public	TRANSCRIPTOMIC
RNA-Seq	251	PRJNA308280	SAMN04390203	Invertebrate	HONEYBEE RESEARCH INSTITUTE	SRX1526239	0	Illumina HiSeq 2500	PAIRED	PolyA		2016-01-11	7958	3831	Apis mellifera	ILLUMINA	2016-01-12	SRR3095847	SRS1244142	SRP068248	QWL1		not collected				larvae body	public	TRANSCRIPTOMIC
RNA-Seq	251	PRJNA308280	SAMN04390203	Invertebrate	HONEYBEE RESEARCH INSTITUTE	SRX1526239	0	Illumina HiSeq 2500	PAIRED	PolyA		2016-01-10	4866	2271	Apis mellifera	ILLUMINA	2016-01-12	SRR3095848	SRS1244142	SRP068248	QWL1		not collected				larvae body	public	TRANSCRIPTOMIC
RNA-Seq	251	PRJNA308280	SAMN04390203	Invertebrate	HONEYBEE RESEARCH INSTITUTE	SRX1526239	0	Illumina HiSeq 2500	PAIRED	PolyA		2016-01-11	4718	2219	Apis mellifera	ILLUMINA	2016-01-12	SRR3095849	SRS1244142	SRP068248	QWL1		not collected				larvae body	public	TRANSCRIPTOMIC
RNA-Seq	251	PRJNA308280	SAMN04390203	Invertebrate	HONEYBEE RESEARCH INSTITUTE	SRX1526239	0	Illumina HiSeq 2500	PAIRED	PolyA		2016-01-10	4826	2270	Apis mellifera	ILLUMINA	2016-01-12	SRR3095850	SRS1244142	SRP068248	QWL1		not collected				larvae body	public	TRANSCRIPTOMIC
RNA-Seq	201	PRJNA308280	SAMN04390202	Invertebrate	HONEYBEE RESEARCH INSTITUTE	SRX1526240	0	Illumina HiSeq 2500	PAIRED	PolyA		2016-01-12	5646	3606	Apis mellifera	ILLUMINA	2016-01-12	SRR3095863	SRS1244143	SRP068248	QWE		not collected				larvae body	public	TRANSCRIPTOMIC
RNA-Seq	201	PRJNA308280	SAMN04390202	Invertebrate	HONEYBEE RESEARCH INSTITUTE	SRX1526240	0	Illumina HiSeq 2500	PAIRED	PolyA		2016-01-12	5585	3579	Apis mellifera	ILLUMINA	2016-01-12	SRR3095864	SRS1244143	SRP068248	QWE		not collected				larvae body	public	TRANSCRIPTOMIC
RNA-Seq	201	PRJNA308280	SAMN04390202	Invertebrate	HONEYBEE RESEARCH INSTITUTE	SRX1526240	0	Illumina HiSeq 2500	PAIRED	PolyA		2016-01-12	5975	3801	Apis mellifera	ILLUMINA	2016-01-12	SRR3095865	SRS1244143	SRP068248	QWE		not collected				larvae body	public	TRANSCRIPTOMIC
RNA-Seq	251	PRJNA308280	SAMN04390202	Invertebrate	HONEYBEE RESEARCH INSTITUTE	SRX1526240	0	Illumina HiSeq 2500	PAIRED	PolyA		2016-01-10	4904	2341	Apis mellifera	ILLUMINA	2016-01-12	SRR3095866	SRS1244143	SRP068248	QWE		not collected				larvae body	public	TRANSCRIPTOMIC
RNA-Seq	251	PRJNA308280	SAMN04390202	Invertebrate	HONEYBEE RESEARCH INSTITUTE	SRX1526240	0	Illumina HiSeq 2500	PAIRED	PolyA		2016-01-10	5166	2428	Apis mellifera	ILLUMINA	2016-01-12	SRR3095867	SRS1244143	SRP068248	QWE		not collected				larvae body	public	TRANSCRIPTOMIC
RNA-Seq	251	PRJNA308280	SAMN04390202	Invertebrate	HONEYBEE RESEARCH INSTITUTE	SRX1526240	0	Illumina HiSeq 2500	PAIRED	PolyA		2016-01-10	5159	2415	Apis mellifera	ILLUMINA	2016-01-12	SRR3095868	SRS1244143	SRP068248	QWE		not collected				larvae body	public	TRANSCRIPTOMIC
RNA-Seq	251	PRJNA308280	SAMN04390201	Invertebrate	HONEYBEE RESEARCH INSTITUTE	SRX1526252	0	Illumina HiSeq 2500	PAIRED	PolyA		2016-01-11	7622	3702	Apis mellifera	ILLUMINA	2016-01-12	SRR3095870	SRS1244155	SRP068248	QWL3		not collected				larvae body	public	TRANSCRIPTOMIC
RNA-Seq	251	PRJNA308280	SAMN04390201	Invertebrate	HONEYBEE RESEARCH INSTITUTE	SRX1526252	0	Illumina HiSeq 2500	PAIRED	PolyA		2016-01-11	7693	3714	Apis mellifera	ILLUMINA	2016-01-12	SRR3095871	SRS1244155	SRP068248	QWL3		not collected				larvae body	public	TRANSCRIPTOMIC
RNA-Seq	251	PRJNA308280	SAMN04390201	Invertebrate	HONEYBEE RESEARCH INSTITUTE	SRX1526252	0	Illumina HiSeq 2500	PAIRED	PolyA		2016-01-11	8302	4015	Apis mellifera	ILLUMINA	2016-01-12	SRR3095872	SRS1244155	SRP068248	QWL3		not collected				larvae body	public	TRANSCRIPTOMIC
RNA-Seq	251	PRJNA308280	SAMN04390201	Invertebrate	HONEYBEE RESEARCH INSTITUTE	SRX1526252	0	Illumina HiSeq 2500	PAIRED	PolyA		2016-01-12	4826	2341	Apis mellifera	ILLUMINA	2016-01-12	SRR3095873	SRS1244155	SRP068248	QWL3		not collected				larvae body	public	TRANSCRIPTOMIC
RNA-Seq	251	PRJNA308280	SAMN04390201	Invertebrate	HONEYBEE RESEARCH INSTITUTE	SRX1526252	0	Illumina HiSeq 2500	PAIRED	PolyA		2016-01-12	4881	2360	Apis mellifera	ILLUMINA	2016-01-12	SRR3095874	SRS1244155	SRP068248	QWL3		not collected				larvae body	public	TRANSCRIPTOMIC
RNA-Seq	251	PRJNA308280	SAMN04390201	Invertebrate	HONEYBEE RESEARCH INSTITUTE	SRX1526252	0	Illumina HiSeq 2500	PAIRED	PolyA		2016-01-12	4839	2294	Apis mellifera	ILLUMINA	2016-01-12	SRR3095876	SRS1244155	SRP068248	QWL3		not collected				larvae body	public	TRANSCRIPTOMIC
RNA-Seq	201	PRJNA308790	SAMN04413663	Invertebrate	HONEYBEE RESEARCH INSTITUTE	SRX1531814	0	Illumina HiSeq 2500	PAIRED	PolyA		2016-01-14	3263	2055	Apis mellifera	ILLUMINA	2016-01-29	SRR3102934	SRS1249139	SRP068487	2-day old worker larvae		not collected				larvae body	public	TRANSCRIPTOMIC
RNA-Seq	201	PRJNA308790	SAMN04413663	Invertebrate	HONEYBEE RESEARCH INSTITUTE	SRX1531814	0	Illumina HiSeq 2500	PAIRED	PolyA		2016-01-26	3276	2067	Apis mellifera	ILLUMINA	2016-01-29	SRR3123272	SRS1249139	SRP068487	2-day old worker larvae		not collected				larvae body	public	TRANSCRIPTOMIC
RNA-Seq	201	PRJNA308790	SAMN04413663	Invertebrate	HONEYBEE RESEARCH INSTITUTE	SRX1531814	0	Illumina HiSeq 2500	PAIRED	PolyA		2016-01-26	3139	1974	Apis mellifera	ILLUMINA	2016-01-29	SRR3123273	SRS1249139	SRP068487	2-day old worker larvae		not collected				larvae body	public	TRANSCRIPTOMIC
RNA-Seq	201	PRJNA308790	SAMN04413663	Invertebrate	HONEYBEE RESEARCH INSTITUTE	SRX1531814	0	Illumina HiSeq 2500	PAIRED	PolyA		2016-01-26	3244	2039	Apis mellifera	ILLUMINA	2016-01-29	SRR3123275	SRS1249139	SRP068487	2-day old worker larvae		not collected				larvae body	public	TRANSCRIPTOMIC
RNA-Seq	201	PRJNA308790	SAMN04413663	Invertebrate	HONEYBEE RESEARCH INSTITUTE	SRX1531814	0	Illumina HiSeq 2500	PAIRED	PolyA		2016-01-26	3113	1966	Apis mellifera	ILLUMINA	2016-01-29	SRR3123276	SRS1249139	SRP068487	2-day old worker larvae		not collected				larvae body	public	TRANSCRIPTOMIC
RNA-Seq	201	PRJNA308790	SAMN04413663	Invertebrate	HONEYBEE RESEARCH INSTITUTE	SRX1531814	0	Illumina HiSeq 2500	PAIRED	PolyA		2016-01-26	3010	1879	Apis mellifera	ILLUMINA	2016-01-29	SRR3123277	SRS1249139	SRP068487	2-day old worker larvae		not collected				larvae body	public	TRANSCRIPTOMIC
RNA-Seq	201	PRJNA308790	SAMN04413664	Invertebrate	HONEYBEE RESEARCH INSTITUTE	SRX1546329	0	Illumina HiSeq 2500	PAIRED	PolyA		2016-01-26	3453	2189	Apis mellifera	ILLUMINA	2016-01-29	SRR3123279	SRS1263211	SRP068487	4-day old worker larvae		not collected				larvae body	public	TRANSCRIPTOMIC
RNA-Seq	201	PRJNA308790	SAMN04413664	Invertebrate	HONEYBEE RESEARCH INSTITUTE	SRX1546329	0	Illumina HiSeq 2500	PAIRED	PolyA		2016-01-26	3155	2005	Apis mellifera	ILLUMINA	2016-01-29	SRR3123281	SRS1263211	SRP068487	4-day old worker larvae		not collected				larvae body	public	TRANSCRIPTOMIC
RNA-Seq	201	PRJNA308790	SAMN04413664	Invertebrate	HONEYBEE RESEARCH INSTITUTE	SRX1546329	0	Illumina HiSeq 2500	PAIRED	PolyA		2016-01-26	3822	2420	Apis mellifera	ILLUMINA	2016-01-29	SRR3123337	SRS1263211	SRP068487	4-day old worker larvae		not collected				larvae body	public	TRANSCRIPTOMIC
RNA-Seq	201	PRJNA308790	SAMN04413664	Invertebrate	HONEYBEE RESEARCH INSTITUTE	SRX1546329	0	Illumina HiSeq 2500	PAIRED	PolyA		2016-01-26	3105	1952	Apis mellifera	ILLUMINA	2016-01-29	SRR3123340	SRS1263211	SRP068487	4-day old worker larvae		not collected				larvae body	public	TRANSCRIPTOMIC
RNA-Seq	201	PRJNA308790	SAMN04413664	Invertebrate	HONEYBEE RESEARCH INSTITUTE	SRX1546329	0	Illumina HiSeq 2500	PAIRED	PolyA		2016-01-26	3175	2018	Apis mellifera	ILLUMINA	2016-01-29	SRR3123341	SRS1263211	SRP068487	4-day old worker larvae		not collected				larvae body	public	TRANSCRIPTOMIC
RNA-Seq	201	PRJNA308790	SAMN04413664	Invertebrate	HONEYBEE RESEARCH INSTITUTE	SRX1546329	0	Illumina HiSeq 2500	PAIRED	PolyA		2016-01-26	3535	2243	Apis mellifera	ILLUMINA	2016-01-29	SRR3123342	SRS1263211	SRP068487	4-day old worker larvae		not collected				larvae body	public	TRANSCRIPTOMIC
RNA-Seq	201	PRJNA308790	SAMN04413667	Invertebrate	HONEYBEE RESEARCH INSTITUTE	SRX1546382	0	Illumina HiSeq 2500	PAIRED	PolyA		2016-01-26	3262	2038	Apis mellifera	ILLUMINA	2016-01-29	SRR3123355	SRS1263242	SRP068487	2-day old queen larvae		not collected				larvae body	public	TRANSCRIPTOMIC
RNA-Seq	201	PRJNA308790	SAMN04413667	Invertebrate	HONEYBEE RESEARCH INSTITUTE	SRX1546382	0	Illumina HiSeq 2500	PAIRED	PolyA		2016-01-26	3117	1935	Apis mellifera	ILLUMINA	2016-01-29	SRR3123357	SRS1263242	SRP068487	2-day old queen larvae		not collected				larvae body	public	TRANSCRIPTOMIC
RNA-Seq	201	PRJNA308790	SAMN04413667	Invertebrate	HONEYBEE RESEARCH INSTITUTE	SRX1546382	0	Illumina HiSeq 2500	PAIRED	PolyA		2016-01-26	2674	1665	Apis mellifera	ILLUMINA	2016-01-29	SRR3123359	SRS1263242	SRP068487	2-day old queen larvae		not collected				larvae body	public	TRANSCRIPTOMIC
RNA-Seq	201	PRJNA308790	SAMN04413667	Invertebrate	HONEYBEE RESEARCH INSTITUTE	SRX1546382	0	Illumina HiSeq 2500	PAIRED	PolyA		2016-01-26	3216	1987	Apis mellifera	ILLUMINA	2016-01-29	SRR3123361	SRS1263242	SRP068487	2-day old queen larvae		not collected				larvae body	public	TRANSCRIPTOMIC
RNA-Seq	201	PRJNA308790	SAMN04413667	Invertebrate	HONEYBEE RESEARCH INSTITUTE	SRX1546382	0	Illumina HiSeq 2500	PAIRED	PolyA		2016-01-26	3220	2011	Apis mellifera	ILLUMINA	2016-01-29	SRR3123362	SRS1263242	SRP068487	2-day old queen larvae		not collected				larvae body	public	TRANSCRIPTOMIC
RNA-Seq	201	PRJNA308790	SAMN04413667	Invertebrate	HONEYBEE RESEARCH INSTITUTE	SRX1546382	0	Illumina HiSeq 2500	PAIRED	PolyA		2016-01-28	3511	2181	Apis mellifera	ILLUMINA	2016-01-29	SRR3123364	SRS1263242	SRP068487	2-day old queen larvae		not collected				larvae body	public	TRANSCRIPTOMIC
RNA-Seq	201	PRJNA308790	SAMN04413668	Invertebrate	HONEYBEE RESEARCH INSTITUTE	SRX1546383	0	Illumina HiSeq 2500	PAIRED	PolyA		2016-01-28	3219	2070	Apis mellifera	ILLUMINA	2016-01-29	SRR3123372	SRS1263243	SRP068487	4-day old queen larvae		not collected				larvae body	public	TRANSCRIPTOMIC
RNA-Seq	201	PRJNA308790	SAMN04413668	Invertebrate	HONEYBEE RESEARCH INSTITUTE	SRX1546383	0	Illumina HiSeq 2500	PAIRED	PolyA		2016-01-28	3879	2490	Apis mellifera	ILLUMINA	2016-01-29	SRR3123380	SRS1263243	SRP068487	4-day old queen larvae		not collected				larvae body	public	TRANSCRIPTOMIC
RNA-Seq	201	PRJNA308790	SAMN04413668	Invertebrate	HONEYBEE RESEARCH INSTITUTE	SRX1546383	0	Illumina HiSeq 2500	PAIRED	PolyA		2016-01-26	3099	1998	Apis mellifera	ILLUMINA	2016-01-29	SRR3123385	SRS1263243	SRP068487	4-day old queen larvae		not collected				larvae body	public	TRANSCRIPTOMIC
RNA-Seq	201	PRJNA308790	SAMN04413668	Invertebrate	HONEYBEE RESEARCH INSTITUTE	SRX1546383	0	Illumina HiSeq 2500	PAIRED	PolyA		2016-01-26	3112	1952	Apis mellifera	ILLUMINA	2016-01-29	SRR3123388	SRS1263243	SRP068487	4-day old queen larvae		not collected				larvae body	public	TRANSCRIPTOMIC
RNA-Seq	201	PRJNA308790	SAMN04413668	Invertebrate	HONEYBEE RESEARCH INSTITUTE	SRX1546383	0	Illumina HiSeq 2500	PAIRED	PolyA		2016-01-26	3177	1997	Apis mellifera	ILLUMINA	2016-01-29	SRR3123389	SRS1263243	SRP068487	4-day old queen larvae		not collected				larvae body	public	TRANSCRIPTOMIC
RNA-Seq	201	PRJNA308790	SAMN04413668	Invertebrate	HONEYBEE RESEARCH INSTITUTE	SRX1546383	0	Illumina HiSeq 2500	PAIRED	PolyA		2016-01-26	3391	2130	Apis mellifera	ILLUMINA	2016-01-29	SRR3123390	SRS1263243	SRP068487	4-day old queen larvae		not collected				larvae body	public	TRANSCRIPTOMIC
RNA-Seq	201	PRJNA308790	SAMN04413734	Invertebrate	HONEYBEE RESEARCH INSTITUTE	SRX1546384	0	Illumina HiSeq 2500	PAIRED	PolyA		2016-01-26	3162	1968	Apis mellifera	ILLUMINA	2016-01-29	SRR3123400	SRS1263244	SRP068487	2-day old drone larvae		not collected				larvae body	public	TRANSCRIPTOMIC
RNA-Seq	201	PRJNA308790	SAMN04413734	Invertebrate	HONEYBEE RESEARCH INSTITUTE	SRX1546384	0	Illumina HiSeq 2500	PAIRED	PolyA		2016-01-26	3495	2177	Apis mellifera	ILLUMINA	2016-01-29	SRR3123402	SRS1263244	SRP068487	2-day old drone larvae		not collected				larvae body	public	TRANSCRIPTOMIC
RNA-Seq	201	PRJNA308790	SAMN04413734	Invertebrate	HONEYBEE RESEARCH INSTITUTE	SRX1546384	0	Illumina HiSeq 2500	PAIRED	PolyA		2016-01-26	3297	2064	Apis mellifera	ILLUMINA	2016-01-29	SRR3123404	SRS1263244	SRP068487	2-day old drone larvae		not collected				larvae body	public	TRANSCRIPTOMIC
RNA-Seq	201	PRJNA308790	SAMN04413734	Invertebrate	HONEYBEE RESEARCH INSTITUTE	SRX1546384	0	Illumina HiSeq 2500	PAIRED	PolyA		2016-01-26	3657	2291	Apis mellifera	ILLUMINA	2016-01-29	SRR3123406	SRS1263244	SRP068487	2-day old drone larvae		not collected				larvae body	public	TRANSCRIPTOMIC
RNA-Seq	201	PRJNA308790	SAMN04413734	Invertebrate	HONEYBEE RESEARCH INSTITUTE	SRX1546384	0	Illumina HiSeq 2500	PAIRED	PolyA		2016-01-26	3864	2424	Apis mellifera	ILLUMINA	2016-01-29	SRR3123407	SRS1263244	SRP068487	2-day old drone larvae		not collected				larvae body	public	TRANSCRIPTOMIC
RNA-Seq	201	PRJNA308790	SAMN04413734	Invertebrate	HONEYBEE RESEARCH INSTITUTE	SRX1546384	0	Illumina HiSeq 2500	PAIRED	PolyA		2016-01-26	3213	2003	Apis mellifera	ILLUMINA	2016-01-29	SRR3123408	SRS1263244	SRP068487	2-day old drone larvae		not collected				larvae body	public	TRANSCRIPTOMIC
RNA-Seq	201	PRJNA308790	SAMN04413735	Invertebrate	HONEYBEE RESEARCH INSTITUTE	SRX1546398	0	Illumina HiSeq 2500	PAIRED	PolyA		2016-01-28	3398	2163	Apis mellifera	ILLUMINA	2016-01-29	SRR3123443	SRS1263256	SRP068487	4-day old drone larvae		not collected				larvae body	public	TRANSCRIPTOMIC
RNA-Seq	201	PRJNA308790	SAMN04413735	Invertebrate	HONEYBEE RESEARCH INSTITUTE	SRX1546398	0	Illumina HiSeq 2500	PAIRED	PolyA		2016-01-28	3115	1973	Apis mellifera	ILLUMINA	2016-01-29	SRR3123445	SRS1263256	SRP068487	4-day old drone larvae		not collected				larvae body	public	TRANSCRIPTOMIC
RNA-Seq	201	PRJNA308790	SAMN04413735	Invertebrate	HONEYBEE RESEARCH INSTITUTE	SRX1546398	0	Illumina HiSeq 2500	PAIRED	PolyA		2016-01-28	2629	1662	Apis mellifera	ILLUMINA	2016-01-29	SRR3123446	SRS1263256	SRP068487	4-day old drone larvae		not collected				larvae body	public	TRANSCRIPTOMIC
RNA-Seq	201	PRJNA308790	SAMN04413735	Invertebrate	HONEYBEE RESEARCH INSTITUTE	SRX1546398	0	Illumina HiSeq 2500	PAIRED	PolyA		2016-01-28	3199	2026	Apis mellifera	ILLUMINA	2016-01-29	SRR3123448	SRS1263256	SRP068487	4-day old drone larvae		not collected				larvae body	public	TRANSCRIPTOMIC
RNA-Seq	201	PRJNA308790	SAMN04413735	Invertebrate	HONEYBEE RESEARCH INSTITUTE	SRX1546398	0	Illumina HiSeq 2500	PAIRED	PolyA		2016-01-28	3319	2113	Apis mellifera	ILLUMINA	2016-01-29	SRR3123449	SRS1263256	SRP068487	4-day old drone larvae		not collected				larvae body	public	TRANSCRIPTOMIC
RNA-Seq	201	PRJNA308790	SAMN04413735	Invertebrate	HONEYBEE RESEARCH INSTITUTE	SRX1546398	0	Illumina HiSeq 2500	PAIRED	PolyA		2016-01-28	3502	2202	Apis mellifera	ILLUMINA	2016-01-29	SRR3123451	SRS1263256	SRP068487	4-day old drone larvae		not collected				larvae body	public	TRANSCRIPTOMIC
RNA-Seq	287	PRJNA310321	SAMN04450256	Invertebrate		SRX2052694	0	Illumina HiSeq 2500	PAIRED	cDNA	--	2016-08-25	45349	20113	Apis mellifera	ILLUMINA	2016-08-30	SRR4063653	SRS1275258	SRP069272	QEQ-Trans		not collected				head,chest	public	TRANSCRIPTOMIC
RNA-Seq	252	PRJNA310321	SAMN04450253	Invertebrate	JIANGXI AGRICULTURAL UNIVERSITY	SRX1560679	0	Illumina HiSeq 4000	PAIRED	PolyA		2016-02-04	3162	1446	Apis mellifera	ILLUMINA	2017-02-01	SRR3144567	SRS1275264	SRP069272	WEW-Trans		not collected				head,chest	public	TRANSCRIPTOMIC
RNA-Seq	200	PRJNA322424	SAMN05162530	Model organism or animal	OEBIOTECH	SRX1791643	0	Illumina HiSeq 2000	PAIRED	PCR		2016-05-23	5122	3525	Apis mellifera	ILLUMINA	2017-01-01	SRR3569809	SRS1461642	SRP075526	Apis mellifera	not applicable			pooled male and female		tissue	public	TRANSCRIPTOMIC
RNA-Seq	200	PRJNA322424	SAMN05162530	Model organism or animal	OEBIOTECH	SRX1791643	0	Illumina HiSeq 2000	PAIRED	PCR		2016-05-23	7318	5032	Apis mellifera	ILLUMINA	2017-01-01	SRR3569811	SRS1461642	SRP075526	Apis mellifera	not applicable			pooled male and female		tissue	public	TRANSCRIPTOMIC
RNA-Seq	200	PRJNA322424	SAMN05162530	Model organism or animal	OEBIOTECH	SRX1791643	0	Illumina HiSeq 2000	PAIRED	PCR		2016-05-23	7212	4950	Apis mellifera	ILLUMINA	2017-01-01	SRR3569812	SRS1461642	SRP075526	Apis mellifera	not applicable			pooled male and female		tissue	public	TRANSCRIPTOMIC
RNA-Seq	200	PRJNA322424	SAMN05162530	Model organism or animal	OEBIOTECH	SRX1791643	0	Illumina HiSeq 2000	PAIRED	PCR		2016-05-23	6269	4299	Apis mellifera	ILLUMINA	2017-01-01	SRR3569813	SRS1461642	SRP075526	Apis mellifera	not applicable			pooled male and female		tissue	public	TRANSCRIPTOMIC
RNA-Seq	281	PRJNA325192	SAMN05225359	Invertebrate		SRX1837096	0	NextSeq 500	PAIRED	cDNA	AfloDrone1	2016-06-10	7173	3789	Apis florea	ILLUMINA	2016-06-15	SRR3657423	SRS1496521	SRP076380	Apis florea drone antennae sample 1		23-May-2014		male		antennae	public	TRANSCRIPTOMIC
RNA-Seq	280	PRJNA325192	SAMN05225360	Invertebrate		SRX1837097	0	NextSeq 500	PAIRED	cDNA	AfloDrone2	2016-06-10	6974	3712	Apis florea	ILLUMINA	2016-06-15	SRR3657424	SRS1496522	SRP076380	Apis florea drone antennae sample 2		23-May-2014		male		antennae	public	TRANSCRIPTOMIC
RNA-Seq	275	PRJNA325192	SAMN05225362	Invertebrate		SRX1837099	0	NextSeq 500	PAIRED	cDNA	AfloWorker2	2016-06-10	5880	3241	Apis florea	ILLUMINA	2016-06-15	SRR3657426	SRS1496523	SRP076380	Apis florea worker antennae sample 2		23-May-2014		female		antennae	public	TRANSCRIPTOMIC
RNA-Seq	276	PRJNA325192	SAMN05225361	Invertebrate		SRX1837098	0	NextSeq 500	PAIRED	cDNA	AfloWorker1	2016-06-10	8673	4768	Apis florea	ILLUMINA	2016-06-15	SRR3657425	SRS1496524	SRP076380	Apis florea worker antennae sample 1		23-May-2014		female		antennae	public	TRANSCRIPTOMIC
RNA-Seq	100	PRJNA325930	SAMN05255851		GEO	SRX1850515	0	Illumina HiSeq 2000	SINGLE	cDNA		2016-06-16	5720	3722	Apis mellifera	ILLUMINA	2017-01-23	SRR3675071	SRS1508235	SRP076673	GSM2203030					whole larvae		public	TRANSCRIPTOMIC
RNA-Seq	100	PRJNA325930	SAMN05255850		GEO	SRX1850514	0	Illumina HiSeq 2000	SINGLE	cDNA		2016-06-16	5012	3263	Apis mellifera	ILLUMINA	2017-01-23	SRR3675070	SRS1508236	SRP076673	GSM2203029					whole larvae		public	TRANSCRIPTOMIC
RNA-Seq	100	PRJNA325930	SAMN05255852		GEO	SRX1850516	0	Illumina HiSeq 2000	SINGLE	cDNA		2016-06-16	5446	3549	Apis mellifera	ILLUMINA	2017-01-23	SRR3675072	SRS1508237	SRP076673	GSM2203031					whole larvae		public	TRANSCRIPTOMIC
RNA-Seq	100	PRJNA325930	SAMN05255854		GEO	SRX1850518	0	Illumina HiSeq 2000	SINGLE	cDNA		2016-06-16	5971	3906	Apis mellifera	ILLUMINA	2017-01-23	SRR3675074	SRS1508239	SRP076673	GSM2203033					whole larvae		public	TRANSCRIPTOMIC
RNA-Seq	200	PRJNA338450	SAMN05558744		GEO	SRX2011538	0	Illumina HiSeq 2000	PAIRED	cDNA		2016-08-10	4881	3073	Apis mellifera	ILLUMINA	2016-10-18	SRR4017751	SRS1608887	SRP081226	GSM2266834					active drone bees collected in the afternoon just prior to taking flight	mushroom body (dissected from brain)	public	TRANSCRIPTOMIC
RNA-Seq	200	PRJNA338450	SAMN05558742		GEO	SRX2011540	0	Illumina HiSeq 2000	PAIRED	cDNA		2016-08-10	4047	2659	Apis mellifera	ILLUMINA	2016-10-18	SRR4017753	SRS1608888	SRP081226	GSM2266836					active drone bees collected in the afternoon just prior to taking flight	mushroom body (dissected from brain)	public	TRANSCRIPTOMIC
RNA-Seq	200	PRJNA338450	SAMN05558743		GEO	SRX2011539	0	Illumina HiSeq 2000	PAIRED	cDNA		2016-08-10	4711	2983	Apis mellifera	ILLUMINA	2016-10-18	SRR4017752	SRS1608889	SRP081226	GSM2266835					active drone bees collected in the afternoon just prior to taking flight	mushroom body (dissected from brain)	public	TRANSCRIPTOMIC
RNA-Seq	200	PRJNA338450	SAMN05558741		GEO	SRX2011541	0	Illumina HiSeq 2000	PAIRED	cDNA		2016-08-10	4888	3193	Apis mellifera	ILLUMINA	2016-10-18	SRR4017754	SRS1608890	SRP081226	GSM2266837					active drone bees collected in the afternoon just prior to taking flight	mushroom body (dissected from brain)	public	TRANSCRIPTOMIC
RNA-Seq	200	PRJNA338450	SAMN05558740		GEO	SRX2011542	0	Illumina HiSeq 2000	PAIRED	cDNA		2016-08-10	4375	2758	Apis mellifera	ILLUMINA	2016-10-18	SRR4017755	SRS1608891	SRP081226	GSM2266838					active drone bees collected in the afternoon just prior to taking flight	mushroom body (dissected from brain)	public	TRANSCRIPTOMIC
RNA-Seq	200	PRJNA338450	SAMN05558739		GEO	SRX2011543	0	Illumina HiSeq 2000	PAIRED	cDNA		2016-08-10	6252	3881	Apis mellifera	ILLUMINA	2016-10-18	SRR4017756	SRS1608892	SRP081226	GSM2266839					active drone bees collected in the afternoon just prior to taking flight	mushroom body (dissected from brain)	public	TRANSCRIPTOMIC
RNA-Seq	200	PRJNA338450	SAMN05558737		GEO	SRX2011544	0	Illumina HiSeq 2000	PAIRED	cDNA		2016-08-10	6016	3869	Apis mellifera	ILLUMINA	2016-10-18	SRR4017757	SRS1608893	SRP081226	GSM2266840					active drone bees collected in the afternoon just prior to taking flight	mushroom body (dissected from brain)	public	TRANSCRIPTOMIC
RNA-Seq	200	PRJNA338450	SAMN05558738		GEO	SRX2011545	0	Illumina HiSeq 2000	PAIRED	cDNA		2016-08-10	5497	3465	Apis mellifera	ILLUMINA	2016-10-18	SRR4017758	SRS1608894	SRP081226	GSM2266841					active drone bees collected in the afternoon just prior to taking flight	mushroom body (dissected from brain)	public	TRANSCRIPTOMIC
RNA-Seq	200	PRJNA338450	SAMN05558736		GEO	SRX2011546	0	Illumina HiSeq 2000	PAIRED	cDNA		2016-08-10	4842	3065	Apis mellifera	ILLUMINA	2016-10-18	SRR4017759	SRS1608895	SRP081226	GSM2266842					active drone bees collected in the afternoon just prior to taking flight	mushroom body (dissected from brain)	public	TRANSCRIPTOMIC
RNA-Seq	200	PRJNA338450	SAMN05558735		GEO	SRX2011547	0	Illumina HiSeq 2000	PAIRED	cDNA		2016-08-10	5096	3223	Apis mellifera	ILLUMINA	2016-10-18	SRR4017760	SRS1608896	SRP081226	GSM2266843					active drone bees collected in the afternoon just prior to taking flight	mushroom body (dissected from brain)	public	TRANSCRIPTOMIC
RNA-Seq	200	PRJNA338450	SAMN05558734		GEO	SRX2011548	0	Illumina HiSeq 2000	PAIRED	cDNA		2016-08-10	5819	3652	Apis mellifera	ILLUMINA	2016-10-18	SRR4017761	SRS1608897	SRP081226	GSM2266844					active drone bees collected in the afternoon just prior to taking flight	mushroom body (dissected from brain)	public	TRANSCRIPTOMIC
RNA-Seq	200	PRJNA338450	SAMN05558725		GEO	SRX2011549	0	Illumina HiSeq 2000	PAIRED	cDNA		2016-08-10	4814	3025	Apis mellifera	ILLUMINA	2016-10-18	SRR4017762	SRS1608898	SRP081226	GSM2266845					active drone bees collected in the afternoon just prior to taking flight	mushroom body (dissected from brain)	public	TRANSCRIPTOMIC
RNA-Seq	200	PRJNA338450	SAMN05558733		GEO	SRX2011550	0	Illumina HiSeq 2000	PAIRED	cDNA		2016-08-10	5434	3556	Apis mellifera	ILLUMINA	2016-10-18	SRR4017763	SRS1608899	SRP081226	GSM2266846					inactive drone bees collected in the morning	mushroom body (dissected from brain)	public	TRANSCRIPTOMIC
RNA-Seq	200	PRJNA338450	SAMN05558728		GEO	SRX2011551	0	Illumina HiSeq 2000	PAIRED	cDNA		2016-08-10	5808	3646	Apis mellifera	ILLUMINA	2016-10-18	SRR4017764	SRS1608900	SRP081226	GSM2266847					inactive drone bees collected in the morning	mushroom body (dissected from brain)	public	TRANSCRIPTOMIC
RNA-Seq	200	PRJNA338450	SAMN05558731		GEO	SRX2011553	0	Illumina HiSeq 2000	PAIRED	cDNA		2016-08-10	4649	2856	Apis mellifera	ILLUMINA	2016-10-18	SRR4017766	SRS1608901	SRP081226	GSM2266849					inactive drone bees collected in the morning	mushroom body (dissected from brain)	public	TRANSCRIPTOMIC
RNA-Seq	200	PRJNA338450	SAMN05558732		GEO	SRX2011552	0	Illumina HiSeq 2000	PAIRED	cDNA		2016-08-10	5408	3464	Apis mellifera	ILLUMINA	2016-10-18	SRR4017765	SRS1608902	SRP081226	GSM2266848					inactive drone bees collected in the morning	mushroom body (dissected from brain)	public	TRANSCRIPTOMIC
RNA-Seq	200	PRJNA338450	SAMN05558730		GEO	SRX2011554	0	Illumina HiSeq 2000	PAIRED	cDNA		2016-08-10	3747	2348	Apis mellifera	ILLUMINA	2016-10-18	SRR4017767	SRS1608903	SRP081226	GSM2266850					inactive drone bees collected in the morning	mushroom body (dissected from brain)	public	TRANSCRIPTOMIC
RNA-Seq	200	PRJNA338450	SAMN05558729		GEO	SRX2011555	0	Illumina HiSeq 2000	PAIRED	cDNA		2016-08-10	5083	3187	Apis mellifera	ILLUMINA	2016-10-18	SRR4017768	SRS1608904	SRP081226	GSM2266851					inactive drone bees collected in the morning	mushroom body (dissected from brain)	public	TRANSCRIPTOMIC
RNA-Seq	200	PRJNA338450	SAMN05558727		GEO	SRX2011556	0	Illumina HiSeq 2000	PAIRED	cDNA		2016-08-10	9746	6402	Apis mellifera	ILLUMINA	2016-10-18	SRR4017769	SRS1608905	SRP081226	GSM2266852					inactive drone bees collected in the morning	mushroom body (dissected from brain)	public	TRANSCRIPTOMIC
RNA-Seq	200	PRJNA338450	SAMN05558726		GEO	SRX2011557	0	Illumina HiSeq 2000	PAIRED	cDNA		2016-08-10	6120	3935	Apis mellifera	ILLUMINA	2016-10-18	SRR4017770	SRS1608906	SRP081226	GSM2266853					inactive drone bees collected in the morning	mushroom body (dissected from brain)	public	TRANSCRIPTOMIC
RNA-Seq	200	PRJNA338450	SAMN05558720		GEO	SRX2011562	0	Illumina HiSeq 2000	PAIRED	cDNA		2016-08-10	6049	3813	Apis mellifera	ILLUMINA	2016-10-18	SRR4017775	SRS1608911	SRP081226	GSM2266858					active worker bees collected in the afternoon as they prepared to forage	mushroom body (dissected from brain)	public	TRANSCRIPTOMIC
RNA-Seq	200	PRJNA338450	SAMN05558767		GEO	SRX2011563	0	Illumina HiSeq 2000	PAIRED	cDNA		2016-08-10	4578	2892	Apis mellifera	ILLUMINA	2016-10-18	SRR4017776	SRS1608912	SRP081226	GSM2266859					active worker bees collected in the afternoon as they prepared to forage	mushroom body (dissected from brain)	public	TRANSCRIPTOMIC
RNA-Seq	200	PRJNA338450	SAMN05558766		GEO	SRX2011564	0	Illumina HiSeq 2000	PAIRED	cDNA		2016-08-10	3881	2467	Apis mellifera	ILLUMINA	2016-10-18	SRR4017777	SRS1608914	SRP081226	GSM2266860					active worker bees collected in the afternoon as they prepared to forage	mushroom body (dissected from brain)	public	TRANSCRIPTOMIC
RNA-Seq	200	PRJNA338450	SAMN05558764		GEO	SRX2011566	0	Illumina HiSeq 2000	PAIRED	cDNA		2016-08-10	7634	5051	Apis mellifera	ILLUMINA	2016-10-18	SRR4017779	SRS1608915	SRP081226	GSM2266862					active worker bees collected in the afternoon as they prepared to forage	mushroom body (dissected from brain)	public	TRANSCRIPTOMIC
RNA-Seq	200	PRJNA338450	SAMN05558763		GEO	SRX2011567	0	Illumina HiSeq 2000	PAIRED	cDNA		2016-08-10	6801	4309	Apis mellifera	ILLUMINA	2016-10-18	SRR4017780	SRS1608916	SRP081226	GSM2266863					active worker bees collected in the afternoon as they prepared to forage	mushroom body (dissected from brain)	public	TRANSCRIPTOMIC
RNA-Seq	200	PRJNA338450	SAMN05558761		GEO	SRX2011569	0	Illumina HiSeq 2000	PAIRED	cDNA		2016-08-10	4683	2976	Apis mellifera	ILLUMINA	2016-10-18	SRR4017782	SRS1608918	SRP081226	GSM2266865					active worker bees collected in the afternoon as they prepared to forage	mushroom body (dissected from brain)	public	TRANSCRIPTOMIC
RNA-Seq	200	PRJNA338450	SAMN05558760		GEO	SRX2011570	0	Illumina HiSeq 2000	PAIRED	cDNA		2016-08-10	2920	1855	Apis mellifera	ILLUMINA	2016-10-18	SRR4017783	SRS1608919	SRP081226	GSM2266866					active worker bees collected in the afternoon as they prepared to forage	mushroom body (dissected from brain)	public	TRANSCRIPTOMIC
RNA-Seq	200	PRJNA338450	SAMN05558759		GEO	SRX2011571	0	Illumina HiSeq 2000	PAIRED	cDNA		2016-08-10	7554	4777	Apis mellifera	ILLUMINA	2016-10-18	SRR4017784	SRS1608920	SRP081226	GSM2266867					active worker bees collected in the afternoon as they prepared to forage	mushroom body (dissected from brain)	public	TRANSCRIPTOMIC
RNA-Seq	200	PRJNA338450	SAMN05558758		GEO	SRX2011572	0	Illumina HiSeq 2000	PAIRED	cDNA		2016-08-10	5282	3339	Apis mellifera	ILLUMINA	2016-10-18	SRR4017785	SRS1608921	SRP081226	GSM2266868					active worker bees collected in the afternoon as they prepared to forage	mushroom body (dissected from brain)	public	TRANSCRIPTOMIC
RNA-Seq	200	PRJNA338450	SAMN05558757		GEO	SRX2011573	0	Illumina HiSeq 2000	PAIRED	cDNA		2016-08-10	4836	3177	Apis mellifera	ILLUMINA	2016-10-18	SRR4017786	SRS1608922	SRP081226	GSM2266869					active worker bees collected in the afternoon as they prepared to forage	mushroom body (dissected from brain)	public	TRANSCRIPTOMIC
RNA-Seq	200	PRJNA338450	SAMN05558756		GEO	SRX2011574	0	Illumina HiSeq 2000	PAIRED	cDNA		2016-08-10	4207	2665	Apis mellifera	ILLUMINA	2016-10-18	SRR4017787	SRS1608923	SRP081226	GSM2266870					inactive worker bees collected in the morning	mushroom body (dissected from brain)	public	TRANSCRIPTOMIC
RNA-Seq	200	PRJNA338450	SAMN05558754		GEO	SRX2011576	0	Illumina HiSeq 2000	PAIRED	cDNA		2016-08-10	3216	2082	Apis mellifera	ILLUMINA	2016-10-18	SRR4017789	SRS1608924	SRP081226	GSM2266872					inactive worker bees collected in the morning	mushroom body (dissected from brain)	public	TRANSCRIPTOMIC
RNA-Seq	200	PRJNA338450	SAMN05558755		GEO	SRX2011575	0	Illumina HiSeq 2000	PAIRED	cDNA		2016-08-10	5586	3534	Apis mellifera	ILLUMINA	2016-10-18	SRR4017788	SRS1608925	SRP081226	GSM2266871					inactive worker bees collected in the morning	mushroom body (dissected from brain)	public	TRANSCRIPTOMIC
RNA-Seq	200	PRJNA338450	SAMN05558753		GEO	SRX2011577	0	Illumina HiSeq 2000	PAIRED	cDNA		2016-08-10	4563	2899	Apis mellifera	ILLUMINA	2016-10-18	SRR4017790	SRS1608926	SRP081226	GSM2266873					inactive worker bees collected in the morning	mushroom body (dissected from brain)	public	TRANSCRIPTOMIC
RNA-Seq	200	PRJNA338450	SAMN05558751		GEO	SRX2011579	0	Illumina HiSeq 2000	PAIRED	cDNA		2016-08-10	7662	5058	Apis mellifera	ILLUMINA	2016-10-18	SRR4017792	SRS1608928	SRP081226	GSM2266875					inactive worker bees collected in the morning	mushroom body (dissected from brain)	public	TRANSCRIPTOMIC
RNA-Seq	200	PRJNA338450	SAMN05558750		GEO	SRX2011580	0	Illumina HiSeq 2000	PAIRED	cDNA		2016-08-10	4216	2696	Apis mellifera	ILLUMINA	2016-10-18	SRR4017793	SRS1608929	SRP081226	GSM2266876					inactive worker bees collected in the morning	mushroom body (dissected from brain)	public	TRANSCRIPTOMIC
RNA-Seq	200	PRJNA338450	SAMN05558749		GEO	SRX2011581	0	Illumina HiSeq 2000	PAIRED	cDNA		2016-08-10	3574	2312	Apis mellifera	ILLUMINA	2016-10-18	SRR4017794	SRS1608930	SRP081226	GSM2266877					inactive worker bees collected in the morning	mushroom body (dissected from brain)	public	TRANSCRIPTOMIC
RNA-Seq	200	PRJNA338450	SAMN05558747		GEO	SRX2011583	0	Illumina HiSeq 2000	PAIRED	cDNA		2016-08-10	4029	2648	Apis mellifera	ILLUMINA	2016-10-18	SRR4017796	SRS1608931	SRP081226	GSM2266879					inactive worker bees collected in the morning	mushroom body (dissected from brain)	public	TRANSCRIPTOMIC
RNA-Seq	200	PRJNA338450	SAMN05558748		GEO	SRX2011582	0	Illumina HiSeq 2000	PAIRED	cDNA		2016-08-10	2340	1490	Apis mellifera	ILLUMINA	2016-10-18	SRR4017795	SRS1608932	SRP081226	GSM2266878					inactive worker bees collected in the morning	mushroom body (dissected from brain)	public	TRANSCRIPTOMIC
RNA-Seq	200	PRJNA338450	SAMN05558746		GEO	SRX2011584	0	Illumina HiSeq 2000	PAIRED	cDNA		2016-08-10	5615	3572	Apis mellifera	ILLUMINA	2016-10-18	SRR4017797	SRS1608933	SRP081226	GSM2266880					inactive worker bees collected in the morning	mushroom body (dissected from brain)	public	TRANSCRIPTOMIC
RNA-Seq	200	PRJNA338450	SAMN05558745		GEO	SRX2011585	0	Illumina HiSeq 2000	PAIRED	cDNA		2016-08-10	5331	3376	Apis mellifera	ILLUMINA	2016-10-18	SRR4017798	SRS1608934	SRP081226	GSM2266881					inactive worker bees collected in the morning	mushroom body (dissected from brain)	public	TRANSCRIPTOMIC
RNA-Seq	36	PRJNA374654	SAMN06329936		GEO	SRX2558391	0	Illumina Genome Analyzer II	SINGLE	cDNA		2017-02-14	938	520	Apis mellifera	ILLUMINA	2017-02-16	SRR5252792	SRS1975632	SRP099565	GSM2486566					newly emerged bee not infested, sample 1	whole body	public	TRANSCRIPTOMIC
RNA-Seq	36	PRJNA374654	SAMN06329935		GEO	SRX2558392	0	Illumina Genome Analyzer II	SINGLE	cDNA		2017-02-14	625	321	Apis mellifera	ILLUMINA	2017-02-16	SRR5252793	SRS1975633	SRP099565	GSM2486567					newly emerged bee not infested, sample 2	whole body	public	TRANSCRIPTOMIC
RNA-Seq	36	PRJNA374654	SAMN06329938		GEO	SRX2558393	0	Illumina Genome Analyzer II	SINGLE	cDNA		2017-02-14	847	446	Apis mellifera	ILLUMINA	2017-02-16	SRR5252794	SRS1975634	SRP099565	GSM2486568					newly emerged bee not infested, sample 3	whole body	public	TRANSCRIPTOMIC
RNA-Seq	36	PRJNA374654	SAMN06329937		GEO	SRX2558394	0	Illumina Genome Analyzer II	SINGLE	cDNA		2017-02-14	684	358	Apis mellifera	ILLUMINA	2017-02-16	SRR5252795	SRS1975635	SRP099565	GSM2486569					newly emerged bee not infested, sample 4	whole body	public	TRANSCRIPTOMIC
RNA-Seq	36	PRJNA374654	SAMN06329934		GEO	SRX2558396	0	Illumina Genome Analyzer II	SINGLE	cDNA		2017-02-14	573	287	Apis mellifera	ILLUMINA	2017-02-16	SRR5252796	SRS1975637	SRP099565	GSM2486570					newly emerged bee not infested, sample 5	whole body	public	TRANSCRIPTOMIC
RNA-Seq	36	PRJNA374654	SAMN06329933		GEO	SRX2558398	0	Illumina Genome Analyzer II	SINGLE	cDNA		2017-02-14	892	486	Apis mellifera	ILLUMINA	2017-02-16	SRR5252797	SRS1975638	SRP099565	GSM2486571					newly emerged bee infested with one mite, sample 1	whole body	public	TRANSCRIPTOMIC
RNA-Seq	36	PRJNA374654	SAMN06329932		GEO	SRX2558399	0	Illumina Genome Analyzer II	SINGLE	cDNA		2017-02-14	951	552	Apis mellifera	ILLUMINA	2017-02-16	SRR5252798	SRS1975639	SRP099565	GSM2486572					newly emerged bee infested with one mite, sample 2	whole body	public	TRANSCRIPTOMIC
RNA-Seq	36	PRJNA374654	SAMN06329931		GEO	SRX2558400	0	Illumina Genome Analyzer II	SINGLE	cDNA		2017-02-14	370	180	Apis mellifera	ILLUMINA	2017-02-16	SRR5252799	SRS1975640	SRP099565	GSM2486573					newly emerged bee infested with one mite, sample 3	whole body	public	TRANSCRIPTOMIC
RNA-Seq	36	PRJNA374654	SAMN06329930		GEO	SRX2558401	0	Illumina Genome Analyzer II	SINGLE	cDNA		2017-02-14	526	256	Apis mellifera	ILLUMINA	2017-02-16	SRR5252800	SRS1975641	SRP099565	GSM2486574					newly emerged bee infested with one mite, sample 4	whole body	public	TRANSCRIPTOMIC
RNA-Seq	36	PRJNA374654	SAMN06329929		GEO	SRX2558402	0	Illumina Genome Analyzer II	SINGLE	cDNA		2017-02-14	952	533	Apis mellifera	ILLUMINA	2017-02-16	SRR5252801	SRS1975642	SRP099565	GSM2486575					newly emerged bee infested with one mite, sample 5	whole body	public	TRANSCRIPTOMIC
RNA-Seq	36	PRJNA374654	SAMN06329928		GEO	SRX2558403	0	Illumina Genome Analyzer II	SINGLE	cDNA		2017-02-14	729	366	Apis mellifera	ILLUMINA	2017-02-16	SRR5252802	SRS1975643	SRP099565	GSM2486576					newly emerged bee infested with three mites, sample 1	whole body	public	TRANSCRIPTOMIC
RNA-Seq	36	PRJNA374654	SAMN06329927		GEO	SRX2558404	0	Illumina Genome Analyzer II	SINGLE	cDNA		2017-02-14	1133	634	Apis mellifera	ILLUMINA	2017-02-16	SRR5252803	SRS1975644	SRP099565	GSM2486577					newly emerged bee infested with three mites, sample 2	whole body	public	TRANSCRIPTOMIC
RNA-Seq	36	PRJNA374654	SAMN06329926		GEO	SRX2558405	0	Illumina Genome Analyzer II	SINGLE	cDNA		2017-02-14	1040	570	Apis mellifera	ILLUMINA	2017-02-16	SRR5252804	SRS1975645	SRP099565	GSM2486578					newly emerged bee infested with three mites, sample 3	whole body	public	TRANSCRIPTOMIC
RNA-Seq	36	PRJNA374654	SAMN06329925		GEO	SRX2558406	0	Illumina Genome Analyzer II	SINGLE	cDNA		2017-02-14	874	467	Apis mellifera	ILLUMINA	2017-02-16	SRR5252805	SRS1975646	SRP099565	GSM2486579					newly emerged bee infested with three mites, sample 4	whole body	public	TRANSCRIPTOMIC
RNA-Seq	36	PRJNA374654	SAMN06329924		GEO	SRX2558407	0	Illumina Genome Analyzer II	SINGLE	cDNA		2017-02-14	836	432	Apis mellifera	ILLUMINA	2017-02-16	SRR5252806	SRS1975647	SRP099565	GSM2486580					newly emerged bee infested with three mites, sample 5	whole body	public	TRANSCRIPTOMIC
EST	205	PRJNA51481	SAMN02117707		BCM	SRX025527	0	454 GS FLX	SINGLE	RT-PCR	4ZZ_AMEL.00_000sA	2012-01-19	81	223	Apis mellifera	LS454	2010-08-12	SRR063954	SRS418897	SRP003260	Apis mellifera - Whole body							public	TRANSCRIPTOMIC
EST	234	PRJNA51481	SAMN02117707		BCM	SRX025526	0	454 GS FLX	SINGLE	RT-PCR	4ZZ_AMEL.00_001sA	2012-01-19	88	199	Apis mellifera	LS454	2010-08-12	SRR063955	SRS418897	SRP003260	Apis mellifera - Whole body							public	TRANSCRIPTOMIC
EST	390	PRJNA51481	SAMN02117708		BCM	SRX025528	0	454 GS FLX Titanium	SINGLE	RT-PCR	4ZZ_AMEL.00_002sB	2012-01-19	231	607	Apis mellifera	LS454	2010-08-12	SRR063956	SRS418898	SRP003260	Apis mellifera - Abdomen							public	TRANSCRIPTOMIC
EST	574	PRJNA51483	SAMN02138538		BCM	SRX025531	0	454 GS FLX Titanium	SINGLE	RT-PCR	4ZZ_AMEL.MA_001sA	2012-01-19	403	891	Apis mellifera	LS454	2010-08-12	SRR063947	SRS419031	SRP003261	Apis mellifera - brain and ovary pooled							public	TRANSCRIPTOMIC
EST	591	PRJNA51483	SAMN02138538		BCM	SRX025531	0	454 GS FLX Titanium	SINGLE	RT-PCR	4ZZ_AMEL.MA_001sA	2012-01-19	461	1018	Apis mellifera	LS454	2010-08-12	SRR063948	SRS419031	SRP003261	Apis mellifera - brain and ovary pooled							public	TRANSCRIPTOMIC
EST	450	PRJNA51483	SAMN02138536		BCM	SRX025529	0	454 GS FLX Titanium	SINGLE	RT-PCR	4ZZ_AMEL.MA_005sA	2012-01-19	487	1166	Apis mellifera	LS454	2010-08-12	SRR063949	SRS419029	SRP003261	Apis mellifera - mixed antennae cDNA							public	TRANSCRIPTOMIC
EST	483	PRJNA51483	SAMN02138540		BCM	SRX025533	0	454 GS FLX Titanium	SINGLE	RT-PCR	4ZZ_AMEL.MA_004sA	2012-01-19	501	1171	Apis mellifera	LS454	2010-08-12	SRR063950	SRS419033	SRP003261	Apis mellifera - larvae cDNA							public	TRANSCRIPTOMIC
EST	459	PRJNA51483	SAMN02138537		BCM	SRX025530	0	454 GS FLX Titanium	SINGLE	RT-PCR	4ZZ_AMEL.MA_003sA	2012-01-19	498	1198	Apis mellifera	LS454	2010-08-12	SRR063951	SRS419030	SRP003261	Apis mellifera - embryo cDNA							public	TRANSCRIPTOMIC
EST	558	PRJNA51483	SAMN02138539		BCM	SRX025532	0	454 GS FLX Titanium	SINGLE	RT-PCR	4ZZ_AMEL.MA_002sA	2012-01-19	701	1569	Apis mellifera	LS454	2010-08-12	SRR063957	SRS419032	SRP003261	Apis mellifera - testes							public	TRANSCRIPTOMIC
RNA-Seq	548	PRJNA76563	SAMN00750149		CHGCS	SRX104370	0	454 GS FLX Titanium	SINGLE	cDNA	Fl-cDNA	2012-01-21	245	551	Apis cerana cerana	LS454	2013-11-04	SRR361851	SRS269676	SRP009193	Honeybee							public	TRANSCRIPTOMIC
EST	556	PRJNA79571	SAMN00008880		UIUC	SRX016658	0	454 GS FLX	SINGLE	RANDOM	BB01	2012-01-19	50	110	Apis mellifera	LS454	2010-02-24	SRR035881	SRS010495	SRP001899	Apis mellifera queen ovary RNA							public	TRANSCRIPTOMIC
EST	543	PRJNA79571	SAMN00008880		UIUC	SRX016658	0	454 GS FLX	SINGLE	RANDOM	BB01	2012-01-19	654	1464	Apis mellifera	LS454	2010-02-24	SRR035924	SRS010495	SRP001899	Apis mellifera queen ovary RNA							public	TRANSCRIPTOMIC
OTHER	35	PRJNA79621	SAMN00010882		BIGCAS-KL	SRX018737	0	AB SOLiD System 2.0	SINGLE	other	Apis_mellifera_miRNA	2014-05-26	1228	1116	Apis mellifera	ABI_SOLID	2010-05-01	SRR039230	SRS042070	SRP002230	honeybee Apis mellifera							public	TRANSCRIPTOMIC
EST	100	PRJNA79773	SAMN00113341		IGB, UIUC	SRX030487	0	Illumina Genome Analyzer II	SINGLE	RT-PCR	N1	2014-05-28	449	282	Apis mellifera	ILLUMINA	2010-11-18	SRR071803	SRS114874	SRP003528	Nurse1							public	TRANSCRIPTOMIC
EST	100	PRJNA79773	SAMN00113341		IGB, UIUC	SRX030487	0	Illumina Genome Analyzer II	SINGLE	RT-PCR	N1	2014-05-28	495	305	Apis mellifera	ILLUMINA	2010-11-18	SRR071804	SRS114874	SRP003528	Nurse1							public	TRANSCRIPTOMIC
EST	100	PRJNA79773	SAMN00120364		IGB, UIUC	SRX030488	0	Illumina Genome Analyzer II	SINGLE	RT-PCR	N3	2014-05-28	944	590	Apis mellifera	ILLUMINA	2010-11-18	SRR071805	SRS121285	SRP003528	Nurse2							public	TRANSCRIPTOMIC
EST	100	PRJNA79773	SAMN00120364		IGB, UIUC	SRX030488	0	Illumina Genome Analyzer II	SINGLE	RT-PCR	N3	2014-05-28	1055	675	Apis mellifera	ILLUMINA	2010-11-18	SRR071806	SRS121285	SRP003528	Nurse2							public	TRANSCRIPTOMIC
EST	100	PRJNA79773	SAMN00120364		IGB, UIUC	SRX030488	0	Illumina Genome Analyzer II	SINGLE	RT-PCR	N3	2014-05-28	926	580	Apis mellifera	ILLUMINA	2010-11-18	SRR071807	SRS121285	SRP003528	Nurse2							public	TRANSCRIPTOMIC
EST	100	PRJNA79773	SAMN00120365		IGB, UIUC	SRX030489	0	Illumina Genome Analyzer II	SINGLE	RT-PCR	N4	2014-05-28	808	504	Apis mellifera	ILLUMINA	2010-11-18	SRR071808	SRS121286	SRP003528	Nurse3							public	TRANSCRIPTOMIC
EST	100	PRJNA79773	SAMN00120365		IGB, UIUC	SRX030489	0	Illumina Genome Analyzer II	SINGLE	RT-PCR	N4	2014-05-28	803	501	Apis mellifera	ILLUMINA	2010-11-18	SRR071809	SRS121286	SRP003528	Nurse3							public	TRANSCRIPTOMIC
EST	100	PRJNA79773	SAMN00120366		IGB, UIUC	SRX030490	0	Illumina Genome Analyzer II	SINGLE	RT-PCR	N5	2014-05-28	746	460	Apis mellifera	ILLUMINA	2010-11-18	SRR071810	SRS121287	SRP003528	Nurse4							public	TRANSCRIPTOMIC
EST	100	PRJNA79773	SAMN00120366		IGB, UIUC	SRX030490	0	Illumina Genome Analyzer II	SINGLE	RT-PCR	N5	2014-05-28	637	405	Apis mellifera	ILLUMINA	2010-11-18	SRR071811	SRS121287	SRP003528	Nurse4							public	TRANSCRIPTOMIC
EST	100	PRJNA79773	SAMN00120367		IGB, UIUC	SRX030491	0	Illumina Genome Analyzer II	SINGLE	RT-PCR	N6	2014-05-28	537	342	Apis mellifera	ILLUMINA	2010-11-18	SRR071812	SRS121288	SRP003528	Nurse5							public	TRANSCRIPTOMIC
EST	100	PRJNA79773	SAMN00120367		IGB, UIUC	SRX030491	0	Illumina Genome Analyzer II	SINGLE	RT-PCR	N6	2014-05-28	554	346	Apis mellifera	ILLUMINA	2010-11-18	SRR071813	SRS121288	SRP003528	Nurse5							public	TRANSCRIPTOMIC
EST	100	PRJNA79773	SAMN00120368		IGB, UIUC	SRX030492	0	Illumina Genome Analyzer II	SINGLE	RT-PCR	F1	2014-05-28	748	476	Apis mellifera	ILLUMINA	2010-11-18	SRR071814	SRS121289	SRP003528	Forager1							public	TRANSCRIPTOMIC
EST	100	PRJNA79773	SAMN00120368		IGB, UIUC	SRX030492	0	Illumina Genome Analyzer II	SINGLE	RT-PCR	F1	2014-05-28	752	472	Apis mellifera	ILLUMINA	2010-11-18	SRR071815	SRS121289	SRP003528	Forager1							public	TRANSCRIPTOMIC
EST	100	PRJNA79773	SAMN00120369		IGB, UIUC	SRX030493	0	Illumina Genome Analyzer II	SINGLE	RT-PCR	F2	2014-05-28	751	462	Apis mellifera	ILLUMINA	2010-11-18	SRR071816	SRS121290	SRP003528	Forager2							public	TRANSCRIPTOMIC
EST	100	PRJNA79773	SAMN00120369		IGB, UIUC	SRX030493	0	Illumina Genome Analyzer II	SINGLE	RT-PCR	F2	2014-05-28	648	404	Apis mellifera	ILLUMINA	2010-11-18	SRR071817	SRS121290	SRP003528	Forager2							public	TRANSCRIPTOMIC
EST	100	PRJNA79773	SAMN00120370		IGB, UIUC	SRX030494	0	Illumina Genome Analyzer II	SINGLE	RT-PCR	F3	2014-05-28	642	408	Apis mellifera	ILLUMINA	2010-11-18	SRR071818	SRS121291	SRP003528	Forager3							public	TRANSCRIPTOMIC
EST	100	PRJNA79773	SAMN00120370		IGB, UIUC	SRX030494	0	Illumina Genome Analyzer II	SINGLE	RT-PCR	F3	2014-05-28	684	428	Apis mellifera	ILLUMINA	2010-11-18	SRR071819	SRS121291	SRP003528	Forager3							public	TRANSCRIPTOMIC
EST	100	PRJNA79773	SAMN00120371		IGB, UIUC	SRX030495	0	Illumina Genome Analyzer II	SINGLE	RT-PCR	F4	2014-05-28	835	514	Apis mellifera	ILLUMINA	2010-11-18	SRR071820	SRS121292	SRP003528	Forager4							public	TRANSCRIPTOMIC
EST	100	PRJNA79773	SAMN00120371		IGB, UIUC	SRX030495	0	Illumina Genome Analyzer II	SINGLE	RT-PCR	F4	2014-05-28	755	472	Apis mellifera	ILLUMINA	2010-11-18	SRR071821	SRS121292	SRP003528	Forager4							public	TRANSCRIPTOMIC
EST	100	PRJNA79773	SAMN00120371		IGB, UIUC	SRX030495	0	Illumina Genome Analyzer II	SINGLE	RT-PCR	F4	2014-05-28	835	534	Apis mellifera	ILLUMINA	2010-11-18	SRR071822	SRS121292	SRP003528	Forager4							public	TRANSCRIPTOMIC
EST	100	PRJNA79773	SRS121293		IGB, UIUC	SRX030496	0	Illumina Genome Analyzer II	SINGLE	RT-PCR	F7	2014-05-28	985	631	Apis mellifera	ILLUMINA	2010-11-18	SRR071823	SRS121293	SRP003528	Forager5							public	TRANSCRIPTOMIC
EST	100	PRJNA79773	SRS121293		IGB, UIUC	SRX030496	0	Illumina Genome Analyzer II	SINGLE	RT-PCR	F7	2014-05-28	871	544	Apis mellifera	ILLUMINA	2010-11-18	SRR071824	SRS121293	SRP003528	Forager5							public	TRANSCRIPTOMIC
EST	100	PRJNA79773	SRS121293		IGB, UIUC	SRX030496	0	Illumina Genome Analyzer II	SINGLE	RT-PCR	F7	2014-05-28	867	544	Apis mellifera	ILLUMINA	2010-11-18	SRR071825	SRS121293	SRP003528	Forager5							public	TRANSCRIPTOMIC
EST	288		SAMN00205597		UNIVERSITY OF ILLINOIS	SRX040731	0	454 GS FLX	SINGLE	cDNA	Apis florea mRNA	2012-01-19	74	179	Apis florea	LS454	2011-02-07	SRR098291	SRS167205	SRP005626	Apis florea							public	TRANSCRIPTOMIC
EST	290		SAMN00205597		UNIVERSITY OF ILLINOIS	SRX040731	0	454 GS FLX	SINGLE	cDNA	Apis florea mRNA	2012-01-19	16	39	Apis florea	LS454	2011-02-07	SRR098292	SRS167205	SRP005626	Apis florea							public	TRANSCRIPTOMIC
RNA-Seq	50		SAMN00780683		BIGCAS-KL	SRX118556	0	AB SOLiD System 3.0	SINGLE	PCR	72h Queen	2012-08-11	2393	2050	Apis mellifera ligustica	ABI_SOLID	2012-02-09	SRR404257	SRS291218	SRP010763	72h Queen							public	TRANSCRIPTOMIC
RNA-Seq	50		SAMN00780687		BIGCAS-KL	SRX118557	0	AB SOLiD System 3.0	SINGLE	PCR	72h Worker	2012-08-11	2747	2394	Apis mellifera ligustica	ABI_SOLID	2012-02-09	SRR404258	SRS291222	SRP010763	72h Worker							public	TRANSCRIPTOMIC
RNA-Seq	50		SAMN00780689		BIGCAS-KL	SRX118558	0	AB SOLiD System 3.0	SINGLE	PCR	96h Queen	2012-08-11	2699	2351	Apis mellifera ligustica	ABI_SOLID	2012-02-09	SRR404259	SRS291224	SRP010763	96h Queen							public	TRANSCRIPTOMIC
RNA-Seq	50		SAMN00780690		BIGCAS-KL	SRX118559	0	AB SOLiD System 3.0	SINGLE	PCR	96h Worker	2012-08-11	2795	2434	Apis mellifera ligustica	ABI_SOLID	2012-02-09	SRR404260	SRS291225	SRP010763	96h Worker							public	TRANSCRIPTOMIC
RNA-Seq	208		SAMN00849801		ARIZONA STATE UNIVERSITY	SRX184650	0	Illumina HiSeq 2000	PAIRED	RANDOM		2012-09-12	1287	719	Apis mellifera carnica	ILLUMINA	2012-09-21	SRR566980	SRS308273	SRP012091	Honeybee Forager Brain RNA-seq lane 1							public	TRANSCRIPTOMIC
RNA-Seq	208		SAMN00849801		ARIZONA STATE UNIVERSITY	SRX184650	0	Illumina HiSeq 2000	PAIRED	RANDOM		2012-09-12	1287	729	Apis mellifera carnica	ILLUMINA	2012-09-21	SRR567163	SRS308273	SRP012091	Honeybee Forager Brain RNA-seq lane 1							public	TRANSCRIPTOMIC
RNA-Seq	208		SAMN00849801		ARIZONA STATE UNIVERSITY	SRX184650	0	Illumina HiSeq 2000	PAIRED	RANDOM		2012-09-12	1287	741	Apis mellifera carnica	ILLUMINA	2012-09-21	SRR567629	SRS308273	SRP012091	Honeybee Forager Brain RNA-seq lane 1							public	TRANSCRIPTOMIC
RNA-Seq	208		SAMN00849801		ARIZONA STATE UNIVERSITY	SRX184650	0	Illumina HiSeq 2000	PAIRED	RANDOM		2012-09-12	1287	722	Apis mellifera carnica	ILLUMINA	2012-09-21	SRR567630	SRS308273	SRP012091	Honeybee Forager Brain RNA-seq lane 1							public	TRANSCRIPTOMIC
RNA-Seq	208		SAMN00849801		ARIZONA STATE UNIVERSITY	SRX184650	0	Illumina HiSeq 2000	PAIRED	RANDOM		2012-09-12	1287	760	Apis mellifera carnica	ILLUMINA	2012-09-21	SRR567631	SRS308273	SRP012091	Honeybee Forager Brain RNA-seq lane 1							public	TRANSCRIPTOMIC
RNA-Seq	208		SAMN00849801		ARIZONA STATE UNIVERSITY	SRX184650	0	Illumina HiSeq 2000	PAIRED	RANDOM		2012-09-12	1287	730	Apis mellifera carnica	ILLUMINA	2012-09-21	SRR567646	SRS308273	SRP012091	Honeybee Forager Brain RNA-seq lane 1							public	TRANSCRIPTOMIC
RNA-Seq	208		SAMN00849801		ARIZONA STATE UNIVERSITY	SRX184650	0	Illumina HiSeq 2000	PAIRED	RANDOM		2012-09-12	1287	759	Apis mellifera carnica	ILLUMINA	2012-09-21	SRR567647	SRS308273	SRP012091	Honeybee Forager Brain RNA-seq lane 1							public	TRANSCRIPTOMIC
RNA-Seq	208		SAMN00849801		ARIZONA STATE UNIVERSITY	SRX184650	0	Illumina HiSeq 2000	PAIRED	RANDOM		2012-09-12	1287	730	Apis mellifera carnica	ILLUMINA	2012-09-21	SRR567648	SRS308273	SRP012091	Honeybee Forager Brain RNA-seq lane 1							public	TRANSCRIPTOMIC
RNA-Seq	208		SAMN00849801		ARIZONA STATE UNIVERSITY	SRX184650	0	Illumina HiSeq 2000	PAIRED	RANDOM		2012-09-12	1287	764	Apis mellifera carnica	ILLUMINA	2012-09-21	SRR567649	SRS308273	SRP012091	Honeybee Forager Brain RNA-seq lane 1							public	TRANSCRIPTOMIC
RNA-Seq	200		SAMN00996631		UNIVERSITY OF ILLINOIS AT URBANA CHAMPAIGN	SRX148699	263	Illumina HiSeq 2000	PAIRED	cDNA	bee	2012-05-21	3645	2047	Apis mellifera	ILLUMINA	2012-05-22	SRR498622	SRS334276	SRP013261	bee1							public	TRANSCRIPTOMIC
RNA-Seq	200		SAMN00996631		UNIVERSITY OF ILLINOIS AT URBANA CHAMPAIGN	SRX148699	263	Illumina HiSeq 2000	PAIRED	cDNA	bee	2012-05-22	3906	2189	Apis mellifera	ILLUMINA	2012-05-22	SRR499808	SRS334276	SRP013261	bee1							public	TRANSCRIPTOMIC
RNA-Seq	200		SAMN00996631		UNIVERSITY OF ILLINOIS AT URBANA CHAMPAIGN	SRX148699	263	Illumina HiSeq 2000	PAIRED	cDNA	bee	2012-05-22	3083	1746	Apis mellifera	ILLUMINA	2012-05-22	SRR499882	SRS334276	SRP013261	bee1							public	TRANSCRIPTOMIC
RNA-Seq	200		SAMN00996631		UNIVERSITY OF ILLINOIS AT URBANA CHAMPAIGN	SRX148699	263	Illumina HiSeq 2000	PAIRED	cDNA	bee	2012-05-22	3531	2006	Apis mellifera	ILLUMINA	2012-05-22	SRR499883	SRS334276	SRP013261	bee1							public	TRANSCRIPTOMIC
RNA-Seq	200		SAMN00996631		UNIVERSITY OF ILLINOIS AT URBANA CHAMPAIGN	SRX148699	263	Illumina HiSeq 2000	PAIRED	cDNA	bee	2012-05-22	3463	1958	Apis mellifera	ILLUMINA	2012-05-22	SRR499919	SRS334276	SRP013261	bee1							public	TRANSCRIPTOMIC
RNA-Seq	200		SAMN00996631		UNIVERSITY OF ILLINOIS AT URBANA CHAMPAIGN	SRX148699	263	Illumina HiSeq 2000	PAIRED	cDNA	bee	2012-05-22	3609	2024	Apis mellifera	ILLUMINA	2012-05-22	SRR499920	SRS334276	SRP013261	bee1							public	TRANSCRIPTOMIC
RNA-Seq	200		SAMN00996631		UNIVERSITY OF ILLINOIS AT URBANA CHAMPAIGN	SRX148699	263	Illumina HiSeq 2000	PAIRED	cDNA	bee	2012-05-22	3666	2046	Apis mellifera	ILLUMINA	2012-05-22	SRR499992	SRS334276	SRP013261	bee1							public	TRANSCRIPTOMIC
RNA-Seq	200		SAMN00996631		UNIVERSITY OF ILLINOIS AT URBANA CHAMPAIGN	SRX148699	263	Illumina HiSeq 2000	PAIRED	cDNA	bee	2012-05-22	3500	1974	Apis mellifera	ILLUMINA	2012-05-22	SRR499993	SRS334276	SRP013261	bee1							public	TRANSCRIPTOMIC
RNA-Seq	200		SAMN00996631		UNIVERSITY OF ILLINOIS AT URBANA CHAMPAIGN	SRX148699	263	Illumina HiSeq 2000	PAIRED	cDNA	bee	2012-05-22	4528	2547	Apis mellifera	ILLUMINA	2012-05-22	SRR499994	SRS334276	SRP013261	bee1							public	TRANSCRIPTOMIC
RNA-Seq	200		SAMN00996631		UNIVERSITY OF ILLINOIS AT URBANA CHAMPAIGN	SRX148699	263	Illumina HiSeq 2000	PAIRED	cDNA	bee	2012-05-22	3308	1851	Apis mellifera	ILLUMINA	2012-05-22	SRR499995	SRS334276	SRP013261	bee1							public	TRANSCRIPTOMIC
