# Supplementary material for: Short reads from honey bee (Apis sp.) sequencing projects reflect microbial associate diversity
Source: PeerJ. 2017 Jul 12;5:e3529. doi: 10.7717/peerj.3529 (PMC5510586; doi:10.7717/peerj.3529)
Supplement: Table S4 [file peerj-05-3529-s006.csv]

BioProject	SRA	#Reads	Total # viral reads	Total % viral reads	#ABPV	%ABPV	#BQCV	%BQCV	#CBPV	%CBPV	#DWV A	%DWV A	#DWV B	%DWV B	#DWV C	%DWV C	#IAPV	%IAPV	#KBV	%KBV	#LSV	%LSV	#SBV	%SBV	#SBPV	%SBPV	Organism	Tissue	Project description
PRJNA104931	SRR445999	407,851,485	104,886,029	25.72%	0	0.00%	0	0.00%	0	0.00%	104,885,679	25.72%	350	0.00%	109	0.00%	0	0.00%	0	0.00%	0	0.00%	0	0.00%	0	0.00%	Apis mellifera		Reversible switching between epigenetic states in honeybee behavioral subcastes
PRJNA104931	SRR446000	563,455,446	65,758,803	11.67%	0	0.00%	12	0.00%	0	0.00%	65,758,386	11.67%	405	0.00%	0	0.00%	0	0.00%	0	0.00%	0	0.00%	0	0.00%	0	0.00%	Apis mellifera		Reversible switching between epigenetic states in honeybee behavioral subcastes
PRJNA104931	SRR446001	289,841,584	62,581,365	21.59%	0	0.00%	0	0.00%	0	0.00%	62,581,119	21.59%	246	0.00%	0	0.00%	0	0.00%	0	0.00%	0	0.00%	0	0.00%	0	0.00%	Apis mellifera		Reversible switching between epigenetic states in honeybee behavioral subcastes
PRJNA104931	SRR446002	294,643,564	70,533,304	23.94%	0	0.00%	3	0.00%	0	0.00%	70,532,780	23.94%	521	0.00%	124	0.00%	0	0.00%	0	0.00%	0	0.00%	0	0.00%	0	0.00%	Apis mellifera		Reversible switching between epigenetic states in honeybee behavioral subcastes
PRJNA104931	SRR446003	264,425,743	37,313,096	14.11%	0	0.00%	11	0.00%	0	0.00%	37,312,918	14.11%	167	0.00%	53	0.00%	0	0.00%	0	0.00%	0	0.00%	0	0.00%	0	0.00%	Apis mellifera		Reversible switching between epigenetic states in honeybee behavioral subcastes
PRJNA104931	SRR446004	431,039,604	69,046,565	16.02%	0	0.00%	11	0.00%	0	0.00%	69,046,554	16.02%	0	0.00%	35	0.00%	0	0.00%	0	0.00%	0	0.00%	0	0.00%	0	0.00%	Apis mellifera		Reversible switching between epigenetic states in honeybee behavioral subcastes
PRJNA104931	SRR446005	341,306,931	86,663,721	25.39%	0	0.00%	0	0.00%	0	0.00%	86,663,463	25.39%	258	0.00%	157	0.00%	0	0.00%	0	0.00%	0	0.00%	0	0.00%	0	0.00%	Apis mellifera		Reversible switching between epigenetic states in honeybee behavioral subcastes
PRJNA104931	SRR446006	368,207,921	48,338,483	13.13%	0	0.00%	1	0.00%	0	0.00%	48,338,290	13.13%	192	0.00%	57	0.00%	0	0.00%	0	0.00%	0	0.00%	0	0.00%	0	0.00%	Apis mellifera		Reversible switching between epigenetic states in honeybee behavioral subcastes
PRJNA104931	SRR446007	231,079,208	48,730,763	21.09%	0	0.00%	4	0.00%	0	0.00%	48,730,357	21.09%	402	0.00%	56	0.00%	0	0.00%	0	0.00%	0	0.00%	0	0.00%	0	0.00%	Apis mellifera		Reversible switching between epigenetic states in honeybee behavioral subcastes
PRJNA104931	SRR446008	313,910,891	71,664,740	22.83%	0	0.00%	93	0.00%	0	0.00%	71,664,436	22.83%	211	0.00%	66	0.00%	0	0.00%	0	0.00%	0	0.00%	0	0.00%	0	0.00%	Apis mellifera		Reversible switching between epigenetic states in honeybee behavioral subcastes
PRJNA104931	SRR446009	342,673,267	65,952,603	19.25%	0	0.00%	1	0.00%	0	0.00%	65,952,434	19.25%	168	0.00%	38	0.00%	0	0.00%	0	0.00%	0	0.00%	0	0.00%	0	0.00%	Apis mellifera		Reversible switching between epigenetic states in honeybee behavioral subcastes
PRJNA104931	SRR446010	265,891,089	63,355,110	23.83%	0	0.00%	5	0.00%	0	0.00%	63,354,959	23.83%	146	0.00%	52	0.00%	0	0.00%	0	0.00%	0	0.00%	0	0.00%	0	0.00%	Apis mellifera		Reversible switching between epigenetic states in honeybee behavioral subcastes
PRJNA122153	SRR042523	8,583,333	2,160	0.03%	261	0.00%	130	0.00%	15	0.00%	146	0.00%	276	0.00%	27	0.00%	168	0.00%	186	0.00%	93	0.00%	665	0.01%	220	0.00%	Apis mellifera		Genome-wide evolutionary analysis of eukaryotic DNA methylation
PRJNA175445	SRR584147	30,536,313	4,569,504	14.96%	912	0.00%	510	0.00%	202	0.00%	4,561,801	14.94%	2,561	0.01%	10132	0.03%	1,107	0.00%	755	0.00%	329	0.00%	550	0.00%	777	0.00%	Apis mellifera		Transcriptional changes occuring in the fat body of 3d and 8d worker bees fed either a control or pollen-restricted diet. (Duplicate of PRJNA240064)
PRJNA175445	SRR584156	11,513,514	469,143	4.07%	157	0.00%	93	0.00%	30	0.00%	466,539	4.05%	1,688	0.01%	1075	0.01%	193	0.00%	124	0.00%	61	0.00%	119	0.00%	139	0.00%	Apis mellifera		Transcriptional changes occuring in the fat body of 3d and 8d worker bees fed either a control or pollen-restricted diet. (Duplicate of PRJNA240064)
PRJNA175445	SRR584160	16,180,791	3,223,994	19.92%	423	0.00%	294	0.00%	96	0.00%	3,219,961	19.90%	1,448	0.01%	4483	0.03%	550	0.00%	408	0.00%	133	0.00%	322	0.00%	359	0.00%	Apis mellifera		Transcriptional changes occuring in the fat body of 3d and 8d worker bees fed either a control or pollen-restricted diet. (Duplicate of PRJNA240064)
PRJNA175445	SRR584163	23,139,665	3,821,524	16.52%	767	0.00%	355	0.00%	129	0.00%	3,815,768	16.49%	2,003	0.01%	6569	0.03%	818	0.00%	608	0.00%	224	0.00%	350	0.00%	502	0.00%	Apis mellifera		Transcriptional changes occuring in the fat body of 3d and 8d worker bees fed either a control or pollen-restricted diet. (Duplicate of PRJNA240064)
PRJNA175445	SRR584169	21,318,436	1,240,761	5.82%	760	0.00%	439	0.00%	149	0.00%	1,235,397	5.79%	1,204	0.01%	4476	0.02%	877	0.00%	614	0.00%	227	0.00%	444	0.00%	650	0.00%	Apis mellifera		Transcriptional changes occuring in the fat body of 3d and 8d worker bees fed either a control or pollen-restricted diet. (Duplicate of PRJNA240064)
PRJNA175445	SRR584172	20,603,352	3,869,143	18.78%	726	0.00%	427	0.00%	108	0.00%	3,862,094	18.74%	3,360	0.02%	8,275	0.04%	729	0.00%	527	0.00%	235	0.00%	379	0.00%	558	0.00%	Apis mellifera		Transcriptional changes occuring in the fat body of 3d and 8d worker bees fed either a control or pollen-restricted diet. (Duplicate of PRJNA240064)
PRJNA175445	SRR584177	18,511,364	2,752,157	14.87%	492	0.00%	309	0.00%	93	0.00%	2,747,822	14.84%	1,236	0.01%	4,991	0.03%	703	0.00%	427	0.00%	205	0.00%	428	0.00%	442	0.00%	Apis mellifera		Transcriptional changes occuring in the fat body of 3d and 8d worker bees fed either a control or pollen-restricted diet. (Duplicate of PRJNA240064)
PRJNA175445	SRR584184	49,206,704	2,849,954	5.79%	1,671	0.00%	929	0.00%	275	0.00%	2,837,545	5.77%	2,905	0.01%	9,339	0.02%	2,084	0.00%	1,378	0.00%	550	0.00%	1,115	0.00%	1,502	0.00%	Apis mellifera		Transcriptional changes occuring in the fat body of 3d and 8d worker bees fed either a control or pollen-restricted diet. (Duplicate of PRJNA240064)
PRJNA175445	SRR584187	29,541,899	2,463,667	8.34%	948	0.00%	451	0.00%	164	0.00%	2,456,245	8.31%	2,223	0.01%	7806	0.03%	1,239	0.00%	782	0.00%	330	0.00%	545	0.00%	740	0.00%	Apis mellifera		Transcriptional changes occuring in the fat body of 3d and 8d worker bees fed either a control or pollen-restricted diet. (Duplicate of PRJNA240064)
PRJNA175445	SRR584189	20,250,000	2,362,204	11.67%	624	0.00%	354	0.00%	146	0.00%	2,356,266	11.64%	2,065	0.01%	6,745	0.03%	899	0.00%	506	0.00%	237	0.00%	524	0.00%	583	0.00%	Apis mellifera		Transcriptional changes occuring in the fat body of 3d and 8d worker bees fed either a control or pollen-restricted diet. (Duplicate of PRJNA240064)
PRJNA175445	SRR584192	16,458,101	2,960,390	17.99%	448	0.00%	262	0.00%	84	0.00%	2,955,396	17.96%	2,365	0.01%	5,094	0.03%	573	0.00%	393	0.00%	173	0.00%	260	0.00%	436	0.00%	Apis mellifera		Transcriptional changes occuring in the fat body of 3d and 8d worker bees fed either a control or pollen-restricted diet. (Duplicate of PRJNA240064)
PRJNA175445	SRR585833	16,837,989	2,551,527	15.15%	532	0.00%	251	0.00%	85	0.00%	2,546,943	15.13%	1,754	0.01%	5,116	0.03%	575	0.00%	467	0.00%	189	0.00%	299	0.00%	432	0.00%	Apis mellifera		Transcriptional changes occuring in the fat body of 3d and 8d worker bees fed either a control or pollen-restricted diet. (Duplicate of PRJNA240064)
PRJNA192195	SRR771439	6,400,000	33,265	0.52%	268	0.00%	73	0.00%	20	0.00%	1,877	0.03%	116	0.00%	136	0.00%	30,559	0.48%	236	0.00%	23	0.00%	73	0.00%	20	0.00%	Apis mellifera		MicroRNAs in honey bee caste determination
PRJNA192195	SRR771440	6,942,857	93,527	1.35%	838	0.01%	276	0.00%	30	0.00%	5,298	0.08%	275	0.00%	336	0.00%	85,944	1.24%	651	0.01%	11	0.00%	194	0.00%	10	0.00%	Apis mellifera		MicroRNAs in honey bee caste determination
PRJNA192448	SRR771525	3,457,143	1,722	0.05%	7	0.00%	0	0.00%	0	0.00%	2	0.00%	17	0.00%	671	0.02%	6	0.00%	3	0.00%	0	0.00%	482	0.01%	1,205	0.03%	Apis mellifera		Feeding with miR-184 affects the mRNA expression profile of queen larvae (honey bee)
PRJNA192448	SRR771526	3,542,857	1,579	0.04%	14	0.00%	0	0.00%	0	0.00%	3	0.00%	38	0.00%	575	0.02%	10	0.00%	8	0.00%	0	0.00%	642	0.02%	864	0.02%	Apis mellifera		Feeding with miR-184 affects the mRNA expression profile of queen larvae (honey bee)
PRJNA193691	SRR789761	170,643,564	566	0.00%	0	0.00%	0	0.00%	0	0.00%	0	0.00%	566	0.00%	0	0.00%	0	0.00%	0	0.00%	0	0.00%	0	0.00%	0	0.00%	Apis mellifera carnica	Brain	mRNA-Seq of brain tissue from honeybee (Apis mellifera) drones (male), workers (female) and queens (female).
PRJNA193691	SRR789764	146,564,356	1,344	0.00%	0	0.00%	12	0.00%	0	0.00%	0	0.00%	1,332	0.00%	0	0.00%	0	0.00%	0	0.00%	0	0.00%	0	0.00%	0	0.00%	Apis mellifera carnica	Brain	mRNA-Seq of brain tissue from honeybee (Apis mellifera) drones (male), workers (female) and queens (female).
PRJNA194157	SRR801788	27,316,832	28,956	0.11%	0	0.00%	27,173	0.10%	2	0.00%	1,484	0.01%	115	0.00%	0	0.00%	0	0.00%	0	0.00%	1	0.00%	181	0.00%	0	0.00%	Apis mellifera		Transcriptional profiling of honeybee abdomens, digestive tracts and sting glands
PRJNA194157	SRR801844	26,683,168	7,195	0.03%	1	0.00%	6,955	0.03%	0	0.00%	38	0.00%	18	0.00%	0	0.00%	0	0.00%	0	0.00%	0	0.00%	183	0.00%	0	0.00%	Apis mellifera		Transcriptional profiling of honeybee abdomens, digestive tracts and sting glands
PRJNA194157	SRR802386	32,168,317	11,385	0.04%	0	0.00%	11,140	0.03%	0	0.00%	140	0.00%	59	0.00%	0	0.00%	0	0.00%	0	0.00%	0	0.00%	46	0.00%	0	0.00%	Apis mellifera		Transcriptional profiling of honeybee abdomens, digestive tracts and sting glands
PRJNA194157	SRR802538	34,514,851	999,331	2.90%	0	0.00%	999,068	2.89%	0	0.00%	165	0.00%	0	0.00%	0	0.00%	0	0.00%	0	0.00%	66	0.00%	32	0.00%	0	0.00%	Apis mellifera		Transcriptional profiling of honeybee abdomens, digestive tracts and sting glands
PRJNA194157	SRR802556	33,871,287	2,785	0.01%	2	0.00%	46	0.00%	0	0.00%	1	0.00%	0	0.00%	0	0.00%	0	0.00%	0	0.00%	4	0.00%	2,732	0.01%	0	0.00%	Apis mellifera		Transcriptional profiling of honeybee abdomens, digestive tracts and sting glands
PRJNA194157	SRR802899	23,485,149	1,214	0.01%	1	0.00%	1,055	0.00%	0	0.00%	58	0.00%	20	0.00%	0	0.00%	0	0.00%	0	0.00%	0	0.00%	80	0.00%	0	0.00%	Apis mellifera		Transcriptional profiling of honeybee abdomens, digestive tracts and sting glands
PRJNA194157	SRR806508	87,732,673	62,977	0.07%	3	0.00%	61,162	0.07%	0	0.00%	230	0.00%	72	0.00%	0	0.00%	0	0.00%	0	0.00%	974	0.00%	536	0.00%	0	0.00%	Apis mellifera		Transcriptional profiling of honeybee abdomens, digestive tracts and sting glands
PRJNA194157	SRR806550	118,435,644	655,003	0.55%	1	0.00%	2,680	0.00%	0	0.00%	117	0.00%	28	0.00%	0	0.00%	0	0.00%	0	0.00%	29	0.00%	652,148	0.55%	0	0.00%	Apis mellifera		Transcriptional profiling of honeybee abdomens, digestive tracts and sting glands
PRJNA194157	SRR806693	81,811,881	51,165	0.06%	12	0.00%	49,973	0.06%	0	0.00%	325	0.00%	2	0.00%	0	0.00%	0	0.00%	0	0.00%	0	0.00%	853	0.00%	0	0.00%	Apis mellifera		Transcriptional profiling of honeybee abdomens, digestive tracts and sting glands
PRJNA194157	SRR806701	61,524,752	8,520	0.01%	247	0.00%	7,474	0.01%	0	0.00%	442	0.00%	51	0.00%	0	0.00%	3	0.00%	4	0.00%	1	0.00%	298	0.00%	0	0.00%	Apis mellifera		Transcriptional profiling of honeybee abdomens, digestive tracts and sting glands
PRJNA194157	SRR806709	86,049,505	856,580	1.00%	0	0.00%	696,903	0.81%	0	0.00%	14	0.00%	2	0.00%	0	0.00%	0	0.00%	0	0.00%	4	0.00%	159,657	0.19%	0	0.00%	Apis mellifera		Transcriptional profiling of honeybee abdomens, digestive tracts and sting glands
PRJNA194157	SRR806711	86,049,505	856,580	1.00%	0	0.00%	696,903	0.81%	0	0.00%	14	0.00%	2	0.00%	0	0.00%	0	0.00%	0	0.00%	4	0.00%	159,657	0.19%	0	0.00%	Apis mellifera		Transcriptional profiling of honeybee abdomens, digestive tracts and sting glands
PRJNA207482	SRR893021	29,720,000	5,892	0.02%	0	0.00%	7	0.00%	0	0.00%	4,531	0.02%	0	0.00%	0	0.00%	0	0.00%	0	0.00%	0	0.00%	1,354	0.00%	0	0.00%	Apis mellifera		Apis mellifera KD dnmt3, effect of DNA methylation on alternative splicing
PRJNA207482	SRR893022	28,800,000	5,732	0.02%	0	0.00%	15	0.00%	0	0.00%	4,424	0.02%	0	0.00%	0	0.00%	0	0.00%	0	0.00%	0	0.00%	1,293	0.00%	0	0.00%	Apis mellifera		Apis mellifera KD dnmt3, effect of DNA methylation on alternative splicing
PRJNA207482	SRR893023	27,180,000	1,536	0.01%	0	0.00%	0	0.00%	0	0.00%	878	0.00%	0	0.00%	0	0.00%	0	0.00%	0	0.00%	0	0.00%	658	0.00%	0	0.00%	Apis mellifera		Apis mellifera KD dnmt3, effect of DNA methylation on alternative splicing
PRJNA207482	SRR893024	26,400,000	1,451	0.01%	0	0.00%	2	0.00%	0	0.00%	865	0.00%	0	0.00%	0	0.00%	0	0.00%	0	0.00%	0	0.00%	584	0.00%	0	0.00%	Apis mellifera		Apis mellifera KD dnmt3, effect of DNA methylation on alternative splicing
PRJNA207482	SRR893025	26,820,000	4,324	0.02%	0	0.00%	1	0.00%	0	0.00%	2,362	0.01%	0	0.00%	0	0.00%	0	0.00%	0	0.00%	0	0.00%	1,961	0.01%	0	0.00%	Apis mellifera		Apis mellifera KD dnmt3, effect of DNA methylation on alternative splicing
PRJNA207482	SRR893026	26,290,000	4,129	0.02%	0	0.00%	0	0.00%	0	0.00%	2,183	0.01%	0	0.00%	0	0.00%	0	0.00%	0	0.00%	0	0.00%	1,946	0.01%	0	0.00%	Apis mellifera		Apis mellifera KD dnmt3, effect of DNA methylation on alternative splicing
PRJNA207482	SRR893027	34,030,000	657	0.00%	0	0.00%	5	0.00%	0	0.00%	603	0.00%	0	0.00%	0	0.00%	0	0.00%	0	0.00%	0	0.00%	49	0.00%	0	0.00%	Apis mellifera		Apis mellifera KD dnmt3, effect of DNA methylation on alternative splicing
PRJNA207482	SRR893028	33,070,000	602	0.00%	0	0.00%	10	0.00%	0	0.00%	525	0.00%	0	0.00%	0	0.00%	0	0.00%	0	0.00%	0	0.00%	67	0.00%	0	0.00%	Apis mellifera		Apis mellifera KD dnmt3, effect of DNA methylation on alternative splicing
PRJNA207482	SRR893033	21,920,000	3,604	0.02%	0	0.00%	0	0.00%	0	0.00%	3,038	0.01%	0	0.00%	0	0.00%	0	0.00%	0	0.00%	0	0.00%	566	0.00%	0	0.00%	Apis mellifera		Apis mellifera KD dnmt3, effect of DNA methylation on alternative splicing
PRJNA207482	SRR893034	21,290,000	3,446	0.02%	0	0.00%	0	0.00%	0	0.00%	2,815	0.01%	0	0.00%	0	0.00%	0	0.00%	0	0.00%	0	0.00%	631	0.00%	0	0.00%	Apis mellifera		Apis mellifera KD dnmt3, effect of DNA methylation on alternative splicing
PRJNA207482	SRR893035	35,380,000	8,147	0.02%	0	0.00%	0	0.00%	0	0.00%	7,921	0.02%	0	0.00%	0	0.00%	0	0.00%	0	0.00%	0	0.00%	226	0.00%	0	0.00%	Apis mellifera		Apis mellifera KD dnmt3, effect of DNA methylation on alternative splicing
PRJNA207482	SRR893036	34,410,000	7,624	0.02%	0	0.00%	0	0.00%	0	0.00%	7,425	0.02%	0	0.00%	0	0.00%	0	0.00%	0	0.00%	0	0.00%	199	0.00%	0	0.00%	Apis mellifera		Apis mellifera KD dnmt3, effect of DNA methylation on alternative splicing
PRJNA207482	SRR893037	28,400,000	89,717	0.32%	0	0.00%	0	0.00%	0	0.00%	7,168	0.03%	0	0.00%	2	0.00%	0	0.00%	0	0.00%	0	0.00%	82,549	0.29%	0	0.00%	Apis mellifera		Apis mellifera KD dnmt3, effect of DNA methylation on alternative splicing
PRJNA207482	SRR893038	27,450,000	87,246	0.32%	0	0.00%	0	0.00%	0	0.00%	6,731	0.02%	0	0.00%	0	0.00%	0	0.00%	0	0.00%	0	0.00%	80,515	0.29%	0	0.00%	Apis mellifera		Apis mellifera KD dnmt3, effect of DNA methylation on alternative splicing
PRJNA207482	SRR893039	32,140,000	1,840	0.01%	0	0.00%	0	0.00%	0	0.00%	1,707	0.01%	0	0.00%	0	0.00%	0	0.00%	0	0.00%	0	0.00%	133	0.00%	0	0.00%	Apis mellifera		Apis mellifera KD dnmt3, effect of DNA methylation on alternative splicing
PRJNA207482	SRR893040	31,190,000	1,845	0.01%	0	0.00%	5	0.00%	0	0.00%	1,712	0.01%	0	0.00%	0	0.00%	0	0.00%	0	0.00%	0	0.00%	128	0.00%	0	0.00%	Apis mellifera		Apis mellifera KD dnmt3, effect of DNA methylation on alternative splicing
PRJNA207482	SRR893041	30,540,000	6,959	0.02%	0	0.00%	0	0.00%	0	0.00%	6,524	0.02%	0	0.00%	0	0.00%	0	0.00%	0	0.00%	0	0.00%	435	0.00%	0	0.00%	Apis mellifera		Apis mellifera KD dnmt3, effect of DNA methylation on alternative splicing
PRJNA207482	SRR893042	29,510,000	6,486	0.02%	0	0.00%	0	0.00%	0	0.00%	6,052	0.02%	0	0.00%	0	0.00%	0	0.00%	0	0.00%	0	0.00%	434	0.00%	0	0.00%	Apis mellifera		Apis mellifera KD dnmt3, effect of DNA methylation on alternative splicing
PRJNA207482	SRR893043	33,770,000	4,950	0.01%	0	0.00%	0	0.00%	0	0.00%	4,600	0.01%	0	0.00%	0	0.00%	0	0.00%	0	0.00%	0	0.00%	350	0.00%	0	0.00%	Apis mellifera		Apis mellifera KD dnmt3, effect of DNA methylation on alternative splicing
PRJNA207482	SRR893044	32,760,000	4,456	0.01%	0	0.00%	0	0.00%	0	0.00%	4,123	0.01%	0	0.00%	0	0.00%	0	0.00%	0	0.00%	0	0.00%	333	0.00%	0	0.00%	Apis mellifera		Apis mellifera KD dnmt3, effect of DNA methylation on alternative splicing
PRJNA209400	SRR922440	94,178,218	13,223	0.01%	0	0.00%	0	0.00%	0	0.00%	0	0.00%	0	0.00%	0	0.00%	0	0.00%	0	0.00%	0	0.00%	13,223	0.01%	0	0.00%	Apis mellifera carnica		Apis mellifera carnica Transcriptome or Gene expression of Varroa resistant and non-resitant colonies
PRJNA211831	SRR935177	55,870,000	520	0.00%	0	0.00%	0	0.00%	520	0.00%	0	0.00%	0	0.00%	0	0.00%	0	0.00%	0	0.00%	0	0.00%	0	0.00%	0	0.00%	Apis mellifera		Transcriptional profiling of Apis mellifera brains from three developmental castes
PRJNA219484	SRR989674	5,130,000	1,684,344	32.83%	0	0.00%	0	0.00%	0	0.00%	1,684,330	32.83%	14	0.00%	3	0.00%	0	0.00%	0	0.00%	0	0.00%	0	0.00%	0	0.00%	Apis mellifera scutellata	head	Intronic Non-CG DNA Hydroxymethylation and Alternative mRNA Splicing in Honey Bees
PRJNA219484	SRR989676	5,540,000	2,177,657	39.31%	0	0.00%	0	0.00%	0	0.00%	2,177,636	39.31%	21	0.00%	18	0.00%	0	0.00%	0	0.00%	0	0.00%	0	0.00%	0	0.00%	Apis mellifera	head	Intronic Non-CG DNA Hydroxymethylation and Alternative mRNA Splicing in Honey Bees
PRJNA219484	SRR989677	10,600,000	2,924	0.03%	0	0.00%	0	0.00%	0	0.00%	2,924	0.03%	0	0.00%	0	0.00%	0	0.00%	0	0.00%	0	0.00%	0	0.00%	0	0.00%	Apis mellifera	head	Intronic Non-CG DNA Hydroxymethylation and Alternative mRNA Splicing in Honey Bees
PRJNA235974	SRR1380970	26,762,376	892	0.00%	0	0.00%	0	0.00%	0	0.00%	184	0.00%	0	0.00%	0	0.00%	147	0.00%	0	0.00%	0	0.00%	561	0.00%	0	0.00%	Apis cerana	brain	Apis cerana Genome sequencing and assembly
PRJNA235974	SRR1380976	27,396,040	244,352	0.89%	0	0.00%	0	0.00%	0	0.00%	196	0.00%	0	0.00%	0	0.00%	226,229	0.83%	0	0.00%	0	0.00%	17,927	0.07%	0	0.00%	Apis cerana	antennae	Apis cerana Genome sequencing and assembly
PRJNA235974	SRR1380979	26,831,683	2,035	0.01%	0	0.00%	0	0.00%	0	0.00%	145	0.00%	0	0.00%	0	0.00%	21	0.00%	0	0.00%	0	0.00%	1,869	0.01%	0	0.00%	Apis cerana	hypopharyngeal gland	Apis cerana Genome sequencing and assembly
PRJNA235974	SRR1380984	50,049,505	53,144	0.11%	0	0.00%	4,435	0.01%	0	0.00%	0	0.00%	0	0.00%	0	0.00%	14,089	0.03%	0	0.00%	0	0.00%	34,620	0.07%	0	0.00%	Apis cerana	gut	Apis cerana Genome sequencing and assembly
PRJNA235974	SRR1386316	26,019,802	418,943	1.61%	0	0.00%	0	0.00%	0	0.00%	418,931	1.61%	1	0.00%	6	0.00%	8	0.00%	0	0.00%	0	0.00%	3	0.00%	0	0.00%	Apis mellifera	brain	Apis cerana Genome sequencing and assembly
PRJNA235974	SRR1388774	118,851,485	159,392	0.13%	0	0.00%	1,141	0.00%	0	0.00%	0	0.00%	0	0.00%	0	0.00%	1,683	0.00%	0	0.00%	0	0.00%	156,568	0.13%	0	0.00%	Apis cerana	fat body	Apis cerana Genome sequencing and assembly
PRJNA235974	SRR1406762	167,811,881	37,864	0.02%	0	0.00%	132	0.00%	0	0.00%	0	0.00%	0	0.00%	0	0.00%	5,303	0.00%	0	0.00%	0	0.00%	32,429	0.02%	0	0.00%	Apis cerana	venom gland	Apis cerana Genome sequencing and assembly
PRJNA235974	SRR1407793	26,623,762	244,398	0.92%	0	0.00%	0	0.00%	0	0.00%	244,387	0.92%	0	0.00%	0	0.00%	10	0.00%	0	0.00%	0	0.00%	1	0.00%	0	0.00%	Apis mellifera	hypopharyngeal gland	Apis cerana Genome sequencing and assembly
PRJNA235974	SRR1408090	24,772,277	3,212,394	12.97%	0	0.00%	0	0.00%	0	0.00%	3,212,375	12.97%	14	0.00%	29	0.00%	5	0.00%	0	0.00%	0	0.00%	0	0.00%	0	0.00%	Apis mellifera	antennae	Apis cerana Genome sequencing and assembly
PRJNA235974	SRR1653580	74,287,129	2,530,346	3.41%	0	0.00%	4	0.00%	0	0.00%	0	0.00%	0	0.00%	0	0.00%	0	0.00%	0	0.00%	0	0.00%	2,530,342	3.41%	0	0.00%	Apis cerana		Apis cerana Genome sequencing and assembly
PRJNA235974	SRR1653592	47,069,307	2,888	0.01%	0	0.00%	0	0.00%	0	0.00%	2,155	0.00%	0	0.00%	0	0.00%	0	0.00%	0	0.00%	0	0.00%	733	0.00%	0	0.00%	Apis cerana		Apis cerana Genome sequencing and assembly
PRJNA235974	SRR1653605	48,564,356	159,105	0.33%	0	0.00%	0	0.00%	0	0.00%	2,403	0.00%	0	0.00%	0	0.00%	0	0.00%	0	0.00%	0	0.00%	156,702	0.32%	0	0.00%	Apis cerana		Apis cerana Genome sequencing and assembly
PRJNA238833	SRR1182310	49,140,000	3,016,792	6.14%	2	0.00%	584	0.00%	0	0.00%	2,971,300	6.05%	44,886	0.09%	0	0.00%	0	0.00%	0	0.00%	1	0.00%	19	0.00%	0	0.00%	Apis mellifera mellifera	Midgut	Apis mellifera nurse midgut transcriptome
PRJNA238833	SRR1182312	41,540,000	2,760,922	6.65%	40	0.00%	632	0.00%	0	0.00%	2,758,021	6.64%	1,997	0.00%	13	0.00%	6	0.00%	0	0.00%	2	0.00%	224	0.00%	0	0.00%	Apis mellifera mellifera	Midgut	Apis mellifera nurse midgut transcriptome
PRJNA238833	SRR1182313	71,960,000	1,658,181	2.30%	9	0.00%	1,652,203	2.30%	0	0.00%	5,399	0.01%	517	0.00%	0	0.00%	1	0.00%	0	0.00%	0	0.00%	52	0.00%	0	0.00%	Apis mellifera mellifera	Midgut	Apis mellifera nurse midgut transcriptome
PRJNA240064	SRR1182528	16,458,101	2,960,390	17.99%	448	0.00%	262	0.00%	84	0.00%	2,955,396	17.96%	2,365	0.01%	5,094	0.03%	573	0.00%	393	0.00%	173	0.00%	260	0.00%	436	0.00%	Apis mellifera	fat body	Transcriptional changes occuring in the fat body of 3d and 8d worker bees fed either a control or pollen-restricted diet. (Duplicate of PRJNA175445)
PRJNA240064	SRR1182529	20,250,000	2,362,204	11.67%	624	0.00%	354	0.00%	146	0.00%	2,356,266	11.64%	2,065	0.01%	6,745	0.03%	899	0.00%	506	0.00%	237	0.00%	524	0.00%	583	0.00%	Apis mellifera	fat body	Transcriptional changes occuring in the fat body of 3d and 8d worker bees fed either a control or pollen-restricted diet. (Duplicate of PRJNA175445)
PRJNA240064	SRR1182578	29,541,899	2,463,667	8.34%	948	0.00%	451	0.00%	164	0.00%	2,456,245	8.31%	2,223	0.01%	7,806	0.03%	1,239	0.00%	782	0.00%	330	0.00%	545	0.00%	740	0.00%	Apis mellifera	fat body	Transcriptional changes occuring in the fat body of 3d and 8d worker bees fed either a control or pollen-restricted diet. (Duplicate of PRJNA175445)
PRJNA240064	SRR1182579	20,603,352	3,869,145	18.78%	726	0.00%	427	0.00%	108	0.00%	3,862,096	18.74%	3,360	0.02%	8,275	0.04%	729	0.00%	527	0.00%	235	0.00%	379	0.00%	558	0.00%	Apis mellifera	fat body	Transcriptional changes occuring in the fat body of 3d and 8d worker bees fed either a control or pollen-restricted diet. (Duplicate of PRJNA175445)
PRJNA240064	SRR1182580	30,536,313	4,569,504	14.96%	912	0.00%	510	0.00%	202	0.00%	4,561,801	14.94%	2,561	0.01%	10,132	0.03%	1,107	0.00%	755	0.00%	329	0.00%	550	0.00%	777	0.00%	Apis mellifera	fat body	Transcriptional changes occuring in the fat body of 3d and 8d worker bees fed either a control or pollen-restricted diet. (Duplicate of PRJNA175445)
PRJNA240064	SRR1182581	11,513,514	1,887,795	16.40%	505	0.00%	250	0.00%	84	0.00%	1,883,598	16.36%	1,301	0.01%	3,172	0.03%	692	0.01%	381	0.00%	143	0.00%	383	0.00%	458	0.00%	Apis mellifera	fat body	Transcriptional changes occuring in the fat body of 3d and 8d worker bees fed either a control or pollen-restricted diet. (Duplicate of PRJNA175445)
PRJNA240064	SRR1182637	49,206,704	2,849,954	5.79%	1,671	0.00%	929	0.00%	275	0.00%	2,837,545	5.77%	2,905	0.01%	9,339	0.02%	2,084	0.00%	1,378	0.00%	550	0.00%	1,115	0.00%	1,502	0.00%	Apis mellifera	fat body	Transcriptional changes occuring in the fat body of 3d and 8d worker bees fed either a control or pollen-restricted diet. (Duplicate of PRJNA175445)
PRJNA240064	SRR1182638	18,511,364	2,752,157	14.87%	492	0.00%	309	0.00%	93	0.00%	2,747,822	14.84%	1,236	0.01%	4,991	0.03%	703	0.00%	427	0.00%	205	0.00%	428	0.00%	442	0.00%	Apis mellifera	fat body	Transcriptional changes occuring in the fat body of 3d and 8d worker bees fed either a control or pollen-restricted diet. (Duplicate of PRJNA175445)
PRJNA240064	SRR1182639	16,837,989	2,551,527	15.15%	532	0.00%	251	0.00%	85	0.00%	2,546,943	15.13%	1,754	0.01%	5,116	0.03%	575	0.00%	467	0.00%	189	0.00%	299	0.00%	432	0.00%	Apis mellifera	fat body	Transcriptional changes occuring in the fat body of 3d and 8d worker bees fed either a control or pollen-restricted diet. (Duplicate of PRJNA175445)
PRJNA240064	SRR1182640	21,318,436	1,240,763	5.82%	760	0.00%	439	0.00%	149	0.00%	1,235,399	5.79%	1,204	0.01%	4,476	0.02%	877	0.00%	614	0.00%	227	0.00%	444	0.00%	650	0.00%	Apis mellifera	fat body	Transcriptional changes occuring in the fat body of 3d and 8d worker bees fed either a control or pollen-restricted diet. (Duplicate of PRJNA175445)
PRJNA240064	SRR1182641	23,139,665	3,821,524	16.52%	767	0.00%	355	0.00%	129	0.00%	3,815,768	16.49%	2,003	0.01%	6,569	0.03%	818	0.00%	608	0.00%	224	0.00%	350	0.00%	502	0.00%	Apis mellifera	fat body	Transcriptional changes occuring in the fat body of 3d and 8d worker bees fed either a control or pollen-restricted diet. (Duplicate of PRJNA175445)
PRJNA240064	SRR1182642	16,180,791	3,223,994	19.92%	423	0.00%	294	0.00%	96	0.00%	3,219,961	19.90%	1,448	0.01%	4,483	0.03%	550	0.00%	408	0.00%	133	0.00%	322	0.00%	359	0.00%	Apis mellifera	fat body	Transcriptional changes occuring in the fat body of 3d and 8d worker bees fed either a control or pollen-restricted diet. (Duplicate of PRJNA175445)
PRJNA243651	SRR1239302	61,140,000	22,381,901	36.61%	11	0.00%	0	0.00%	0	0.00%	20,274,153	33.16%	2,107,737	3.45%	147	0.00%	0	0.00%	0	0.00%	0	0.00%	0	0.00%	0	0.00%	Apis mellifera	Antennae	Expression differences between nurse and forager castes with respect to ten tissue types.
PRJNA243651	SRR1239303	69,960,000	614,550	0.88%	10	0.00%	2	0.00%	0	0.00%	614,262	0.88%	271	0.00%	3	0.00%	0	0.00%	0	0.00%	0	0.00%	5	0.00%	0	0.00%	Apis mellifera	Antennae	Expression differences between nurse and forager castes with respect to ten tissue types.
PRJNA243651	SRR1239304	65,020,000	1,161,492	1.79%	12	0.00%	2	0.00%	0	0.00%	1,161,039	1.79%	436	0.00%	9	0.00%	0	0.00%	0	0.00%	0	0.00%	3	0.00%	0	0.00%	Apis mellifera	Antennae	Expression differences between nurse and forager castes with respect to ten tissue types.
PRJNA243651	SRR1239305	64,900,000	935,211	1.44%	110,856	0.17%	6	0.00%	0	0.00%	824,051	1.27%	253	0.00%	1	0.00%	1	0.00%	22	0.00%	0	0.00%	22	0.00%	0	0.00%	Apis mellifera	Antenna	Expression differences between nurse and forager castes with respect to ten tissue types.
PRJNA243651	SRR1239306	64,690,000	1,083,025	1.67%	6	0.00%	26	0.00%	0	0.00%	1,082,677	1.67%	228	0.00%	31	0.00%	0	0.00%	0	0.00%	0	0.00%	88	0.00%	0	0.00%	Apis mellifera	Antenna	Expression differences between nurse and forager castes with respect to ten tissue types.
PRJNA243651	SRR1239307	75,120,000	16,016,166	21.32%	10	0.00%	3	0.00%	0	0.00%	16,014,712	21.32%	1,438	0.00%	97	0.00%	0	0.00%	0	0.00%	0	0.00%	3	0.00%	0	0.00%	Apis mellifera	Antenna	Expression differences between nurse and forager castes with respect to ten tissue types.
PRJNA243651	SRR1239308	40,550,000	335,331	0.83%	40	0.00%	311,938	0.77%	0	0.00%	3,812	0.01%	459	0.00%	0	0.00%	0	0.00%	0	0.00%	22	0.00%	19,060	0.05%	0	0.00%	Apis mellifera	Midgut	Expression differences between nurse and forager castes with respect to ten tissue types.
PRJNA243651	SRR1239309	43,220,000	13,584	0.03%	30	0.00%	2,767	0.01%	0	0.00%	9,005	0.02%	359	0.00%	0	0.00%	0	0.00%	0	0.00%	1,402	0.00%	21	0.00%	0	0.00%	Apis mellifera	Midgut	Expression differences between nurse and forager castes with respect to ten tissue types.
PRJNA243651	SRR1239310	52,010,000	123,248	0.24%	2	0.00%	3,050	0.01%	0	0.00%	4,040	0.01%	321	0.00%	0	0.00%	51	0.00%	0	0.00%	238	0.00%	115,546	0.22%	0	0.00%	Apis mellifera	Midgut	Expression differences between nurse and forager castes with respect to ten tissue types.
PRJNA243651	SRR1239311	49,140,000	3,016,792	6.14%	2	0.00%	584	0.00%	0	0.00%	2,971,300	6.05%	44,886	0.09%	17	0.00%	0	0.00%	0	0.00%	1	0.00%	19	0.00%	0	0.00%	Apis mellifera	Midgut	Expression differences between nurse and forager castes with respect to ten tissue types.
PRJNA243651	SRR1239312	41,540,000	2,760,921	6.65%	40	0.00%	632	0.00%	0	0.00%	2,758,020	6.64%	1,997	0.00%	13	0.00%	6	0.00%	0	0.00%	2	0.00%	224	0.00%	0	0.00%	Apis mellifera	Midgut	Expression differences between nurse and forager castes with respect to ten tissue types.
PRJNA243651	SRR1239313	71,960,000	1,658,181	2.30%	9	0.00%	1,652,203	2.30%	0	0.00%	5,399	0.01%	517	0.00%	0	0.00%	1	0.00%	0	0.00%	0	0.00%	52	0.00%	0	0.00%	Apis mellifera	Midgut	Expression differences between nurse and forager castes with respect to ten tissue types.
PRJNA243651	SRR1254946	81,055,276	2,447	0.00%	0	0.00%	0	0.00%	0	0.00%	2,401	0.00%	46	0.00%	0	0.00%	0	0.00%	0	0.00%	0	0.00%	0	0.00%	0	0.00%	Apis mellifera	Hypopharyngeal gland	Expression differences between nurse and forager castes with respect to ten tissue types.
PRJNA243651	SRR1254947	68,532,663	216,590	0.32%	0	0.00%	0	0.00%	0	0.00%	216,517	0.32%	73	0.00%	6	0.00%	0	0.00%	0	0.00%	0	0.00%	0	0.00%	0	0.00%	Apis mellifera	Hypopharyngeal gland	Expression differences between nurse and forager castes with respect to ten tissue types.
PRJNA243651	SRR1254948	96,442,211	3,921	0.00%	0	0.00%	2	0.00%	0	0.00%	3,848	0.00%	71	0.00%	0	0.00%	0	0.00%	0	0.00%	0	0.00%	0	0.00%	0	0.00%	Apis mellifera	Hypopharyngeal gland	Expression differences between nurse and forager castes with respect to ten tissue types.
PRJNA243651	SRR1254950	65,226,131	6,401,788	9.81%	0	0.00%	0	0.00%	0	0.00%	5,595,392	8.58%	806,396	1.24%	41	0.00%	0	0.00%	0	0.00%	0	0.00%	0	0.00%	0	0.00%	Apis mellifera	Hypopharyngeal gland	Expression differences between nurse and forager castes with respect to ten tissue types.
PRJNA243651	SRR1254951	95,608,040	6,430,285	6.73%	0	0.00%	0	0.00%	0	0.00%	6,429,386	6.72%	898	0.00%	81	0.00%	0	0.00%	0	0.00%	0	0.00%	1	0.00%	0	0.00%	Apis mellifera	Hypopharyngeal gland	Expression differences between nurse and forager castes with respect to ten tissue types.
PRJNA243651	SRR1254952	83,266,332	2,782,952	3.34%	0	0.00%	0	0.00%	0	0.00%	2,782,907	3.34%	45	0.00%	31	0.00%	0	0.00%	0	0.00%	0	0.00%	0	0.00%	0	0.00%	Apis mellifera	Hypopharyngeal gland	Expression differences between nurse and forager castes with respect to ten tissue types.
PRJNA243651	SRR1254954	97,798,995	5,427	0.01%	0	0.00%	10	0.00%	0	0.00%	5,322	0.01%	73	0.00%	0	0.00%	0	0.00%	0	0.00%	15	0.00%	7	0.00%	0	0.00%	Apis mellifera	Malpighian tubule	Expression differences between nurse and forager castes with respect to ten tissue types.
PRJNA243651	SRR1254956	91,678,392	62,669	0.07%	0	0.00%	28	0.00%	0	0.00%	62,578	0.07%	63	0.00%	0	0.00%	0	0.00%	0	0.00%	0	0.00%	0	0.00%	0	0.00%	Apis mellifera	Malpighian tubule	Expression differences between nurse and forager castes with respect to ten tissue types.
PRJNA243651	SRR1254957	74,904,523	802,256	1.07%	0	0.00%	18	0.00%	0	0.00%	802,177	1.07%	61	0.00%	5	0.00%	0	0.00%	0	0.00%	0	0.00%	0	0.00%	0	0.00%	Apis mellifera	Malpighian tubule	Expression differences between nurse and forager castes with respect to ten tissue types.
PRJNA243651	SRR1254958	96,130,653	8,017,916	8.34%	0	0.00%	4	0.00%	0	0.00%	8,017,610	8.34%	302	0.00%	76	0.00%	0	0.00%	0	0.00%	0	0.00%	0	0.00%	0	0.00%	Apis mellifera	Malpighian tubule	Expression differences between nurse and forager castes with respect to ten tissue types.
PRJNA243651	SRR1254959	85,015,075	844,103	0.99%	0	0.00%	2	0.00%	0	0.00%	839,962	0.99%	4,139	0.00%	4	0.00%	0	0.00%	0	0.00%	0	0.00%	0	0.00%	0	0.00%	Apis mellifera	Malpighian tubule	Expression differences between nurse and forager castes with respect to ten tissue types.
PRJNA243651	SRR1254960	81,809,045	7,978,461	9.75%	0	0.00%	5	0.00%	0	0.00%	7,978,373	9.75%	83	0.00%	54	0.00%	0	0.00%	0	0.00%	0	0.00%	0	0.00%	0	0.00%	Apis mellifera	Malpighian tubule	Expression differences between nurse and forager castes with respect to ten tissue types.
PRJNA243651	SRR1255009	53,730,000	571,170	1.06%	0	0.00%	1	0.00%	0	0.00%	536,692	1.00%	34,477	0.06%	2	0.00%	0	0.00%	0	0.00%	0	0.00%	0	0.00%	0	0.00%	Apis mellifera	Mandibular gland	Expression differences between nurse and forager castes with respect to ten tissue types.
PRJNA243651	SRR1255064	99,990,000	4,783,103	4.78%	0	0.00%	0	0.00%	0	0.00%	4,782,506	4.78%	597	0.00%	8	0.00%	0	0.00%	0	0.00%	0	0.00%	0	0.00%	0	0.00%	Apis mellifera	Muscle	Expression differences between nurse and forager castes with respect to ten tissue types.
PRJNA243651	SRR1255151	56,390,000	3,513	0.01%	0	0.00%	389	0.00%	0	0.00%	2,856	0.01%	152	0.00%	0	0.00%	0	0.00%	0	0.00%	112	0.00%	4	0.00%	0	0.00%	Apis mellifera	Nasonov gland	Expression differences between nurse and forager castes with respect to ten tissue types.
PRJNA243651	SRR1255541	65,490,000	324,810	0.50%	0	0.00%	0	0.00%	0	0.00%	44,756	0.07%	280,054	0.43%	3	0.00%	0	0.00%	0	0.00%	0	0.00%	0	0.00%	0	0.00%	Apis mellifera	2nd Thoracic Ganglia	Expression differences between nurse and forager castes with respect to ten tissue types.
PRJNA243651	SRR1255542	70,460,000	613	0.00%	0	0.00%	0	0.00%	0	0.00%	569	0.00%	44	0.00%	0	0.00%	0	0.00%	0	0.00%	0	0.00%	0	0.00%	0	0.00%	Apis mellifera	2nd Thoracic Ganglia	Expression differences between nurse and forager castes with respect to ten tissue types.
PRJNA243651	SRR1255543	66,340,000	847	0.00%	0	0.00%	0	0.00%	272	0.00%	532	0.00%	43	0.00%	0	0.00%	0	0.00%	0	0.00%	0	0.00%	0	0.00%	0	0.00%	Apis mellifera	2nd Thoracic Ganglia	Expression differences between nurse and forager castes with respect to ten tissue types.
PRJNA243651	SRR1269199	45,120,000	4,731	0.01%	1	0.00%	236	0.00%	0	0.00%	3,685	0.01%	662	0.00%	0	0.00%	0	0.00%	0	0.00%	134	0.00%	13	0.00%	0	0.00%	Apis mellifera	Sting Gland	Expression differences between nurse and forager castes with respect to ten tissue types.
PRJNA257666	SRR1538749	36,250,000	3,595	0.01%	92	0.00%	166	0.00%	9	0.00%	1,561	0.00%	146	0.00%	9	0.00%	59	0.00%	47	0.00%	472	0.00%	90	0.00%	953	0.00%	Apis mellifera	Embryo	Transcriptome of early embryonic development of haploid honeybees
PRJNA257666	SRR1538849	35,361,111	17,809	0.05%	3,814	0.01%	1,619	0.00%	196	0.00%	2,038	0.01%	2,695	0.01%	354	0.00%	1,789	0.01%	2,202	0.01%	602	0.00%	1,017	0.00%	1,837	0.01%	Apis mellifera	embryo	Transcriptome of early embryonic development of haploid honeybees
PRJNA257666	SRR1538876	30,722,222	1,812	0.01%	87	0.00%	157	0.00%	16	0.00%	644	0.00%	90	0.00%	33	0.00%	36	0.00%	76	0.00%	12	0.00%	83	0.00%	611	0.00%	Apis mellifera	embryos	Transcriptome of early embryonic development of haploid honeybees
PRJNA257666	SRR1538877	38,583,333	17,401	0.05%	3,607	0.01%	1,499	0.00%	190	0.00%	2,206	0.01%	2,676	0.01%	2,150	0.01%	1,625	0.00%	2,238	0.01%	637	0.00%	967	0.00%	1,756	0.00%	Apis mellifera	embryo	Transcriptome of early embryonic development of haploid honeybees
PRJNA257666	SRR1538878	35,750,000	2,563	0.01%	73	0.00%	225	0.00%	6	0.00%	1,421	0.00%	102	0.00%	16	0.00%	41	0.00%	25	0.00%	151	0.00%	28	0.00%	491	0.00%	Apis mellifera	embryo	Transcriptome of early embryonic development of haploid honeybees
PRJNA257666	SRR1539264	38,333,333	1,469	0.00%	72	0.00%	81	0.00%	22	0.00%	496	0.00%	98	0.00%	23	0.00%	51	0.00%	35	0.00%	101	0.00%	75	0.00%	438	0.00%	Apis mellifera	embryos	Transcriptome of early embryonic development of haploid honeybees
PRJNA257666	SRR1539284	31,750,000	30,827	0.10%	9,206	0.03%	1,180	0.00%	158	0.00%	8,734	0.03%	3,519	0.01%	327	0.00%	1,965	0.01%	2,173	0.01%	492	0.00%	980	0.00%	2,420	0.01%	Apis mellifera	embryos	Transcriptome of early embryonic development of haploid honeybees
PRJNA257666	SRR1539288	31,416,667	6,597	0.02%	405	0.00%	141	0.00%	21	0.00%	5,059	0.02%	367	0.00%	426	0.00%	102	0.00%	147	0.00%	60	0.00%	189	0.00%	106	0.00%	Apis mellifera	oocyte	Transcriptome of early embryonic development of haploid honeybees
PRJNA257666	SRR3708802	3,638,889	1,374	0.04%	250	0.01%	111	0.00%	30	0.00%	152	0.00%	172	0.00%	38	0.00%	150	0.00%	165	0.00%	50	0.00%	118	0.00%	176	0.00%	Apis mellifera	embryos	Transcriptome of early embryonic development of haploid honeybees
PRJNA257666	SRR3708803	36,861,111	2,474	0.01%	225	0.00%	84	0.00%	4	0.00%	1,054	0.00%	134	0.00%	20	0.00%	61	0.00%	43	0.00%	18	0.00%	74	0.00%	777	0.00%	Apis mellifera	embryos	Transcriptome of early embryonic development of haploid honeybees
PRJNA257666	SRR3708804	38,527,778	3,584	0.01%	107	0.00%	96	0.00%	16	0.00%	1,231	0.00%	129	0.00%	17	0.00%	80	0.00%	67	0.00%	311	0.00%	217	0.00%	1,330	0.00%	Apis mellifera	embryos	Transcriptome of early embryonic development of haploid honeybees
PRJNA261549	SRR1582004	195,630,000	11,911	0.01%	0	0.00%	0	0.00%	0	0.00%	11,899	0.01%	0	0.00%	5	0.00%	0	0.00%	0	0.00%	0	0.00%	12	0.00%	0	0.00%	Apis mellifera	Brain	CAGEScan for TSS of 8 nurses and 8 foragers of Apis Mellifera
PRJNA261549	SRR1582203	129,550,000	13,239	0.01%	0	0.00%	0	0.00%	0	0.00%	13,237	0.01%	0	0.00%	17	0.00%	2	0.00%	0	0.00%	0	0.00%	0	0.00%	0	0.00%	Apis mellifera	Brain	CAGEScan for TSS of 8 nurses and 8 foragers of Apis Mellifera
PRJNA263933	SRR1613229	84,800,000	3,835	0.00%	333	0.00%	221	0.00%	731	0.00%	777	0.00%	350	0.00%	87	0.00%	251	0.00%	288	0.00%	272	0.00%	190	0.00%	422	0.00%	Apis mellifera	ovary	honeybee Transcriptome or Gene expression
PRJNA277772	SRR2032817	14,227,273	10,884	0.08%	52	0.00%	215	0.00%	90	0.00%	4	0.00%	0	0.00%	0	0.00%	0	0.00%	0	0.00%	2	0.00%	10,521	0.07%	0	0.00%	Apis mellifera	whole body	A search for parent-of-origin effects on gene expression in honey bees
PRJNA277772	SRR2032827	12,125,000	10,172	0.08%	28	0.00%	174	0.00%	115	0.00%	2	0.00%	0	0.00%	0	0.00%	0	0.00%	0	0.00%	3	0.00%	9,850	0.08%	0	0.00%	Apis mellifera	whole body	A search for parent-of-origin effects on gene expression in honey bees
PRJNA277772	SRR2032844	42,602,273	15,219	0.04%	13,569	0.03%	458	0.00%	2	0.00%	2	0.00%	0	0.00%	0	0.00%	1	0.00%	2	0.00%	4	0.00%	1,181	0.00%	0	0.00%	Apis mellifera	whole body	A search for parent-of-origin effects on gene expression in honey bees
PRJNA277772	SRR2032857	57,534,091	17,342	0.03%	15,826	0.03%	676	0.00%	0	0.00%	4	0.00%	0	0.00%	0	0.00%	0	0.00%	2	0.00%	7	0.00%	827	0.00%	0	0.00%	Apis mellifera	whole body	A search for parent-of-origin effects on gene expression in honey bees
PRJNA277772	SRR2033015	84,757,895	1,277	0.00%	0	0.00%	0	0.00%	0	0.00%	1,277	0.00%	0	0.00%	0	0.00%	0	0.00%	0	0.00%	0	0.00%	0	0.00%	0	0.00%	Apis mellifera	brain	A search for parent-of-origin effects on gene expression in honey bees
PRJNA284414	SRR2034269	84,811,881	6,881	0.01%	0	0.00%	97	0.00%	0	0.00%	6,776	0.01%	0	0.00%	0	0.00%	6	0.00%	0	0.00%	0	0.00%	2	0.00%	0	0.00%	Apis mellifera ligustica	whole abdomen	Apis mellifera microbiota and parasite dynamics
PRJNA284414	SRR2034271	86,514,851	1,729	0.00%	0	0.00%	486	0.00%	0	0.00%	1,227	0.00%	8	0.00%	0	0.00%	0	0.00%	0	0.00%	1	0.00%	7	0.00%	0	0.00%	Apis mellifera ligustica	whole abdomen	Apis mellifera microbiota and parasite dynamics
PRJNA292006	SRR2146246	32,432,161	2,616,392	8.07%	0	0.00%	0	0.00%	0	0.00%	2,616,233	8.07%	23	0.00%	8	0.00%	136	0.00%	0	0.00%	0	0.00%	0	0.00%	0	0.00%	Apis mellifera	hypopharyngeal gland	Investigating the Regulation of Hypopharyngeal Gland Activity in Honeybees Under Nutrition and Brood Pheromone Conditions through RNA-seq Transcriptomics
PRJNA292006	SRR2146247	33,266,332	3,579,649	10.76%	0	0.00%	0	0.00%	0	0.00%	3,579,483	10.76%	35	0.00%	6	0.00%	131	0.00%	0	0.00%	0	0.00%	0	0.00%	0	0.00%	Apis mellifera	hypopharyngeal gland	Investigating the Regulation of Hypopharyngeal Gland Activity in Honeybees Under Nutrition and Brood Pheromone Conditions through RNA-seq Transcriptomics
PRJNA292006	SRR2146248	35,035,176	5,335,652	15.23%	0	0.00%	0	0.00%	0	0.00%	3,577,273	10.21%	43	0.00%	3	0.00%	1,758,323	5.02%	13	0.00%	0	0.00%	0	0.00%	0	0.00%	Apis mellifera	hypopharyngeal gland	Investigating the Regulation of Hypopharyngeal Gland Activity in Honeybees Under Nutrition and Brood Pheromone Conditions through RNA-seq Transcriptomics
PRJNA292006	SRR2146249	34,442,211	5,137,295	14.92%	0	0.00%	0	0.00%	0	0.00%	5,136,385	14.91%	57	0.00%	15	0.00%	853	0.00%	0	0.00%	0	0.00%	0	0.00%	0	0.00%	Apis mellifera	hypopharyngeal gland	Investigating the Regulation of Hypopharyngeal Gland Activity in Honeybees Under Nutrition and Brood Pheromone Conditions through RNA-seq Transcriptomics
PRJNA292006	SRR2146250	36,904,523	171,023	0.46%	0	0.00%	0	0.00%	0	0.00%	64,205	0.17%	2	0.00%	0	0.00%	106,816	0.29%	0	0.00%	0	0.00%	0	0.00%	0	0.00%	Apis mellifera	hypopharyngeal gland	Investigating the Regulation of Hypopharyngeal Gland Activity in Honeybees Under Nutrition and Brood Pheromone Conditions through RNA-seq Transcriptomics
PRJNA292006	SRR2146251	36,964,824	265,905	0.72%	0	0.00%	0	0.00%	0	0.00%	265,492	0.72%	4	0.00%	1	0.00%	409	0.00%	0	0.00%	0	0.00%	0	0.00%	0	0.00%	Apis mellifera	hypopharyngeal gland	Investigating the Regulation of Hypopharyngeal Gland Activity in Honeybees Under Nutrition and Brood Pheromone Conditions through RNA-seq Transcriptomics
PRJNA306498	SRR3033249	33,277,228	771	0.00%	0	0.00%	43	0.00%	0	0.00%	727	0.00%	0	0.00%	0	0.00%	0	0.00%	0	0.00%	0	0.00%	1	0.00%	0	0.00%	Apis mellifera	Eviscerated abdomen with attached fat bodies and inactive ovaries	Testing the Kinship Theory of Intragenomic Conflict in Honey Bees (Apis mellifera) (honey bee)
PRJNA306498	SRR3033250	27,990,099	901	0.00%	0	0.00%	103	0.00%	0	0.00%	793	0.00%	0	0.00%	0	0.00%	0	0.00%	0	0.00%	0	0.00%	5	0.00%	0	0.00%	Apis mellifera	Eviscerated abdomen with attached fat bodies and inactive ovaries	Testing the Kinship Theory of Intragenomic Conflict in Honey Bees (Apis mellifera) (honey bee)
PRJNA306498	SRR3033251	41,485,149	1,834	0.00%	0	0.00%	4	0.00%	0	0.00%	1,830	0.00%	0	0.00%	0	0.00%	0	0.00%	0	0.00%	0	0.00%	0	0.00%	0	0.00%	Apis mellifera	Eviscerated abdomen with attached fat bodies and inactive ovaries	Testing the Kinship Theory of Intragenomic Conflict in Honey Bees (Apis mellifera) (honey bee)
PRJNA306498	SRR3033252	35,079,208	1,213	0.00%	0	0.00%	4	0.00%	0	0.00%	1,209	0.00%	0	0.00%	0	0.00%	0	0.00%	0	0.00%	0	0.00%	0	0.00%	0	0.00%	Apis mellifera	Eviscerated abdomen with attached fat bodies and inactive ovaries	Testing the Kinship Theory of Intragenomic Conflict in Honey Bees (Apis mellifera) (honey bee)
PRJNA306498	SRR3033253	42,465,347	972	0.00%	3	0.00%	0	0.00%	0	0.00%	969	0.00%	0	0.00%	0	0.00%	0	0.00%	0	0.00%	0	0.00%	0	0.00%	0	0.00%	Apis mellifera	Eviscerated abdomen with attached fat bodies and inactive ovaries	Testing the Kinship Theory of Intragenomic Conflict in Honey Bees (Apis mellifera) (honey bee)
PRJNA306498	SRR3033254	37,762,376	9,681,958	25.64%	3	0.00%	7	0.00%	0	0.00%	9,681,936	25.64%	12	0.00%	3	0.00%	0	0.00%	0	0.00%	0	0.00%	0	0.00%	0	0.00%	Apis mellifera	Eviscerated abdomen with attached fat bodies and inactive ovaries	Testing the Kinship Theory of Intragenomic Conflict in Honey Bees (Apis mellifera) (honey bee)
PRJNA306498	SRR3033255	33,148,515	2,500	0.01%	0	0.00%	10	0.00%	0	0.00%	2,490	0.01%	0	0.00%	0	0.00%	0	0.00%	0	0.00%	0	0.00%	0	0.00%	0	0.00%	Apis mellifera	Eviscerated abdomen with attached fat bodies and inactive ovaries	Testing the Kinship Theory of Intragenomic Conflict in Honey Bees (Apis mellifera) (honey bee)
PRJNA306498	SRR3033256	19,554,455	620	0.00%	0	0.00%	70	0.00%	0	0.00%	548	0.00%	0	0.00%	0	0.00%	0	0.00%	0	0.00%	0	0.00%	2	0.00%	0	0.00%	Apis mellifera	Eviscerated abdomen with attached fat bodies and inactive ovaries	Testing the Kinship Theory of Intragenomic Conflict in Honey Bees (Apis mellifera) (honey bee)
PRJNA306498	SRR3033257	38,267,327	1,124	0.00%	1	0.00%	0	0.00%	0	0.00%	1,123	0.00%	0	0.00%	0	0.00%	0	0.00%	0	0.00%	0	0.00%	0	0.00%	0	0.00%	Apis mellifera	Eviscerated abdomen with attached fat bodies and inactive ovaries	Testing the Kinship Theory of Intragenomic Conflict in Honey Bees (Apis mellifera) (honey bee)
PRJNA306498	SRR3033258	34,376,238	648	0.00%	0	0.00%	0	0.00%	0	0.00%	648	0.00%	0	0.00%	0	0.00%	0	0.00%	0	0.00%	0	0.00%	0	0.00%	0	0.00%	Apis mellifera	Eviscerated abdomen with attached fat bodies and inactive ovaries	Testing the Kinship Theory of Intragenomic Conflict in Honey Bees (Apis mellifera) (honey bee)
PRJNA306498	SRR3033259	42,306,931	5,506	0.01%	0	0.00%	74	0.00%	0	0.00%	5,429	0.01%	0	0.00%	0	0.00%	0	0.00%	0	0.00%	0	0.00%	3	0.00%	0	0.00%	Apis mellifera	Eviscerated abdomen with attached fat bodies and inactive ovaries	Testing the Kinship Theory of Intragenomic Conflict in Honey Bees (Apis mellifera) (honey bee)
PRJNA306498	SRR3033260	41,891,089	1,005	0.00%	0	0.00%	36	0.00%	0	0.00%	969	0.00%	0	0.00%	0	0.00%	0	0.00%	0	0.00%	0	0.00%	0	0.00%	0	0.00%	Apis mellifera	Eviscerated abdomen with attached fat bodies and inactive ovaries	Testing the Kinship Theory of Intragenomic Conflict in Honey Bees (Apis mellifera) (honey bee)
PRJNA306498	SRR3033261	26,722,772	575	0.00%	0	0.00%	0	0.00%	0	0.00%	575	0.00%	0	0.00%	0	0.00%	0	0.00%	0	0.00%	0	0.00%	0	0.00%	0	0.00%	Apis mellifera	Eviscerated abdomen with attached fat bodies and inactive ovaries	Testing the Kinship Theory of Intragenomic Conflict in Honey Bees (Apis mellifera) (honey bee)
PRJNA306498	SRR3033262	45,108,911	7,416	0.02%	0	0.00%	0	0.00%	0	0.00%	7,416	0.02%	0	0.00%	0	0.00%	0	0.00%	0	0.00%	0	0.00%	0	0.00%	0	0.00%	Apis mellifera	Eviscerated abdomen with attached fat bodies and active ovaries	Testing the Kinship Theory of Intragenomic Conflict in Honey Bees (Apis mellifera) (honey bee)
PRJNA306498	SRR3033263	42,831,683	3,415	0.01%	0	0.00%	367	0.00%	0	0.00%	3,046	0.01%	0	0.00%	0	0.00%	0	0.00%	0	0.00%	0	0.00%	2	0.00%	0	0.00%	Apis mellifera	Eviscerated abdomen with attached fat bodies and active ovaries	Testing the Kinship Theory of Intragenomic Conflict in Honey Bees (Apis mellifera) (honey bee)
PRJNA306498	SRR3033264	34,138,614	1,171	0.00%	0	0.00%	3	0.00%	0	0.00%	1,168	0.00%	0	0.00%	0	0.00%	0	0.00%	0	0.00%	0	0.00%	0	0.00%	0	0.00%	Apis mellifera	Eviscerated abdomen with attached fat bodies and active ovaries	Testing the Kinship Theory of Intragenomic Conflict in Honey Bees (Apis mellifera) (honey bee)
PRJNA306498	SRR3033265	31,198,020	10,102,927	32.38%	0	0.00%	25	0.00%	0	0.00%	10,102,744	32.38%	158	0.00%	5	0.00%	0	0.00%	0	0.00%	0	0.00%	0	0.00%	0	0.00%	Apis mellifera	Eviscerated abdomen with attached fat bodies and active ovaries	Testing the Kinship Theory of Intragenomic Conflict in Honey Bees (Apis mellifera) (honey bee)
PRJNA306498	SRR3033266	34,465,347	18,353,985	53.25%	0	0.00%	0	0.00%	0	0.00%	18,353,968	53.25%	17	0.00%	19	0.00%	0	0.00%	0	0.00%	0	0.00%	0	0.00%	0	0.00%	Apis mellifera	Eviscerated abdomen with attached fat bodies and active ovaries	Testing the Kinship Theory of Intragenomic Conflict in Honey Bees (Apis mellifera) (honey bee)
PRJNA306498	SRR3033267	37,524,752	14,451	0.04%	0	0.00%	2	0.00%	0	0.00%	14,447	0.04%	0	0.00%	0	0.00%	0	0.00%	0	0.00%	0	0.00%	2	0.00%	0	0.00%	Apis mellifera	Eviscerated abdomen with attached fat bodies and active ovaries	Testing the Kinship Theory of Intragenomic Conflict in Honey Bees (Apis mellifera) (honey bee)
PRJNA306498	SRR3033268	42,544,554	1,470	0.00%	0	0.00%	0	0.00%	0	0.00%	1,470	0.00%	0	0.00%	0	0.00%	0	0.00%	0	0.00%	0	0.00%	0	0.00%	0	0.00%	Apis mellifera	Eviscerated abdomen with attached fat bodies and active ovaries	Testing the Kinship Theory of Intragenomic Conflict in Honey Bees (Apis mellifera) (honey bee)
PRJNA306498	SRR3033269	41,287,129	1,957	0.00%	0	0.00%	50	0.00%	0	0.00%	1,905	0.00%	0	0.00%	0	0.00%	0	0.00%	0	0.00%	0	0.00%	2	0.00%	0	0.00%	Apis mellifera	Eviscerated abdomen with attached fat bodies and active ovaries	Testing the Kinship Theory of Intragenomic Conflict in Honey Bees (Apis mellifera) (honey bee)
PRJNA306498	SRR3033270	31,673,267	2,073	0.01%	0	0.00%	6	0.00%	0	0.00%	2,067	0.01%	0	0.00%	0	0.00%	0	0.00%	0	0.00%	0	0.00%	0	0.00%	0	0.00%	Apis mellifera	Eviscerated abdomen with attached fat bodies and active ovaries	Testing the Kinship Theory of Intragenomic Conflict in Honey Bees (Apis mellifera) (honey bee)
PRJNA306498	SRR3033271	39,158,416	1,057	0.00%	0	0.00%	71	0.00%	0	0.00%	981	0.00%	0	0.00%	0	0.00%	0	0.00%	0	0.00%	0	0.00%	5	0.00%	0	0.00%	Apis mellifera	Eviscerated abdomen with attached fat bodies and active ovaries	Testing the Kinship Theory of Intragenomic Conflict in Honey Bees (Apis mellifera) (honey bee)
PRJNA306498	SRR3033272	35,297,030	1,767	0.01%	0	0.00%	3	0.00%	0	0.00%	1,764	0.00%	0	0.00%	0	0.00%	0	0.00%	0	0.00%	0	0.00%	0	0.00%	0	0.00%	Apis mellifera	Eviscerated abdomen with attached fat bodies and active ovaries	Testing the Kinship Theory of Intragenomic Conflict in Honey Bees (Apis mellifera) (honey bee)
PRJNA306498	SRR3033273	40,227,723	1,322	0.00%	0	0.00%	11	0.00%	0	0.00%	1,311	0.00%	0	0.00%	0	0.00%	0	0.00%	0	0.00%	0	0.00%	0	0.00%	0	0.00%	Apis mellifera	Eviscerated abdomen with attached fat bodies and active ovaries	Testing the Kinship Theory of Intragenomic Conflict in Honey Bees (Apis mellifera) (honey bee)
PRJNA322424	SRR3569812	72,120,000	2,270	0.00%	0	0.00%	0	0.00%	0	0.00%	2,270	0.00%	0	0.00%	0	0.00%	0	0.00%	0	0.00%	0	0.00%	0	0.00%	0	0.00%	Apis mellifera	tissue	Transcriptome sequencing of newly emerged and sexually matured bees of Apis mellifera
PRJNA322424	SRR3569813	62,690,000	3,954	0.01%	0	0.00%	2	0.00%	0	0.00%	3,952	0.01%	0	0.00%	0	0.00%	0	0.00%	0	0.00%	0	0.00%	0	0.00%	0	0.00%	Apis mellifera	tissue	Transcriptome sequencing of newly emerged and sexually matured bees of Apis mellifera
PRJNA325192	SRR3657423	51,053,381	18,812	0.04%	0	0.00%	4,279	0.01%	37	0.00%	14,344	0.03%	152	0.00%	8	0.00%	0	0.00%	0	0.00%	0	0.00%	0	0.00%	0	0.00%	Apis florea	antennae	Apis florea Antennal Transcriptome
PRJNA325192	SRR3657424	49,814,286	9,684	0.02%	0	0.00%	9,660	0.02%	0	0.00%	21	0.00%	0	0.00%	0	0.00%	0	0.00%	1	0.00%	0	0.00%	2	0.00%	0	0.00%	Apis florea	antennae	Apis florea Antennal Transcriptome
PRJNA325930	SRR3675070	50,120,000	167,366	0.33%	0	0.00%	2	0.00%	0	0.00%	167,364	0.33%	0	0.00%	1	0.00%	0	0.00%	0	0.00%	0	0.00%	0	0.00%	0	0.00%	Apis mellifera		mRNA profiling of Apis mellifera larvae fed with diets containing quercetin (honey bee)
PRJNA338450	SRR4017751	48,810,000	14,326,784	29.35%	0	0.00%	0	0.00%	0	0.00%	14,326,777	29.35%	7	0.00%	29	0.00%	0	0.00%	0	0.00%	0	0.00%	0	0.00%	0	0.00%	Apis mellifera	mushroom body (dissected from brain)	Transcriptomic Analysis of Instinctive and Learned Reward-Related Behaviors in Honey Bees (honey bee)
PRJNA338450	SRR4017752	47,110,000	13,835	0.03%	0	0.00%	0	0.00%	0	0.00%	13,835	0.03%	0	0.00%	0	0.00%	0	0.00%	0	0.00%	0	0.00%	0	0.00%	0	0.00%	Apis mellifera	mushroom body (dissected from brain)	Transcriptomic Analysis of Instinctive and Learned Reward-Related Behaviors in Honey Bees (honey bee)
PRJNA338450	SRR4017753	40,470,000	2,628,508	6.49%	0	0.00%	0	0.00%	0	0.00%	2,628,507	6.49%	1	0.00%	0	0.00%	0	0.00%	0	0.00%	0	0.00%	0	0.00%	0	0.00%	Apis mellifera	mushroom body (dissected from brain)	Transcriptomic Analysis of Instinctive and Learned Reward-Related Behaviors in Honey Bees (honey bee)
PRJNA338450	SRR4017754	48,880,000	15,611,660	31.94%	0	0.00%	0	0.00%	0	0.00%	15,611,650	31.94%	10	0.00%	2	0.00%	0	0.00%	0	0.00%	0	0.00%	0	0.00%	0	0.00%	Apis mellifera	mushroom body (dissected from brain)	Transcriptomic Analysis of Instinctive and Learned Reward-Related Behaviors in Honey Bees (honey bee)
PRJNA338450	SRR4017755	43,750,000	9,838,458	22.49%	0	0.00%	0	0.00%	0	0.00%	9,838,449	22.49%	9	0.00%	0	0.00%	0	0.00%	0	0.00%	0	0.00%	0	0.00%	0	0.00%	Apis mellifera	mushroom body (dissected from brain)	Transcriptomic Analysis of Instinctive and Learned Reward-Related Behaviors in Honey Bees (honey bee)
PRJNA338450	SRR4017756	62,520,000	6,787,705	10.86%	0	0.00%	0	0.00%	0	0.00%	6,787,699	10.86%	6	0.00%	5	0.00%	0	0.00%	0	0.00%	0	0.00%	0	0.00%	0	0.00%	Apis mellifera	mushroom body (dissected from brain)	Transcriptomic Analysis of Instinctive and Learned Reward-Related Behaviors in Honey Bees (honey bee)
PRJNA338450	SRR4017757	60,160,000	11,946,959	19.86%	0	0.00%	0	0.00%	0	0.00%	11,946,938	19.86%	21	0.00%	3	0.00%	0	0.00%	0	0.00%	0	0.00%	0	0.00%	0	0.00%	Apis mellifera	mushroom body (dissected from brain)	Transcriptomic Analysis of Instinctive and Learned Reward-Related Behaviors in Honey Bees (honey bee)
PRJNA338450	SRR4017758	54,970,000	7,943,363	14.45%	0	0.00%	0	0.00%	0	0.00%	7,943,363	14.45%	0	0.00%	16	0.00%	0	0.00%	0	0.00%	0	0.00%	0	0.00%	0	0.00%	Apis mellifera	mushroom body (dissected from brain)	Transcriptomic Analysis of Instinctive and Learned Reward-Related Behaviors in Honey Bees (honey bee)
PRJNA338450	SRR4017759	48,420,000	8,130,066	16.79%	0	0.00%	0	0.00%	0	0.00%	8,130,044	16.79%	22	0.00%	14	0.00%	0	0.00%	0	0.00%	0	0.00%	0	0.00%	0	0.00%	Apis mellifera	mushroom body (dissected from brain)	Transcriptomic Analysis of Instinctive and Learned Reward-Related Behaviors in Honey Bees (honey bee)
PRJNA338450	SRR4017760	50,960,000	4,785,884	9.39%	0	0.00%	0	0.00%	0	0.00%	4,785,876	9.39%	8	0.00%	0	0.00%	0	0.00%	0	0.00%	0	0.00%	0	0.00%	0	0.00%	Apis mellifera	mushroom body (dissected from brain)	Transcriptomic Analysis of Instinctive and Learned Reward-Related Behaviors in Honey Bees (honey bee)
PRJNA338450	SRR4017761	58,190,000	8,506,087	14.62%	0	0.00%	0	0.00%	0	0.00%	8,506,078	14.62%	9	0.00%	0	0.00%	0	0.00%	0	0.00%	0	0.00%	0	0.00%	0	0.00%	Apis mellifera	mushroom body (dissected from brain)	Transcriptomic Analysis of Instinctive and Learned Reward-Related Behaviors in Honey Bees (honey bee)
PRJNA338450	SRR4017762	48,140,000	10,614,521	22.05%	0	0.00%	0	0.00%	0	0.00%	10,614,517	22.05%	4	0.00%	45	0.00%	0	0.00%	0	0.00%	0	0.00%	0	0.00%	0	0.00%	Apis mellifera	mushroom body (dissected from brain)	Transcriptomic Analysis of Instinctive and Learned Reward-Related Behaviors in Honey Bees (honey bee)
PRJNA338450	SRR4017763	54,340,000	13,235,380	24.36%	0	0.00%	0	0.00%	0	0.00%	13,235,368	24.36%	12	0.00%	316	0.00%	0	0.00%	0	0.00%	0	0.00%	0	0.00%	0	0.00%	Apis mellifera	mushroom body (dissected from brain)	Transcriptomic Analysis of Instinctive and Learned Reward-Related Behaviors in Honey Bees (honey bee)
PRJNA338450	SRR4017764	58,080,000	18,613,317	32.05%	0	0.00%	0	0.00%	0	0.00%	18,613,308	32.05%	9	0.00%	84	0.00%	0	0.00%	0	0.00%	0	0.00%	0	0.00%	0	0.00%	Apis mellifera	mushroom body (dissected from brain)	Transcriptomic Analysis of Instinctive and Learned Reward-Related Behaviors in Honey Bees (honey bee)
PRJNA338450	SRR4017765	54,080,000	14,750,613	27.28%	0	0.00%	0	0.00%	0	0.00%	14,750,603	27.28%	10	0.00%	3	0.00%	0	0.00%	0	0.00%	0	0.00%	0	0.00%	0	0.00%	Apis mellifera	mushroom body (dissected from brain)	Transcriptomic Analysis of Instinctive and Learned Reward-Related Behaviors in Honey Bees (honey bee)
PRJNA338450	SRR4017766	46,490,000	7,389,038	15.89%	0	0.00%	0	0.00%	0	0.00%	7,389,031	15.89%	7	0.00%	114	0.00%	0	0.00%	0	0.00%	0	0.00%	0	0.00%	0	0.00%	Apis mellifera	mushroom body (dissected from brain)	Transcriptomic Analysis of Instinctive and Learned Reward-Related Behaviors in Honey Bees (honey bee)
PRJNA338450	SRR4017767	37,470,000	10,764,745	28.73%	0	0.00%	0	0.00%	0	0.00%	10,764,738	28.73%	7	0.00%	43	0.00%	0	0.00%	0	0.00%	0	0.00%	0	0.00%	0	0.00%	Apis mellifera	mushroom body (dissected from brain)	Transcriptomic Analysis of Instinctive and Learned Reward-Related Behaviors in Honey Bees (honey bee)
PRJNA338450	SRR4017768	50,830,000	9,891,951	19.46%	0	0.00%	0	0.00%	0	0.00%	9,891,938	19.46%	13	0.00%	2	0.00%	0	0.00%	0	0.00%	0	0.00%	0	0.00%	0	0.00%	Apis mellifera	mushroom body (dissected from brain)	Transcriptomic Analysis of Instinctive and Learned Reward-Related Behaviors in Honey Bees (honey bee)
PRJNA338450	SRR4017769	97,460,000	23,602,507	24.22%	0	0.00%	0	0.00%	0	0.00%	23,601,980	24.22%	527	0.00%	22	0.00%	0	0.00%	0	0.00%	0	0.00%	0	0.00%	0	0.00%	Apis mellifera	mushroom body (dissected from brain)	Transcriptomic Analysis of Instinctive and Learned Reward-Related Behaviors in Honey Bees (honey bee)
PRJNA338450	SRR4017770	61,200,000	15,030,605	24.56%	0	0.00%	0	0.00%	0	0.00%	15,030,594	24.56%	11	0.00%	6	0.00%	0	0.00%	0	0.00%	0	0.00%	0	0.00%	0	0.00%	Apis mellifera	mushroom body (dissected from brain)	Transcriptomic Analysis of Instinctive and Learned Reward-Related Behaviors in Honey Bees (honey bee)
PRJNA338450	SRR4017775	60,490,000	26,358	0.04%	0	0.00%	0	0.00%	0	0.00%	26,358	0.04%	0	0.00%	0	0.00%	0	0.00%	0	0.00%	0	0.00%	0	0.00%	0	0.00%	Apis mellifera	mushroom body (dissected from brain)	Transcriptomic Analysis of Instinctive and Learned Reward-Related Behaviors in Honey Bees (honey bee)
PRJNA338450	SRR4017776	45,780,000	15,459	0.03%	0	0.00%	0	0.00%	0	0.00%	15,459	0.03%	0	0.00%	0	0.00%	0	0.00%	0	0.00%	0	0.00%	0	0.00%	0	0.00%	Apis mellifera	mushroom body (dissected from brain)	Transcriptomic Analysis of Instinctive and Learned Reward-Related Behaviors in Honey Bees (honey bee)
PRJNA338450	SRR4017777	38,810,000	6,467	0.02%	0	0.00%	0	0.00%	0	0.00%	6,467	0.02%	0	0.00%	0	0.00%	0	0.00%	0	0.00%	0	0.00%	0	0.00%	0	0.00%	Apis mellifera	mushroom body (dissected from brain)	Transcriptomic Analysis of Instinctive and Learned Reward-Related Behaviors in Honey Bees (honey bee)
PRJNA338450	SRR4017779	76,340,000	32,993	0.04%	0	0.00%	0	0.00%	0	0.00%	32,993	0.04%	0	0.00%	0	0.00%	0	0.00%	0	0.00%	0	0.00%	0	0.00%	0	0.00%	Apis mellifera	mushroom body (dissected from brain)	Transcriptomic Analysis of Instinctive and Learned Reward-Related Behaviors in Honey Bees (honey bee)
PRJNA338450	SRR4017780	68,010,000	26,271	0.04%	0	0.00%	0	0.00%	0	0.00%	26,271	0.04%	0	0.00%	0	0.00%	0	0.00%	0	0.00%	0	0.00%	0	0.00%	0	0.00%	Apis mellifera	mushroom body (dissected from brain)	Transcriptomic Analysis of Instinctive and Learned Reward-Related Behaviors in Honey Bees (honey bee)
PRJNA338450	SRR4017782	46,830,000	9,004	0.02%	0	0.00%	0	0.00%	0	0.00%	9,004	0.02%	0	0.00%	0	0.00%	0	0.00%	0	0.00%	0	0.00%	0	0.00%	0	0.00%	Apis mellifera	mushroom body (dissected from brain)	Transcriptomic Analysis of Instinctive and Learned Reward-Related Behaviors in Honey Bees (honey bee)
PRJNA338450	SRR4017783	29,200,000	30,118	0.10%	0	0.00%	0	0.00%	0	0.00%	30,118	0.10%	0	0.00%	0	0.00%	0	0.00%	0	0.00%	0	0.00%	0	0.00%	0	0.00%	Apis mellifera	mushroom body (dissected from brain)	Transcriptomic Analysis of Instinctive and Learned Reward-Related Behaviors in Honey Bees (honey bee)
PRJNA338450	SRR4017784	75,540,000	14,497	0.02%	0	0.00%	0	0.00%	0	0.00%	14,497	0.02%	0	0.00%	0	0.00%	0	0.00%	0	0.00%	0	0.00%	0	0.00%	0	0.00%	Apis mellifera	mushroom body (dissected from brain)	Transcriptomic Analysis of Instinctive and Learned Reward-Related Behaviors in Honey Bees (honey bee)
PRJNA338450	SRR4017785	52,820,000	1,528,765	2.89%	0	0.00%	0	0.00%	0	0.00%	1,528,764	2.89%	1	0.00%	0	0.00%	0	0.00%	0	0.00%	0	0.00%	0	0.00%	0	0.00%	Apis mellifera	mushroom body (dissected from brain)	Transcriptomic Analysis of Instinctive and Learned Reward-Related Behaviors in Honey Bees (honey bee)
PRJNA338450	SRR4017786	48,360,000	495,192	1.02%	0	0.00%	0	0.00%	0	0.00%	495,192	1.02%	0	0.00%	0	0.00%	0	0.00%	0	0.00%	0	0.00%	0	0.00%	0	0.00%	Apis mellifera	mushroom body (dissected from brain)	Transcriptomic Analysis of Instinctive and Learned Reward-Related Behaviors in Honey Bees (honey bee)
PRJNA338450	SRR4017787	42,070,000	13,785	0.03%	0	0.00%	0	0.00%	0	0.00%	13,785	0.03%	0	0.00%	0	0.00%	0	0.00%	0	0.00%	0	0.00%	0	0.00%	0	0.00%	Apis mellifera	mushroom body (dissected from brain)	Transcriptomic Analysis of Instinctive and Learned Reward-Related Behaviors in Honey Bees (honey bee)
PRJNA338450	SRR4017788	55,860,000	34,684	0.06%	0	0.00%	0	0.00%	0	0.00%	34,684	0.06%	0	0.00%	0	0.00%	0	0.00%	0	0.00%	0	0.00%	0	0.00%	0	0.00%	Apis mellifera	mushroom body (dissected from brain)	Transcriptomic Analysis of Instinctive and Learned Reward-Related Behaviors in Honey Bees (honey bee)
PRJNA338450	SRR4017789	32,160,000	22,137	0.07%	0	0.00%	0	0.00%	0	0.00%	22,137	0.07%	0	0.00%	0	0.00%	0	0.00%	0	0.00%	0	0.00%	0	0.00%	0	0.00%	Apis mellifera	mushroom body (dissected from brain)	Transcriptomic Analysis of Instinctive and Learned Reward-Related Behaviors in Honey Bees (honey bee)
PRJNA338450	SRR4017790	45,630,000	8,984	0.02%	0	0.00%	0	0.00%	0	0.00%	8,984	0.02%	0	0.00%	0	0.00%	0	0.00%	0	0.00%	0	0.00%	0	0.00%	0	0.00%	Apis mellifera	mushroom body (dissected from brain)	Transcriptomic Analysis of Instinctive and Learned Reward-Related Behaviors in Honey Bees (honey bee)
PRJNA338450	SRR4017792	76,620,000	42,450	0.06%	0	0.00%	0	0.00%	0	0.00%	42,450	0.06%	0	0.00%	0	0.00%	0	0.00%	0	0.00%	0	0.00%	0	0.00%	0	0.00%	Apis mellifera	mushroom body (dissected from brain)	Transcriptomic Analysis of Instinctive and Learned Reward-Related Behaviors in Honey Bees (honey bee)
PRJNA338450	SRR4017793	42,160,000	10,699	0.03%	0	0.00%	0	0.00%	0	0.00%	10,699	0.03%	0	0.00%	0	0.00%	0	0.00%	0	0.00%	0	0.00%	0	0.00%	0	0.00%	Apis mellifera	mushroom body (dissected from brain)	Transcriptomic Analysis of Instinctive and Learned Reward-Related Behaviors in Honey Bees (honey bee)
PRJNA338450	SRR4017794	35,740,000	13,603	0.04%	0	0.00%	0	0.00%	0	0.00%	13,603	0.04%	0	0.00%	0	0.00%	0	0.00%	0	0.00%	0	0.00%	0	0.00%	0	0.00%	Apis mellifera	mushroom body (dissected from brain)	Transcriptomic Analysis of Instinctive and Learned Reward-Related Behaviors in Honey Bees (honey bee)
PRJNA338450	SRR4017795	23,400,000	26,676	0.11%	0	0.00%	0	0.00%	0	0.00%	26,676	0.11%	0	0.00%	0	0.00%	0	0.00%	0	0.00%	0	0.00%	0	0.00%	0	0.00%	Apis mellifera	mushroom body (dissected from brain)	Transcriptomic Analysis of Instinctive and Learned Reward-Related Behaviors in Honey Bees (honey bee)
PRJNA338450	SRR4017796	40,290,000	14,165	0.04%	0	0.00%	0	0.00%	0	0.00%	14,165	0.04%	0	0.00%	0	0.00%	0	0.00%	0	0.00%	0	0.00%	0	0.00%	0	0.00%	Apis mellifera	mushroom body (dissected from brain)	Transcriptomic Analysis of Instinctive and Learned Reward-Related Behaviors in Honey Bees (honey bee)
PRJNA338450	SRR4017797	56,150,000	310,933	0.55%	0	0.00%	0	0.00%	0	0.00%	310,933	0.55%	0	0.00%	0	0.00%	0	0.00%	0	0.00%	0	0.00%	0	0.00%	0	0.00%	Apis mellifera	mushroom body (dissected from brain)	Transcriptomic Analysis of Instinctive and Learned Reward-Related Behaviors in Honey Bees (honey bee)
PRJNA338450	SRR4017798	53,310,000	9,172	0.02%	0	0.00%	0	0.00%	0	0.00%	9,172	0.02%	0	0.00%	0	0.00%	0	0.00%	0	0.00%	0	0.00%	0	0.00%	0	0.00%	Apis mellifera	mushroom body (dissected from brain)	Transcriptomic Analysis of Instinctive and Learned Reward-Related Behaviors in Honey Bees (honey bee)
PRJNA51481	SRR063954	395,122	8,161	2.07%	0	0.00%	198	0.05%	0	0.00%	7,890	2.00%	1	0.00%	1	0.00%	0	0.00%	0	0.00%	72	0.02%	0	0.00%	0	0.00%	Apis mellifera		Apis mellifera transcriptome sequencing project
PRJNA51481	SRR063956	592,308	5,118	0.86%	1	0.00%	1	0.00%	0	0.00%	4,205	0.71%	0	0.00%	0	0.00%	0	0.00%	884	0.15%	23	0.00%	4	0.00%	0	0.00%	Apis mellifera		Apis mellifera transcriptome sequencing project
SRX148699	SRR498622	36,450,000	24,868	0.07%	0	0.00%	0	0.00%	0	0.00%	24,868	0.07%	0	0.00%	1	0.00%	0	0.00%	0	0.00%	0	0.00%	0	0.00%	0	0.00%	Apis mellifera		Self-training algorithm for splice junction detection using RNA-seq and its application to honey bee transcriptomes
SRX148699	SRR499808	39,060,000	84,318	0.22%	0	0.00%	0	0.00%	0	0.00%	84,318	0.22%	0	0.00%	1	0.00%	0	0.00%	0	0.00%	0	0.00%	0	0.00%	0	0.00%	Apis mellifera		Self-training algorithm for splice junction detection using RNA-seq and its application to honey bee transcriptomes
SRX148699	SRR499882	30,830,000	13,771	0.04%	0	0.00%	0	0.00%	0	0.00%	13,771	0.04%	0	0.00%	0	0.00%	0	0.00%	0	0.00%	0	0.00%	0	0.00%	0	0.00%	Apis mellifera		Self-training algorithm for splice junction detection using RNA-seq and its application to honey bee transcriptomes
SRX148699	SRR499883	35,310,000	102,244	0.29%	0	0.00%	0	0.00%	0	0.00%	102,243	0.29%	1	0.00%	2	0.00%	0	0.00%	0	0.00%	0	0.00%	0	0.00%	0	0.00%	Apis mellifera		Self-training algorithm for splice junction detection using RNA-seq and its application to honey bee transcriptomes
SRX148699	SRR499919	34,630,000	34,426	0.10%	0	0.00%	0	0.00%	0	0.00%	34,426	0.10%	0	0.00%	0	0.00%	0	0.00%	0	0.00%	0	0.00%	0	0.00%	0	0.00%	Apis mellifera		Self-training algorithm for splice junction detection using RNA-seq and its application to honey bee transcriptomes
SRX148699	SRR499920	36,090,000	220,926	0.61%	0	0.00%	0	0.00%	0	0.00%	220,926	0.61%	0	0.00%	1	0.00%	0	0.00%	0	0.00%	0	0.00%	0	0.00%	0	0.00%	Apis mellifera		Self-training algorithm for splice junction detection using RNA-seq and its application to honey bee transcriptomes
SRX148699	SRR499992	36,660,000	50,615	0.14%	0	0.00%	0	0.00%	0	0.00%	50,615	0.14%	0	0.00%	0	0.00%	0	0.00%	0	0.00%	0	0.00%	0	0.00%	0	0.00%	Apis mellifera		Self-training algorithm for splice junction detection using RNA-seq and its application to honey bee transcriptomes
SRX148699	SRR499993	35,000,000	37,158	0.11%	0	0.00%	0	0.00%	0	0.00%	37,158	0.11%	0	0.00%	0	0.00%	0	0.00%	0	0.00%	0	0.00%	0	0.00%	0	0.00%	Apis mellifera		Self-training algorithm for splice junction detection using RNA-seq and its application to honey bee transcriptomes
SRX148699	SRR499994	45,280,000	24,561,214	54.24%	0	0.00%	0	0.00%	0	0.00%	24,561,209	54.24%	5	0.00%	91	0.00%	0	0.00%	0	0.00%	0	0.00%	0	0.00%	0	0.00%	Apis mellifera		Self-training algorithm for splice junction detection using RNA-seq and its application to honey bee transcriptomes
SRX148699	SRR499995	33,080,000	22,152	0.07%	0	0.00%	0	0.00%	0	0.00%	22,152	0.07%	0	0.00%	1	0.00%	0	0.00%	0	0.00%	0	0.00%	0	0.00%	0	0.00%	Apis mellifera		Self-training algorithm for splice junction detection using RNA-seq and its application to honey bee transcriptomes
