# Supplementary material for: Short reads from honey bee (Apis sp.) sequencing projects reflect microbial associate diversity
Source: PeerJ. 2017 Jul 12;5:e3529. doi: 10.7717/peerj.3529 (PMC5510586; doi:10.7717/peerj.3529)
Supplement: Table S5 [file peerj-05-3529-s007.csv]

name	length	GC	N	spades	superkingdom.t.6	superkingdom.s.7	superkingdom.c.8	phylum.t.9	phylum.s.10	phylum.c.11	order.t.12	order.s.13	order.c.14	family.t.15	family.s.16	family.c.17	genus.t.18	genus.s.19	genus.c.20	species.t.21	species.s.22	species.c.23
DRR031484_1	1587	0.5312	0	3.54	Bacteria	30897	0	Proteobacteria	30897	0	Rhizobiales	30897	0	Bartonellaceae	15673	2	Bartonella	15673	3	uncultured Rhizobiales bacterium	10552	7
DRR031486_1	256	0.5039	0	0.687	Bacteria	4666	0	Firmicutes	4254	1	Lactobacillales	4254	1	Lactobacillaceae	4254	1	Lactobacillus	4254	1	Lactobacillus kunkeei	4254	1
DRR031492_1	1444	0.5007	0	1.9	Bacteria	25478	0	Firmicutes	25478	0	Lactobacillales	25478	0	Lactobacillaceae	25478	0	Lactobacillus	23370	1	Lactobacillus kunkeei	23370	1
DRR031499_1	449	0.5523	0	1.398	Bacteria	6115	0	Proteobacteria	3644	1	Rhizobiales	3047	2	Bacteria-undef	2471	3	Bacteria-undef	2471	3	uncultured Rhizobiales bacterium	1863	5
DRR031499_2	354	0.5	0	1.227	Bacteria	5221	0	Proteobacteria	5221	0	Neisseriales	4683	1	Neisseriaceae	4683	1	Neisseria	2525	3	Neisseria meningitidis	2525	4
DRR031499_3	347	0.5476	0	1.024	Bacteria	5374	0	Proteobacteria	3738	1	Rhizobiales	2640	2	Rhizobiaceae	2640	2	Rhizobium	2108	3	uncultured bacterium	1091	7
DRR031501_1	262	0.4656	0	601.71	Eukaryota	4814	0	Arthropoda	4616	1	Hymenoptera	3949	4	Apidae	2271	10	Apis	582	16	Apis mellifera	582	17
DRR031502_1	210	0.6095	0	1.11	Bacteria	2917	0	Proteobacteria	1732	1	Rhizobiales	1732	1	Rhizobiaceae	1732	1	Rhizobium	1732	1	uncultured bacterium	1185	2
DRR031503_1	208	0.4856	0	1144.56	Eukaryota	3678	0	Arthropoda	3678	0	Hymenoptera	3678	0	Apidae	1925	4	Apis	770	8	Apis mellifera	770	8
DRR031554_1	1624	0.5271	0	5.983	Bacteria	30901	0	Proteobacteria	30901	0	Rhizobiales	30901	0	Bartonellaceae	15677	2	Bartonella	15677	3	uncultured Rhizobiales bacterium	10552	7
DRR031554_2	995	0.4623	0	13.983	Eukaryota	17939	0	Ascomycota	17939	0	Eurotiales	16123	1	Aspergillaceae	16123	1	Penicillium	10825	2	Aspergillus niger	5298	5
DRR031554_3	657	0.5023	0	14.718	Eukaryota	9930	0	Ascomycota	9930	0	Saccharomycetales	3926	3	Saccharomycetaceae	3926	4	Zygosaccharomyces	2949	6	Zygosaccharomyces rouxii	2949	7
DRR031554_4	261	0.5977	0	0.442	Bacteria	4809	0	Actinobacteria	4809	0	Bifidobacteriales	4809	0	Bifidobacteriaceae	4809	0	Bifidobacterium	4809	0	Bifidobacterium thermophilum	1932	5
DRR031554_5	252	0.5873	0	2.528	Bacteria	4365	0	Actinobacteria	4365	0	Bifidobacteriales	4365	0	Bifidobacteriaceae	4365	0	Bifidobacterium	4365	0	uncultured Bifidobacterium sp.	2035	3
DRR031554_6	235	0.5447	0	2.722	Bacteria	4180	0	Proteobacteria	4180	0	Rhodospirillales	3745	1	Acetobacteraceae	3745	1	Acetobacter	2005	2	Acetobacter pasteurianus	2005	5
DRR031555_1	948	0.5148	0	14.534	Bacteria	15961	0	Proteobacteria	15961	0	Rhizobiales	15961	0	Bartonellaceae	9356	1	Bartonella	9356	1	uncultured Rhizobiales bacterium	6605	4
DRR031555_2	665	0.4767	0	53.65	Eukaryota	11407	0	Ascomycota	11407	0	Eurotiales	11407	0	Aspergillaceae	10256	1	Penicillium	8010	2	Penicillium namyslowskii	2313	6
DRR031555_3	663	0.4615	0	42.53	Eukaryota	11218	0	Ascomycota	10095	1	Eurotiales	5585	3	Aspergillaceae	5585	3	Aspergillus	5585	3	Aspergillus niger	4460	5
DRR031555_4	634	0.5252	0	6.532	Bacteria	10235	0	Firmicutes	10235	0	Lactobacillales	10235	0	Lactobacillaceae	10235	0	Lactobacillus	6487	1	Pediococcus damnosus	3748	5
DRR031555_5	508	0.5472	0	12.613	Bacteria	8616	0	Proteobacteria	8616	0	Rhizobiales	8616	0	Bartonellaceae	8616	0	Bartonella	8616	0	Bartonella tribocorum	2577	5
DRR031555_6	254	0.5394	0	1.76	Bacteria	3501	0	Firmicutes	3501	0	Lactobacillales	3227	1	Lactobacillaceae	3227	1	Lactobacillus	3227	1	uncultured Lactobacillus sp.	2012	3
DRR031555_7	201	0.5423	0	85.286	Eukaryota	3454	0	Ascomycota	2752	1	Eurotiales	2752	1	Aspergillaceae	2752	1	Penicillium	1741	2	Aspergillus niger	1011	6
DRR031555_8	190	0.5789	0	15.019	Bacteria	3393	0	Proteobacteria	3393	0	Rhizobiales	2691	1	Bartonellaceae	1638	2	Bartonella	1638	2	Bartonella quintana	1638	2
DRR031555_9	139	0.518	0	6.142	Bacteria	2221	1	Firmicutes	1476	2	Bacillales	1476	2	Staphylococcaceae	1476	2	Salinicoccus	1476	2	uncultured bacterium	745	5
DRR031555_10	103	0.5825	0	212.786	Eukaryota	1691	0	Ascomycota	1691	0	Eurotiales	1031	2	Aspergillaceae	860	3	Penicillium	684	4	unresolved	342	7
DRR031555_11	66	0.4545	0	119.848	Eukaryota	1105	0	Ascomycota	495	2	Saccharomycetales	495	2	Moniliellaceae	488	3	Moniliella	488	3	Saccharomyces cerevisiae	297	6
DRR031555_12	57	0.5439	0	12.583	Eukaryota	1060	0	unresolved	424	2	Polypodiales	424	4	unresolved	318	5	Saccharomyces	318	7	Saccharomyces cerevisiae	318	7
DRR031555_13	45	0.4667	0	22.833	Eukaryota	842	0	Chordata	757.8	1	Rodentia	252.6	5	Muridae	252.6	6	unresolved	168.4	7	unresolved	168.4	7
DRR031556_1	609	0.5304	0	182.405	Bacteria	11070	0	Proteobacteria	9961	1	Enterobacterales	9961	1	Enterobacteriaceae	4446	3	Enterobacter	4446	3	Pectobacterium carotovorum	3309	5
DRR031556_2	203	0.5517	0	140.365	Bacteria	3705	0	Proteobacteria	3330	1	Enterobacterales	3330	1	Enterobacteriaceae	3330	1	Salmonella	3330	1	Salmonella enterica	2960	2
DRR031556_3	201	0.5721	0	214.458	Bacteria	3720	0	Proteobacteria	2232	1	unresolved	1488	2	Bacteria-undef	1488	3	Bacteria-undef	1488	5	uncultured bacterium	1488	6
DRR031557_1	548	0.4672	0	181.062	Eukaryota	10011	0	Ascomycota	5061	1	Eurotiales	5061	1	Aspergillaceae	5061	1	Penicillium	5061	1	Penicillium expansum	2026	8
DRR031557_2	456	0.4539	0	123.695	Eukaryota	8161	0	Ascomycota	5691	1	Eurotiales	5691	1	Aspergillaceae	4870	2	Penicillium	4870	2	uncultured fungus	1662	7
DRR031557_3	352	0.4801	0	152.94	Eukaryota	5698	0	Ascomycota	3394	1	Eukaryota-undef	2304	4	Eukaryota-undef	2304	5	Eukaryota-undef	2304	5	uncultured fungus	1748	7
DRR031557_4	218	0.5183	0	1.486	Bacteria	3915	0	Firmicutes	3915	0	Bacillales	3915	0	Staphylococcaceae	3915	0	Staphylococcus	3915	0	Staphylococcus hyicus	1955	2
DRR031557_5	195	0.5128	0	117.346	Eukaryota	3503	0	Ascomycota	3503	0	Eurotiales	3503	0	Aspergillaceae	3503	0	Penicillium	3503	0	Penicillium chrysogenum	722	7
DRR031558_1	537	0.4823	0	18.617	Eukaryota	9652	0	Ascomycota	5820	1	Eurotiales	5820	1	Aspergillaceae	5820	1	Aspergillus	5820	1	Aspergillus ustus	977	9
DRR031558_2	287	0.5157	0	100.732	Bacteria	5306	0	Firmicutes	5306	0	Bacillales	5306	0	Staphylococcaceae	5306	0	Staphylococcus	5306	0	Staphylococcus epidermidis	3713	2
DRR031558_3	274	0.5365	0	19.726	Eukaryota	4491	0	Ascomycota	3596	2	Eurotiales	3596	2	Aspergillaceae	3596	2	Aspergillus	2697	4	Aspergillus niger	1332	7
DRR031558_4	270	0.5185	0	15.16	Eukaryota	4916	0	Ascomycota	4916	0	Eurotiales	4916	0	Aspergillaceae	4916	0	Aspergillus	4916	0	Aspergillus niger	1464	6
DRR031558_5	238	0.5084	0	64.171	Bacteria	4400	0	Firmicutes	4400	0	Bacillales	4400	0	Staphylococcaceae	4400	0	Staphylococcus	4400	0	Staphylococcus epidermidis	4400	0
DRR031558_6	226	0.469	0	21.285	Eukaryota	4017	0	Eukaryota-undef	2425	1	Eukaryota-undef	2425	1	Eukaryota-undef	2425	1	Eukaryota-undef	2425	1	uncultured fungus	1613	2
DRR031558_7	221	0.5566	0	43.021	Bacteria	4090	0	Firmicutes	4090	0	Bacillales	4090	0	Staphylococcaceae	4090	0	Staphylococcus	4090	0	Staphylococcus epidermidis	3272	2
DRR031558_8	118	0.4576	0	107.329	Eukaryota	2114	0	Arthropoda	2114	0	Hymenoptera	1246	1	Carabidae	868	6	unresolved	217	9	unresolved	217	9
DRR031558_9	86	0.5349	0	51.019	Eukaryota	1543	0	Arthropoda	1543	0	Hymenoptera	477	6	Formicidae	477	7	unresolved	159	9	unresolved	159	9
DRR031558_10	72	0.5	0	45.333	Eukaryota	1340	0	Arthropoda	1072	2	unresolved	268	5	unresolved	268	7	Bombyx	268	8	Bombyx mori	268	8
DRR031559_1	378	0.5265	0	280.913	Bacteria	6968	0	Proteobacteria	6968	0	Enterobacterales	6968	0	Morganellaceae	6968	0	Providencia	6968	0	Providencia alcalifaciens	1398	7
DRR031559_2	367	0.5177	0	59.383	Bacteria	5795	0	Proteobacteria	5235	1	Rhizobiales	4636	2	Rhizobiales-undef	2396	4	Rhizobiales-undef	2396	4	uncultured Rhizobiales bacterium	2396	4
DRR031559_3	332	0.5211	0	253.492	Bacteria	5970	0	Proteobacteria	5362	1	Enterobacterales	5362	1	Morganellaceae	2432	3	Providencia	2432	4	Providencia alcalifaciens	1216	6
DRR031559_4	259	0.5019	0	25.597	Eukaryota	4424	0	Eukaryota-undef	4424	0	Kinetoplastida	4424	0	Trypanosomatidae	4424	0	Leishmania	2784	2	Trypanosoma cruzi	1176	5
DRR031559_5	241	0.5519	0	297.63	Bacteria	4335	0	Proteobacteria	3889	1	Enterobacterales	3889	1	Morganellaceae	3889	1	Providencia	3889	1	Providencia rettgeri	1693	4
DRR031559_6	241	0.527	0	186.404	Bacteria	4320	0	Proteobacteria	4320	0	Enterobacterales	4320	0	Morganellaceae	3885	1	Morganella	3015	3	Morganella morganii	2580	4
DRR031559_7	232	0.4957	0	30.241	Eukaryota	3654	0	Eukaryota-undef	3654	0	Kinetoplastida	3654	0	Trypanosomatidae	3654	0	Crithidia	1287	3	Crithidia mellificae	1287	4
DRR031559_8	226	0.5575	0	5.14	Bacteria	4180	0	Proteobacteria	4180	0	Rhizobiales	4180	0	Bartonellaceae	4180	0	Bartonella	4180	0	Bartonella sp.	1672	3
DRR031559_9	185	0.4486	0	30.671	Eukaryota	2285	0	Eukaryota-undef	2285	0	Kinetoplastida	2285	0	Trypanosomatidae	2285	0	Lotmaria	1710	1	Lotmaria passim	1710	2
DRR031560_1	1265	0.5083	0	5.074	Bacteria	22820	0	Firmicutes	22820	0	Lactobacillales	22820	0	Lactobacillaceae	22820	0	Lactobacillus	20954	1	Lactobacillus kunkeei	20954	1
DRR031560_2	420	0.4667	0	14.103	Eukaryota	7628	0	Ascomycota	7628	0	Eurotiales	7628	0	Aspergillaceae	6863	1	Penicillium	6098	2	Penicillium decumbens	1508	8
DRR031560_3	360	0.4444	0	15.447	Eukaryota	6593	0	Ascomycota	3298	1	Eukaryota-undef	3295	2	Eukaryota-undef	3295	3	Eukaryota-undef	3295	3	Penicillium namyslowskii	1330	8
DRR031560_4	301	0.4784	0	28.959	Eukaryota	5370	0	Ascomycota	4290	1	Eurotiales	3750	2	Aspergillaceae	3750	2	Penicillium	2148	3	Aspergillus niger	1602	4
DRR031560_5	182	0.5385	0	43.101	Eukaryota	3205	0	Ascomycota	1935	1	Eurotiales	1935	1	Aspergillaceae	1297	2	Eukaryota-undef	1270	4	Aspergillus wentii	654	7
DRR031560_6	116	0.4741	0	147.084	Eukaryota	2106	0	Arthropoda	2106	0	Hymenoptera	2106	0	Apidae	1065	5	Apis	426	8	Apis mellifera	426	8
DRR031560_7	59	0.4237	0	132.231	Eukaryota	997	0	Arthropoda	649	1	Hymenoptera	550	2	Eukaryota-undef	348	4	Eukaryota-undef	348	4	uncultured eukaryote	348	4
DRR031561_1	587	0.4514	0	1.363	Eukaryota	9840	0	Ascomycota	7856	1	Eurotiales	6864	2	Aspergillaceae	5872	3	Penicillium	3946	4	uncultured fungus	1984	6
DRR031561_2	361	0.446	0	0.255	Eukaryota	6509	0	Ascomycota	4559	1	Eurotiales	4559	1	Aspergillaceae	4559	1	Aspergillus	4559	1	Aspergillus niger	1941	7
DRR031561_3	271	0.4834	0	0.278	Eukaryota	4603	0	Ascomycota	3220	1	Eurotiales	2760	2	Aspergillaceae	2300	3	Aspergillus	2300	3	Aspergillus niger	2300	4
DRR031561_4	60	0.4167	0	13.8	Eukaryota	1006.7	0	Arthropoda	827.1	1	Hymenoptera	555	4	Apidae	333	6	Apis	333	6	Apis mellifera	333	6
DRR031562_1	581	0.4733	0	217.962	Eukaryota	10655	0	Ascomycota	8541	1	Eurotiales	8541	1	Aspergillaceae	8541	1	Aspergillus	8541	1	Aspergillus niger	3171	6
DRR031562_2	307	0.5668	0	141.679	Eukaryota	5491.2	0	Ascomycota	4092	3	Eurotiales	4092	4	Aspergillaceae	4092	5	Aspergillus	3572	6	Aspergillus niger	2012	10
DRR031562_3	303	0.4818	0	224.815	Eukaryota	5465	0	Ascomycota	4927	1	Eurotiales	4927	1	Aspergillaceae	4927	1	Aspergillus	4372	2	Aspergillus niger	2152	6
DRR031562_4	245	0.5347	0	151.217	Eukaryota	4485	0	Ascomycota	3579	1	Eurotiales	3579	1	Aspergillaceae	3579	1	Aspergillus	3579	1	Aspergillus niger	1332	5
DRR031563_1	464	0.5323	0	1.027	Bacteria	8380	0	Proteobacteria	8380	0	Rhizobiales	7523	1	Brucellaceae	4095	2	Ochrobactrum	4095	2	uncultured Rhizobiales bacterium	3428	6
DRR031563_2	430	0.5279	0	0.552	Bacteria	7567	0	Firmicutes	7567	0	Lactobacillales	7567	0	Lactobacillaceae	7567	0	Lactobacillus	7567	0	uncultured Lactobacillus sp.	3156	4
DRR031563_3	387	0.4522	0	0.843	Eukaryota	6638	0	Ascomycota	4681	1	Xylariales	3380	3	Apiosporaceae	2704	4	Arthrinium	2704	4	Arthrinium phaeospermum	1352	7
DRR031563_4	383	0.4987	0	1.155	Bacteria	5929	0	Proteobacteria	5929	0	Rhizobiales	5929	0	Bartonellaceae	4717	1	Bartonella	4717	1	Bartonella bacilliformis	2316	4
DRR031563_5	329	0.5441	0	0.219	Bacteria	5035	0	Firmicutes	5035	0	Lactobacillales	5035	0	Lactobacillaceae	5035	0	Lactobacillus	5035	0	uncultured Lactobacillus sp.	2400	3
DRR031563_6	323	0.5573	0	0.187	Bacteria	4483	0	Firmicutes	4483	0	Lactobacillales	4161	1	Lactobacillaceae	4161	1	Lactobacillus	4161	1	uncultured Lactobacillus sp.	2985	2
DRR031563_7	300	0.48	0	2.792	Eukaryota	5047	0	Ascomycota	3530	1	Eukaryota-undef	1517	5	Eukaryota-undef	1517	5	Eukaryota-undef	1517	7	unresolved	510	9
DRR031563_8	258	0.6124	0	0.232	Bacteria	4750	0	Actinobacteria	4750	0	Bifidobacteriales	4750	0	Bifidobacteriaceae	4750	0	Bifidobacterium	4750	0	Bifidobacterium thermophilum	1908	5
DRR031563_9	247	0.5628	0	0.766	Bacteria	4540	0	Proteobacteria	3175	1	Rhizobiales	2261	2	Bartonellaceae	2261	2	Bartonella	2261	2	uncultured bacterium	1365	4
DRR031563_10	241	0.6224	0	0.317	Bacteria	4350	0	Actinobacteria	3926	1	Bifidobacteriales	3926	1	Bifidobacteriaceae	3926	1	Bifidobacterium	3926	1	Bifidobacterium pseudolongum	1696	5
DRR031563_11	235	0.5021	0	0.1	Bacteria	4059	0	Proteobacteria	4059	0	Proteobacteria-undef	2175	2	Proteobacteria-undef	2175	2	Proteobacteria-undef	2175	3	uncultured gamma proteobacterium	2175	3
DRR031563_12	227	0.5374	0	0.134	Bacteria	4083	0	Proteobacteria	4083	0	Proteobacteria-undef	1680	2	Proteobacteria-undef	1680	2	Proteobacteria-undef	1680	2	uncultured gamma proteobacterium	1680	2
DRR031563_13	226	0.5265	0	0.48	Bacteria	3451	0	Proteobacteria	3451	0	Rhizobiales	3451	0	Brucellaceae	3096	1	Brucella	3096	1	Brucella abortus	1720	2
DRR031563_14	215	0.5163	0	0.506	Bacteria	3782	0	Firmicutes	3423	1	Lactobacillales	2635	2	Lactobacillaceae	2635	2	Lactobacillus	2635	2	uncultured Firmicutes bacterium	788	7
DRR031564_1	387	0.553	0	275.184	Bacteria	7150	0	Firmicutes	7150	0	Bacillales	7150	0	Bacillaceae	7150	0	Bacillus	6435	1	Bacillus pumilus	4290	4
DRR031564_2	272	0.5625	0	138.079	Bacteria	5023	0	Firmicutes	5023	0	Bacillales	5023	0	Bacillaceae	5023	0	Bacillus	4520	1	Bacillus pumilus	3018	4
DRR031564_3	265	0.5547	0	133.5	Bacteria	4428	0	Firmicutes	4428	0	Bacillales	4428	0	Bacillaceae	4428	0	Bacillus	4428	0	Bacillus pumilus	1792	3
DRR031564_4	245	0.5347	0	173.83	Bacteria	4480	0	Firmicutes	4480	0	Bacillales	4480	0	Bacillaceae	4480	0	Bacillus	4480	0	Bacillus pumilus	3584	2
DRR031564_5	216	0.5185	0	100.94	Bacteria	3390	0	Firmicutes	3390	0	Bacillales	3390	0	Bacillaceae	3390	0	Bacillus	3390	0	Bacillus pumilus	3390	0
DRR031565_1	557	0.4686	0	82.273	Eukaryota	10022	0	Ascomycota	7021	1	Eurotiales	7021	1	Aspergillaceae	7021	1	Aspergillus	7021	1	Aspergillus niger	2988	6
DRR031565_2	450	0.4578	0	40.935	Eukaryota	7657	0	Ascomycota	6114	1	Eurotiales	6114	1	Aspergillaceae	4580	2	Penicillium	3813	4	uncultured fungus	1543	7
DRR031565_3	373	0.5308	0	196.491	Bacteria	6836	0	Firmicutes	5468	2	Bacillales	5468	2	Bacillaceae	5468	2	Bacillus	4784	3	Bacillus simplex	2052	7
DRR031565_4	307	0.5537	0	32.208	Eukaryota	5226	0	Ascomycota	5226	0	Eurotiales	4699	1	Aspergillaceae	4699	1	Aspergillus	2064	4	Aspergillus niger	2064	5
DRR031565_5	305	0.4721	0	82	Eukaryota	5383	0	Ascomycota	3238	1	Onygenales	2177	3	Eukaryota-undef	2145	4	Eukaryota-undef	2145	4	uncultured fungus	2145	4
DRR031565_6	298	0.5268	0	231.989	Bacteria	5261	0	Firmicutes	5261	0	Bacillales	5261	0	Bacillaceae	5261	0	Bacillus	5261	0	Bacillus simplex	3270	3
DRR031565_7	263	0.5513	0	33.196	Bacteria	4327	0	Firmicutes	3894	1	Bacillales	3894	1	Bacillaceae	3894	1	Bacillus	3470	2	Bacillus sp.	872	8
DRR031565_8	247	0.5506	0	144.925	Bacteria	4430	0	Bacteria-undef	2218	1	Bacteria-undef	2218	1	Bacteria-undef	2218	1	Bacteria-undef	2218	1	uncultured bacterium	1338	7
DRR031566_1	202	0.5297	0	4.663	Bacteria	3692	0	Firmicutes	2944	1	Lactobacillales	2944	1	Streptococcaceae	2944	1	Lactococcus	2944	1	Lactococcus lactis	2576	2
DRR031567_1	1580	0.5304	0	60.319	Bacteria	31006	0	Proteobacteria	31006	0	Rhizobiales	31006	0	Bartonellaceae	15710	2	Bartonella	15710	3	uncultured Rhizobiales bacterium	10620	7
DRR031567_2	441	0.4989	0	5.451	Bacteria	7328	0	Proteobacteria	7328	0	Proteobacteria-undef	3180	3	Proteobacteria-undef	3180	3	Proteobacteria-undef	3180	4	uncultured gamma proteobacterium	3180	4
DRR031567_3	406	0.5985	0	5.684	Bacteria	7230	0	Actinobacteria	7230	0	Bifidobacteriales	7230	0	Bifidobacteriaceae	7230	0	Bifidobacterium	7230	0	Bifidobacterium animalis	3505	3
DRR031567_4	352	0.571	0	4.931	Bacteria	6185	0	Actinobacteria	6185	0	Bifidobacteriales	6185	0	Bifidobacteriaceae	6185	0	Bifidobacterium	6185	0	uncultured Bifidobacterium sp.	2930	3
DRR031567_5	325	0.6092	0	3.476	Bacteria	5340	0	Actinobacteria	4745	1	Bifidobacteriales	4745	1	Bifidobacteriaceae	4745	1	Bifidobacterium	4745	1	uncultured Bifidobacterium sp.	2380	2
DRR031567_6	261	0.4943	0	17.465	Eukaryota	3996	0	Ascomycota	1611	3	Eukaryota-undef	1589	5	Eukaryota-undef	1589	5	Eukaryota-undef	1589	5	uncultured eukaryote	1191	6
DRR031567_7	259	0.5019	0	31.85	Eukaryota	4424	0	Eukaryota-undef	4424	0	Kinetoplastida	4424	0	Trypanosomatidae	4424	0	Leishmania	2784	2	Trypanosoma cruzi	1176	5
DRR031567_8	233	0.4979	0	34.86	Eukaryota	3664	0	Eukaryota-undef	3664	0	Kinetoplastida	3664	0	Trypanosomatidae	3664	0	Crithidia	1293	3	Crithidia mellificae	1293	4
DRR031567_9	233	0.6009	0	5.835	Bacteria	4275	0	Actinobacteria	3844	1	Bifidobacteriales	3844	1	Bifidobacteriaceae	3844	1	Bifidobacterium	3844	1	Bifidobacterium thermophilum	1700	6
DRR031567_10	184	0.4457	0	35.106	Eukaryota	2275	0	Eukaryota-undef	2275	0	Kinetoplastida	2275	0	Trypanosomatidae	2275	0	Lotmaria	1700	1	Lotmaria passim	1700	2
DRR031568_1	1082	0.5222	0	26.879	Bacteria	18281	0	Proteobacteria	18281	0	Rhizobiales	18281	0	Bartonellaceae	10679	1	Bartonella	10679	1	uncultured Rhizobiales bacterium	7602	4
DRR031568_2	598	0.5886	0	4.991	Bacteria	9883	0	Actinobacteria	9883	0	Bifidobacteriales	9883	0	Bifidobacteriaceae	9883	0	Bifidobacterium	9883	0	Bifidobacterium bifidum	4425	2
DRR031568_3	555	0.5153	0	5.772	Bacteria	8747	0	Firmicutes	7794	1	Lactobacillales	7794	1	Lactobacillaceae	7794	1	Lactobacillus	7794	1	uncultured Lactobacillus sp.	2725	6
DRR031568_4	506	0.5474	0	22.639	Bacteria	8616	0	Proteobacteria	8616	0	Rhizobiales	8616	0	Bartonellaceae	8616	0	Bartonella	8616	0	Bartonella tribocorum	2577	5
DRR031568_5	375	0.528	0	4.187	Bacteria	5379	0	Firmicutes	4780	1	Lactobacillales	4780	1	Lactobacillaceae	4780	1	Lactobacillus	4780	1	Lactobacillus sp. wkB8	2476	4
DRR031568_6	201	0.602	0	4.345	Bacteria	3685	0	Actinobacteria	3313	1	Bifidobacteriales	3313	1	Bifidobacteriaceae	3313	1	Bifidobacterium	3313	1	Bifidobacterium thermophilum	1464	6
DRR031568_7	167	0.6228	0	5.037	Bacteria	3005	0	Actinobacteria	2707	1	Bifidobacteriales	2707	1	Bifidobacteriaceae	2707	1	Bifidobacterium	2707	1	Bifidobacterium pseudolongum	1192	5
DRR031568_8	147	0.5238	0	8.649	Bacteria	2700	0	Firmicutes	2433	1	Lactobacillales	2161	2	Lactobacillaceae	2161	2	Lactobacillus	2161	2	Lactobacillus helveticus	534	8
DRR031568_9	124	0.5242	0	10.143	Bacteria	2257	0	Firmicutes	2257	0	Lactobacillales	2257	0	Lactobacillaceae	2257	0	Lactobacillus	2257	0	uncultured Lactobacillus sp.	899	6
DRR031568_10	57	0.5263	0	2.292	Bacteria	954	1	Proteobacteria	848	2	unresolved	318	5	unresolved	318	5	Aeromonas	318	6	Escherichia coli	212	8
DRR031568_11	55	0.5818	0	19.318	Bacteria	918	1	Proteobacteria	714	3	Proteobacteria-undef	204	8	Proteobacteria-undef	204	8	Proteobacteria-undef	204	8	unresolved	102	9
DRR031569_1	1579	0.5301	0	17.471	Bacteria	31013	0	Proteobacteria	31013	0	Rhizobiales	31013	0	Bartonellaceae	15717	2	Bartonella	15717	3	uncultured Rhizobiales bacterium	10620	7
DRR031569_2	495	0.5172	0	4.755	Bacteria	7686	0	Firmicutes	6853	1	Lactobacillales	6853	1	Lactobacillaceae	6853	1	Lactobacillus	6853	1	Lactobacillus sp. wkB8	3452	4
DRR031569_3	312	0.5192	0	5.774	Bacteria	5466	0	Firmicutes	5466	0	Lactobacillales	5466	0	Lactobacillaceae	5466	0	Lactobacillus	5466	0	uncultured Lactobacillus sp.	2284	4
DRR031569_4	154	0.5519	0	12.934	Bacteria	2850	0	Proteobacteria	2565	1	Enterobacterales	2565	1	Hafniaceae	2280	2	Hafnia	1995	3	Hafnia alvei	1995	3
DRR031570_1	1658	0.4988	0	6.189	Bacteria	29218	0	Firmicutes	28059	1	Lactobacillales	28059	1	Lactobacillaceae	28059	1	Lactobacillus	25763	2	Lactobacillus kunkeei	25763	3
DRR031570_2	543	0.477	0	28.171	Eukaryota	9265	0	Ascomycota	7417	1	Eurotiales	7417	1	Aspergillaceae	7417	1	Aspergillus	7417	1	Aspergillus candidus	3716	4
DRR031570_3	325	0.4769	0	28.442	Eukaryota	5076	0	Ascomycota	2547	2	Saccharomycetales	1541	5	Eukaryota-undef	1514	6	Eukaryota-undef	1514	6	uncultured fungus	1514	7
DRR031570_4	117	0.4786	0	250.226	Eukaryota	2100	0	Arthropoda	2100	0	Hymenoptera	2100	0	Apidae	1065	5	Apis	426	8	Apis mellifera	426	8
DRR031571_1	390	0.5462	0	19.776	Bacteria	5211	0	Firmicutes	5211	0	Lactobacillales	5211	0	Lactobacillaceae	5211	0	Lactobacillus	5211	0	Lactobacillus crispatus	1660	5
DRR031571_2	358	0.5307	0	45.748	Bacteria	6277	0	Proteobacteria	6277	0	Enterobacterales	6277	0	Pectobacteriaceae	3140	2	unresolved	2512	3	Pectobacterium carotovorum	2512	6
DRR031571_3	273	0.5092	0	6.35	Bacteria	4857	0	Firmicutes	4352	1	Lactobacillales	4352	1	Lactobacillaceae	4352	1	Lactobacillus	4352	1	uncultured Lactobacillus sp.	1010	7
DRR031571_4	208	0.5433	0	62.549	Bacteria	3850	0	Proteobacteria	3465	1	Enterobacterales	3465	1	Hafniaceae	2695	3	Hafnia	2310	4	Hafnia alvei	2310	4
DRR031571_5	199	0.5628	0	75.687	Bacteria	3676	0	Proteobacteria	3308	1	Enterobacterales	3308	1	Hafniaceae	3308	1	Hafnia	2940	2	Hafnia alvei	2940	2
DRR031571_6	197	0.5279	0	73.451	Bacteria	3640	0	Proteobacteria	3276	1	Enterobacterales	3276	1	Hafniaceae	2912	2	Hafnia	2184	3	Hafnia alvei	2184	3
DRR031571_7	194	0.567	0	5.994	Bacteria	3014.6	0	Bacteria-undef	1955.8	2	Bacteria-undef	1955.8	2	Bacteria-undef	1955.8	2	Bacteria-undef	1955.8	2	uncultured bacterium	1580	4
DRR031572_1	647	0.5224	0	0.787	Bacteria	11208	0	Firmicutes	11208	0	Lactobacillales	11208	0	Lactobacillaceae	11208	0	Lactobacillus	11208	0	Lactobacillus acidophilus	3099	7
DRR031572_2	263	0.5285	0	0.389	Bacteria	3203	0	Bacteria-undef	2309	1	Bacteria-undef	2309	1	Bacteria-undef	2309	1	Bacteria-undef	2309	2	uncultured bacterium	2309	2
DRR031572_3	244	0.4795	0	0.037	Bacteria	3072	0	Firmicutes	3072	0	Lactobacillales	2728	1	Lactobacillaceae	2728	1	Lactobacillus	2728	1	Lactobacillus sp. wkB8	1392	4
DRR031572_4	223	0.4933	0	5.619	Eukaryota	3451	0	Eukaryota-undef	2430	2	Eukaryota-undef	2430	3	Eukaryota-undef	2430	3	Eukaryota-undef	2430	3	uncultured fungus	1081	5
DRR031573_1	383	0.4909	0	0.774	Eukaryota	6690	0	Ascomycota	6690	0	Onygenales	3380	3	Gymnoascaceae	2704	5	Arachniotus	1352	8	Arachniotus ruber	1352	8
DRR031573_2	351	0.453	0	0.27	Eukaryota	6281	0	Ascomycota	4411	1	Onygenales	2552	2	Gymnoascaceae	1914	3	Eukaryota-undef	1870	4	uncultured Ascomycota	1859	6
DRR031573_3	272	0.5147	0	0.23	Bacteria	4997	0	Firmicutes	2993	1	Bacillales	2993	1	Staphylococcaceae	2993	1	Staphylococcus	2993	1	Staphylococcus epidermidis	2492	2
DRR031573_4	229	0.4847	0	0.023	Bacteria	3440	0	Firmicutes	3072	1	Lactobacillales	1820	2	Lactobacillaceae	1820	2	Lactobacillus	1820	2	Staphylococcus condimenti	939	7
DRR031573_5	220	0.4864	0	0.23	Eukaryota	3857	0	Ascomycota	2333	1	Onygenales	1601	3	Gymnoascaceae	1601	3	Gymnoascus	1601	3	uncultured fungus	1524	4
DRR031573_6	213	0.5587	0	0.082	Bacteria	3940	0	Firmicutes	3940	0	Bacillales	3940	0	Staphylococcaceae	3940	0	Staphylococcus	3940	0	Staphylococcus epidermidis	3152	2
DRR031576_1	1628	0.4988	0	9.794	Bacteria	28621	0	Firmicutes	28621	0	Lactobacillales	28621	0	Lactobacillaceae	28621	0	Lactobacillus	26327	1	Lactobacillus kunkeei	26327	1
DRR031576_2	1280	0.4664	0	156.334	Eukaryota	22722	0	Ascomycota	22722	0	Eurotiales	22722	0	Aspergillaceae	22722	0	Penicillium	13734	1	Aspergillus niger	8988	5
DRR031576_3	195	0.5128	0	172.043	Eukaryota	3503	0	Ascomycota	3503	0	Eurotiales	3503	0	Aspergillaceae	3503	0	Penicillium	3503	0	Penicillium chrysogenum	722	7
DRR031577_1	192	0.4531	0	3.245	Eukaryota	3535	0	Ascomycota	1775	1	Eurotiales	1775	1	Aspergillaceae	1775	1	Penicillium	1775	1	unresolved	355	9
DRR031578_1	787	0.5362	0	26.143	Bacteria	13339	0	Proteobacteria	5972	2	Rhizobiales	5275	3	Rhizobiaceae	4370	4	Rhizobium	4370	4	uncultured bacterium	3414	8
DRR031578_2	475	0.5242	0	8.391	Bacteria	7765.9	0	Firmicutes	6790	2	Lactobacillales	6790	2	Lactobacillaceae	6790	2	Lactobacillus	6790	2	uncultured Lactobacillus sp.	1544	8
DRR031578_3	380	0.5	0	36.04	Bacteria	5952	0	Proteobacteria	5952	0	Rhizobiales	5952	0	Bartonellaceae	4736	1	Bartonella	4736	1	Bartonella bacilliformis	2320	4
DRR031578_4	349	0.6017	0	8.513	Bacteria	5759	0	Actinobacteria	5759	0	Bifidobacteriales	5759	0	Bifidobacteriaceae	5759	0	Bifidobacterium	5759	0	Bifidobacterium bifidum	2615	3
DRR031578_5	317	0.5552	0	37.912	Bacteria	5830	0	Proteobacteria	5244	1	Rhizobiales	5244	1	Bartonellaceae	3486	2	Bartonella	3486	2	uncultured Rhizobiales bacterium	1758	4
DRR031578_6	288	0.5174	0	180.733	Bacteria	5320	0	Proteobacteria	5320	0	Enterobacterales	5320	0	Enterobacteriaceae	5320	0	Klebsiella	5320	0	Klebsiella pneumoniae	3724	2
DRR031578_7	202	0.5297	0	28.734	Bacteria	3159	0	Proteobacteria	3159	0	Rhizobiales	3159	0	Brucellaceae	2835	1	Brucella	2835	1	Brucella abortus	1575	2
DRR031578_8	197	0.5838	0	339.878	Bacteria	3618	0	Proteobacteria	3618	0	Enterobacterales	3618	0	Enterobacteriaceae	3618	0	Klebsiella	3618	0	Klebsiella pneumoniae	3618	0
DRR031578_9	172	0.5291	0	216.691	Bacteria	3103	0	Proteobacteria	3103	0	Proteobacteria-undef	1272	2	Proteobacteria-undef	1272	2	Proteobacteria-undef	1272	3	uncultured gamma proteobacterium	1272	3
DRR031578_10	171	0.5146	0	61.775	Bacteria	3080	0	Proteobacteria	3080	0	Rhizobiales	2448	1	Rhizobiaceae	1500	2	Sinorhizobium	1200	3	uncultured Rhizobiales bacterium	948	5
DRR031578_11	149	0.5705	0	400.672	Bacteria	2756	0	Proteobacteria	2204	1	Enterobacterales	2204	1	Enterobacteriaceae	1104	3	unresolved	552	5	unresolved	552	7
DRR031578_12	148	0.5743	0	27.13	Bacteria	2626	0	Proteobacteria	2626	0	Rhizobiales	2078	1	Bartonellaceae	1256	2	Bartonella	1256	2	Bartonella quintana	1256	2
DRR031578_13	116	0.5862	0	677.193	Bacteria	2150	0	Proteobacteria	2150	0	Enterobacterales	1935	1	Yersiniaceae	860	4	Serratia	860	4	unresolved	430	7
DRR031578_14	97	0.5052	0	282.047	Bacteria	1800	0	Proteobacteria	1620	1	Enterobacterales	1620	1	Enterobacteriaceae	1620	1	Klebsiella	720	4	Escherichia coli	540	6
DRR031578_15	74	0.527	0	288.805	Bacteria	1370	0	Proteobacteria	1370	0	Enterobacterales	1096	1	Enterobacteriaceae	1096	1	Klebsiella	1096	1	Klebsiella pneumoniae	1096	2
DRR031578_16	73	0.5616	0	443.975	Bacteria	1215	1	Proteobacteria	1215	1	Vibrionales	810	2	Vibrionaceae	810	2	Vibrio	405	5	unresolved	270	7
DRR031578_17	62	0.5645	0	411.31	Bacteria	1150	0	Proteobacteria	1150	0	Enterobacterales	1150	0	Enterobacteriaceae	1150	0	Klebsiella	690	2	unresolved	345	5
DRR031578_18	54	0.537	0	201	Bacteria	897.1	1	Proteobacteria	897.1	1	Enterobacterales	797.1	2	Enterobacteriaceae	697.1	3	Escherichia	397.1	5	Escherichia coli	397.1	5
DRR031578_19	53	0.6038	0	586.75	Bacteria	891	1	Proteobacteria	891	1	Rhizobiales	297	5	Bradyrhizobiaceae	297	5	unresolved	198	7	unresolved	99	9
DRR031578_20	52	0.5577	0	535.263	Bacteria	873.9	1	Bacteria-undef	485.5	2	Bacteria-undef	485.5	4	Bacteria-undef	485.5	4	Bacteria-undef	485.5	5	uncultured bacterium	485.5	5
DRR031578_21	49	0.5102	0	244	Bacteria	882.7	0	Proteobacteria	703.2	1	Enterobacterales	615.3	2	Enterobacteriaceae	615.3	2	Klebsiella	351.6	4	Klebsiella pneumoniae	351.6	6
DRR031578_22	48	0.5625	0	114.733	Bacteria	538.8	1	Proteobacteria	449	2	undef	359.2	5	undef	359.2	5	undef	359.2	5	unresolved	89.8	9
DRR031579_1	734	0.5354	0	15.491	Bacteria	12992	0	Proteobacteria	12992	0	Rhizobiales	11641	1	Bartonellaceae	6237	2	Bartonella	6237	2	uncultured Rhizobiales bacterium	4053	5
DRR031579_2	309	0.5405	0	23.569	Bacteria	4570	0	Proteobacteria	4570	0	Rhizobiales	4570	0	Brucellaceae	4570	0	Brucella	4570	0	unresolved	2285	1
DRR031579_3	302	0.5596	0	12.732	Bacteria	5506	0	Proteobacteria	4953	1	Rhizobiales	4953	1	Phyllobacteriaceae	4406	2	Mesorhizobium	4406	2	Mesorhizobium plurifarium	1106	7
DRR031579_4	297	0.6027	0	1.951	Bacteria	4858	0	Actinobacteria	4858	0	Bifidobacteriales	4858	0	Bifidobacteriaceae	4858	0	Bifidobacterium	4858	0	uncultured Bifidobacterium sp.	2174	2
DRR031579_5	291	0.5773	0	6.647	Bacteria	4805	0	Actinobacteria	4805	0	Bifidobacteriales	4805	0	Bifidobacteriaceae	4805	0	Bifidobacterium	4805	0	Bifidobacterium bifidum	2320	3
DRR031579_6	270	0.5185	0	5.08	Bacteria	4778	0	Firmicutes	4778	0	Lactobacillales	4778	0	Lactobacillaceae	4778	0	Lactobacillus	4778	0	uncultured Lactobacillus sp.	1973	5
DRR031579_7	257	0.5019	0	10.317	Eukaryota	4396	0	Eukaryota-undef	4396	0	Kinetoplastida	4396	0	Trypanosomatidae	4396	0	Leishmania	2760	2	Trypanosoma cruzi	1176	5
DRR031579_8	239	0.5063	0	16.34	Bacteria	3448	0	Proteobacteria	2113	2	Orbales	1749	3	Orbaceae	1749	3	Gilliamella	1446	4	Gilliamella apicola	1446	4
DRR031579_9	222	0.5045	0	12.503	Eukaryota	3538	0	Eukaryota-undef	3538	0	Kinetoplastida	3538	0	Trypanosomatidae	3538	0	Crithidia	1233	3	Crithidia mellificae	1233	4
DRR031579_10	193	0.6062	0	4.888	Bacteria	3535	0	Actinobacteria	3178	1	Bifidobacteriales	3178	1	Bifidobacteriaceae	3178	1	Bifidobacterium	3178	1	Bifidobacterium thermophilum	1404	6
DRR031579_11	184	0.5924	0	34.901	Eukaryota	2619	0	Eukaryota-undef	2619	0	Kinetoplastida	2619	0	Trypanosomatidae	2619	0	Leishmania	1602	2	Trypanosoma cruzi	750	6
DRR031579_12	175	0.5486	0	38.584	Bacteria	3195	0	Firmicutes	2547	1	Bacillales	2547	1	Bacillaceae	2547	1	Virgibacillus	1285	2	Lentibacillus amyloliquefaciens	1262	5
DRR031579_13	173	0.5087	0	13.2	Bacteria	3149	0	Firmicutes	2205	1	Lactobacillales	2205	1	Lactobacillaceae	2205	1	Lactobacillus	2205	1	Lactobacillus helveticus	945	4
DRR031579_14	161	0.5404	0	15.57	Bacteria	2784	0	Proteobacteria	2486	1	Rhizobiales	1609	2	Bartonellaceae	1609	2	Bartonella	1609	2	uncultured alpha proteobacterium	877	5
DRR031579_15	141	0.5319	0	39.537	Bacteria	2610	0	Firmicutes	2610	0	Bacillales	2610	0	Bacillaceae	2610	0	Bacillus	2610	0	Bacillus licheniformis	1566	3
DRR031579_16	137	0.5766	0	5.452	Bacteria	2400	0	Actinobacteria	2400	0	Bifidobacteriales	2400	0	Bifidobacteriaceae	2400	0	Bifidobacterium	2400	0	uncultured Bifidobacterium sp.	1384	3
DRR031579_17	129	0.5039	0	9.74	Bacteria	2300	0	Firmicutes	2300	0	Lactobacillales	2061	1	Lactobacillaceae	2061	1	Lactobacillus	2061	1	uncultured Lactobacillus sp.	1156	5
DRR031579_18	125	0.552	0	27.478	Bacteria	2200	0	Firmicutes	2200	0	Bacillales	2200	0	Bacillaceae	2200	0	Virgibacillus	1364	2	Bacillus cellulosilyticus	627	6
DRR031579_19	123	0.5528	0	3.911	Bacteria	2106	0	Proteobacteria	1676	2	Rhodospirillales	1676	2	Acetobacteraceae	1676	2	Acetobacteraceae-undef	912	3	uncultured Acetobacter sp.	382	8
DRR031579_20	121	0.5372	0	23.102	Bacteria	2215	0	Firmicutes	1767	1	Bacillales	1767	1	Bacillaceae	1548	2	Bacillus	876	3	Bacillus benzoevorans	657	7
DRR031579_21	120	0.575	0	64.322	Eukaryota	2140	0	Arthropoda	2140	0	Hymenoptera	1085	1	Apidae	1085	2	Plebeia	434	8	unresolved	217	9
DRR031579_22	100	0.56	0	17.03	Bacteria	1850	0	Firmicutes	1850	0	Bacillales	1850	0	Bacillaceae	1665	1	Oceanobacillus	555	5	Terribacillus aidingensis	370	8
DRR031579_23	98	0.5918	0	73.215	Eukaryota	1735	0	Arthropoda	1564	1	Hemiptera	865	2	Apidae	528	6	unresolved	176	9	unresolved	176	9
DRR031579_24	87	0.6092	0	13.074	Bacteria	1585	0	Firmicutes	1585	0	Bacillales	1585	0	Bacillaceae	1585	0	Virgibacillus	805	1	Virgibacillus halotolerans	322	8
DRR031579_25	72	0.5278	0	13.872	Bacteria	1304	0	Firmicutes	768	1	Bacillales	768	1	Bacillaceae	646	2	Bacteria-undef	536	4	uncultured bacterium	402	5
DRR031579_26	70	0.5571	0	5.649	Bacteria	1252	0	Proteobacteria	992	1	Rhodospirillales	992	1	Acetobacteraceae	992	1	Commensalibacter	620	2	uncultured Commensalibacter sp.	620	4
DRR031579_27	69	0.5217	0	14.361	Bacteria	1250	0	Firmicutes	738	1	Bacillales	738	1	Bacillaceae	738	1	Bacteria-undef	512	4	uncultured bacterium	384	6
DRR031579_28	60	0.4833	0	41.037	Bacteria	1075	0	Firmicutes	1075	0	Bacillales	1075	0	Bacillaceae	1075	0	Virgibacillus	333	3	unresolved	111	9
DRR031579_29	49	0.6531	0	37	Bacteria	549.6	1	unresolved	366.4	2	undef	366.4	6	undef	366.4	6	undef	366.4	6	unresolved	91.6	9
DRR031579_30	44	0.6136	0	13.727	Bacteria	824	0	Proteobacteria	494.4	2	Streptomycetales	247.2	6	Streptomycetaceae	247.2	6	Streptomyces	247.2	7	Streptomyces griseus	164.8	8
DRR031580_1	519	0.4586	0	210.819	Eukaryota	9135	0	Ascomycota	4765	1	Xylariales	4765	1	Eukaryota-undef	4370	2	Eukaryota-undef	4370	2	uncultured fungus	4370	4
DRR031580_2	340	0.5206	0	360.039	Eukaryota	5861	0	Ascomycota	5861	0	Ascomycota-undef	4702	2	Ascomycota-undef	4702	2	Ascomycota-undef	2905	3	Coniosporium uncinatum	1797	5
DRR031581_1	509	0.4774	0	2.139	Eukaryota	9154	0	Ascomycota	5514	1	Eurotiales	5514	1	Aspergillaceae	5514	1	Aspergillus	5514	1	Aspergillus ochraceus	929	9
DRR031581_2	341	0.4516	0	0.934	Eukaryota	6184	0	Ascomycota	6184	0	Eurotiales	6184	0	Aspergillaceae	5581	1	Aspergillus	5581	1	Aspergillus ochraceus	2500	3
DRR031581_3	305	0.482	0	2.292	Eukaryota	5498	0	Ascomycota	5498	0	Eurotiales	5498	0	Aspergillaceae	5498	0	Aspergillus	4966	1	Aspergillus niger	2176	3
DRR031581_4	140	0.5214	0	1.247	Eukaryota	2457	0	Ascomycota	2207	1	Ascomycota-undef	1470	3	Ascomycota-undef	1470	4	Ascomycota-undef	1470	4	uncultured Ascomycota	1470	4
DRR031581_5	88	0.4545	0	10	Eukaryota	1621	0	Arthropoda	1621	0	Hymenoptera	1621	0	Ichneumonidae	485	5	Apis	326	8	Apis mellifera	326	8
DRR031581_6	77	0.5065	0	8.818	Eukaryota	1424	0	Arthropoda	1144	2	unresolved	572	3	unresolved	572	3	Drosophila	572	5	Drosophila melanogaster	572	6
DRR031582_1	814	0.5	0	19.323	Bacteria	13410	0	Proteobacteria	13410	0	Orbales	11459	2	Orbaceae	11459	2	Gilliamella	10219	3	Gilliamella apicola	10219	3
DRR031582_2	485	0.4887	0	25.803	Bacteria	8805	0	Firmicutes	8805	0	Lactobacillales	8805	0	Lactobacillaceae	8805	0	Lactobacillus	8805	0	Lactobacillus kunkeei	7168	2
DRR031582_3	444	0.5383	0	8.319	Bacteria	8040	0	Proteobacteria	8040	0	Rhizobiales	7219	1	Brucellaceae	3935	2	Ochrobactrum	3935	2	uncultured Rhizobiales bacterium	3284	6
DRR031582_4	391	0.491	0	19.282	Bacteria	6471	0	Firmicutes	6471	0	Lactobacillales	6471	0	Lactobacillaceae	6471	0	Lactobacillus	6471	0	Lactobacillus kunkeei	5388	2
DRR031582_5	320	0.5156	0	5.359	Bacteria	4983	0	Firmicutes	4983	0	Lactobacillales	4397	1	Lactobacillaceae	4397	1	Lactobacillus	4397	1	uncultured Lactobacillus sp.	1725	4
DRR031582_6	316	0.5348	0	24.134	Bacteria	5603	0	Proteobacteria	5603	0	Orbales	2243	3	Orbaceae	2243	3	Gilliamella	1720	5	Gilliamella apicola	1136	7
DRR031582_7	312	0.5224	0	30.828	Bacteria	5418	0	Proteobacteria	5418	0	Proteobacteria-undef	2240	2	Proteobacteria-undef	2240	2	Proteobacteria-undef	2240	3	uncultured gamma proteobacterium	2240	3
DRR031582_8	253	0.5889	0	3.182	Bacteria	4375	0	Actinobacteria	4375	0	Bifidobacteriales	4375	0	Bifidobacteriaceae	4375	0	Bifidobacterium	4375	0	Bifidobacterium dentium	2175	3
DRR031582_9	236	0.6017	0	2.877	Bacteria	4329	0	Actinobacteria	3893	1	Bifidobacteriales	3893	1	Bifidobacteriaceae	3893	1	Bifidobacterium	3893	1	Bifidobacterium thermophilum	1724	6
DRR031582_10	214	0.5047	0	5.337	Bacteria	3765	0	Proteobacteria	3765	0	Rhizobiales	3765	0	Rhizobiales-undef	1980	1	Rhizobiales-undef	1980	1	uncultured Rhizobiales bacterium	1980	2
DRR031582_11	210	0.6143	0	2.147	Bacteria	3440	0	Actinobacteria	3440	0	Bifidobacteriales	3440	0	Bifidobacteriaceae	3440	0	Bifidobacterium	3440	0	Bifidobacterium animalis	1525	5
DRR031582_12	208	0.4904	0	18.177	Bacteria	3045	0	Firmicutes	3045	0	Lactobacillales	3045	0	Lactobacillaceae	3045	0	Lactobacillus	2453	1	Lactobacillus kunkeei	1565	5
DRR031582_13	207	0.5411	0	12.626	Bacteria	3195	0	Proteobacteria	3195	0	Rhizobiales	3195	0	Brucellaceae	2862	1	Brucella	2862	1	Brucella abortus	1590	2
DRR031582_14	199	0.5779	0	6.12	Bacteria	3655	0	Proteobacteria	2919	1	Rhizobiales	2183	2	Bartonellaceae	1820	3	Bartonella	1820	3	unresolved	736	5
DRR031582_15	197	0.5279	0	13	Bacteria	3618	0	Firmicutes	3618	0	Lactobacillales	3618	0	Lactobacillaceae	3618	0	Lactobacillus	3618	0	Lactobacillus kunkeei	2912	2
DRR031582_16	192	0.5208	0	11.182	Bacteria	3255	0	Firmicutes	2677	1	Lactobacillales	2677	1	Lactobacillaceae	2677	1	Lactobacillus	2677	1	uncultured Lactobacillus sp.	705	7
DRR031582_17	191	0.4921	0	3.753	Bacteria	3151	0	Bacteria-undef	1673	1	Bacteria-undef	1673	2	Bacteria-undef	1673	2	Bacteria-undef	1673	2	uncultured bacterium	1673	3
DRR031582_18	184	0.5652	0	11.139	Bacteria	3026	0	Proteobacteria	3026	0	Orbales	2460	1	Orbaceae	2460	1	Gilliamella	1252	2	Gilliamella apicola	1252	2
DRR031582_19	174	0.5345	0	10.773	Bacteria	3192	0	Firmicutes	3192	0	Lactobacillales	2226	1	Lactobacillaceae	2226	1	Lactobacillus	2226	1	Lactobacillus johnsonii	1264	4
DRR031582_20	173	0.4971	0	9.45	Bacteria	3070	0	Proteobacteria	3070	0	Rhizobiales	2440	1	Rhizobiaceae	1490	2	Sinorhizobium	1192	3	uncultured Rhizobiales bacterium	950	5
DRR031582_21	170	0.5176	0	1.818	Bacteria	2462	0	Firmicutes	2462	0	Lactobacillales	1844	1	Lactobacillaceae	1844	1	Lactobacillus	1844	1	uncultured Firmicutes bacterium	618	5
DRR031582_22	164	0.5122	0	24.03	Bacteria	3009	0	Firmicutes	3009	0	Lactobacillales	3009	0	Lactobacillaceae	3009	0	Lactobacillus	3009	0	Lactobacillus kunkeei	2419	2
DRR031582_23	151	0.5298	0	25.491	Bacteria	2613	0	Firmicutes	2346	1	Lactobacillales	2079	2	Lactobacillaceae	1827	3	Lactobacillus	1827	3	Lactobacillus kunkeei	1827	3
DRR031582_24	146	0.5479	0	11.823	Bacteria	2444	0	Proteobacteria	2444	0	Orbales	976	3	Orbaceae	976	3	Gilliamella	728	6	Gilliamella apicola	728	7
DRR031582_25	145	0.5241	0	24.759	Bacteria	2355	1	Firmicutes	2092	2	Lactobacillales	2092	2	Lactobacillaceae	2092	2	Lactobacillus	2092	2	Lactobacillus kunkeei	1315	4
DRR031582_26	130	0.5077	0	28.216	Bacteria	2393	0	Firmicutes	2393	0	Lactobacillales	2393	0	Lactobacillaceae	2393	0	Lactobacillus	2393	0	Lactobacillus kunkeei	1922	2
DRR031582_27	125	0.488	0	8.5	Bacteria	2070	0	Firmicutes	1557	1	Lactobacillales	1326	2	Lactobacillaceae	1326	2	Lactobacillus	1326	2	uncultured bacterium	513	7
DRR031582_28	122	0.5246	0	16.011	Bacteria	2249	0	Firmicutes	1571	1	Lactobacillales	1571	1	Lactobacillaceae	1571	1	Lactobacillus	1571	1	Lactobacillus kunkeei	1130	3
DRR031582_29	122	0.541	0	9.865	Bacteria	2260	0	Firmicutes	2260	0	Lactobacillales	2260	0	Lactobacillaceae	2260	0	Lactobacillus	2260	0	Lactobacillus johnsonii	1356	3
DRR031582_30	117	0.5214	0	32.726	Bacteria	2159	0	Firmicutes	2159	0	Lactobacillales	2159	0	Lactobacillaceae	1953	1	Lactobacillus	1953	1	Lactobacillus kunkeei	1953	1
DRR031582_31	117	0.547	0	10.143	Bacteria	2170	0	Firmicutes	2170	0	Lactobacillales	2170	0	Lactobacillaceae	2170	0	Lactobacillus	2170	0	Lactobacillus johnsonii	1302	3
DRR031582_32	98	0.5306	0	26.677	Bacteria	1809	0	Firmicutes	1809	0	Lactobacillales	1809	0	Lactobacillaceae	1809	0	Lactobacillus	1809	0	Lactobacillus kunkeei	1456	2
DRR031582_33	98	0.5204	0	14.154	Bacteria	1820	0	Proteobacteria	1820	0	Rhizobiales	1820	0	Bartonellaceae	1274	2	Bartonella	1274	3	Bartonella sp.	910	4
DRR031582_34	67	0.5522	0	13.265	Bacteria	1240	0	Bacteria-undef	620	2	Bacteria-undef	620	3	Bacteria-undef	620	3	Bacteria-undef	620	3	uncultured Acidobacteria bacterium	248	8
DRR031582_35	67	0.5224	0	10.971	Bacteria	1237	0	Proteobacteria	620	1	Bacteria-undef	617	2	Bacteria-undef	617	4	Bacteria-undef	617	4	unresolved	124	9
DRR031582_36	67	0.5672	0	7.265	Bacteria	1240	0	Firmicutes	1240	0	Lactobacillales	1240	0	Lactobacillaceae	1116	1	Lactobacillus	1116	1	Lactobacillus plantarum	496	5
DRR031582_37	67	0.5224	0	2.441	Bacteria	1240	0	Firmicutes	1240	0	Bacillales	992	1	Staphylococcaceae	992	1	Staphylococcus	868	2	Staphylococcus epidermidis	620	3
DRR031582_38	66	0.5758	0	13.454	Bacteria	1217	0	Bacteria-undef	607	2	Bacteria-undef	607	4	Bacteria-undef	607	4	Bacteria-undef	607	4	unresolved	122	9
DRR031582_39	56	0.5714	0	51.826	Bacteria	936	1	Proteobacteria	728	3	Proteobacteria-undef	208	8	Proteobacteria-undef	208	8	Proteobacteria-undef	208	8	unresolved	104	9
DRR031582_40	56	0.5	0	2.522	Bacteria	1040	0	Firmicutes	728	1	Bacillales	520	2	Staphylococcaceae	416	3	Staphylococcus	416	3	Staphylococcus epidermidis	416	4
DRR031582_41	52	0.5385	0	25.684	Bacteria	971	0	Proteobacteria	582.6	2	Pasteurellales	388.4	4	Pasteurellaceae	388.4	4	Haemophilus	388.4	4	unresolved	291.3	5
DRR031582_42	51	0.5686	0	23.778	Bacteria	953	0	Firmicutes	857.7	1	Bacillales	667.1	2	Staphylococcaceae	476.5	4	Staphylococcus	476.5	4	unresolved	190.6	6
DRR031582_43	49	0.6327	0	15.5	Bacteria	908.6	0	Firmicutes	450.6	2	Clostridiales	359	3	Corynebacteriaceae	274.8	6	Corynebacterium	274.8	6	unresolved	91.6	9
DRR031582_44	47	0.617	0	37.429	Bacteria	791.1	1	Proteobacteria	703.2	2	unresolved	175.8	7	unresolved	175.8	7	unresolved	175.8	7	unresolved	87.9	9
DRR031582_45	45	0.6222	0	3.25	Bacteria	842	0	Firmicutes	842	0	Bacillales	842	0	Bacillaceae	421	3	unresolved	168.4	6	unresolved	168.4	7
DRR031582_46	44	0.5227	0	4	Bacteria	741.6	0	Firmicutes	576.8	1	Bacillales	494.4	2	Bacillaceae	247.2	4	Bacteria-undef	164.8	7	unresolved	82.4	8
DRR031582_47	41	0.4878	0	2.625	no-hit	0	None	no-hit	0	None	no-hit	0	None	no-hit	0	None	no-hit	0	None	no-hit	0	None
DRR031582_48	41	0.5122	0	1.625	no-hit	0	None	no-hit	0	None	no-hit	0	None	no-hit	0	None	no-hit	0	None	no-hit	0	None
DRR031582_49	36	0.5278	0	29.667	no-hit	0	None	no-hit	0	None	no-hit	0	None	no-hit	0	None	no-hit	0	None	no-hit	0	None
DRR031582_50	36	0.5278	0	1.333	no-hit	0	None	no-hit	0	None	no-hit	0	None	no-hit	0	None	no-hit	0	None	no-hit	0	None
DRR031583_1	598	0.5033	0	2.432	Bacteria	7237	0	Proteobacteria	7237	0	Proteobacteria-undef	3060	3	Proteobacteria-undef	3060	3	Proteobacteria-undef	3060	4	uncultured gamma proteobacterium	3060	4
DRR031583_2	554	0.4982	0	102.501	Eukaryota	9627	0	Ascomycota	7679	1	Ascomycota-undef	3856	4	Ascomycota-undef	3856	5	Ascomycota-undef	3856	5	uncultured Ascomycota	2882	7
DRR031583_3	480	0.5646	0	2.658	Bacteria	7987	0	Proteobacteria	7582	1	Orbales	3510	5	Orbaceae	3510	6	Gilliamella	2822	7	Gilliamella apicola	2822	10
DRR031583_4	411	0.5328	0	166.177	Eukaryota	7075	0	Ascomycota	3685	1	Eukaryota-undef	3390	2	Eukaryota-undef	3390	2	Eukaryota-undef	3390	3	uncultured fungus	3390	4
DRR031583_5	214	0.3972	0	104.188	Eukaryota	3322	0	Eukaryota-undef	1665	1	Eukaryota-undef	1330	4	Eukaryota-undef	1330	4	Eukaryota-undef	1330	4	uncultured eukaryote	995	7
DRR031583_6	193	0.544	0	2.487	Bacteria	3357	0	Proteobacteria	3020	1	Rhodospirillales	2324	2	Acetobacteraceae	2324	2	Acetobacter	1280	4	Acetobacter ghanensis	960	6
DRR031583_7	186	0.4409	0	207.745	Eukaryota	3296	0	Ascomycota	1949	1	Eukaryota-undef	1347	4	Eukaryota-undef	1347	5	Eukaryota-undef	1347	5	uncultured fungus	1347	5
DRR031583_8	186	0.457	0	3.327	Bacteria	2345	0	Firmicutes	2345	0	Lactobacillales	2345	0	Lactobacillaceae	2345	0	Lactobacillus	2345	0	Lactobacillus kunkeei	1940	2
DRR031583_9	128	0.3828	0	71.516	Eukaryota	1866	0	Ascomycota	1128	1	Capnodiales	750	4	Cladosporiaceae	559	5	Cladosporium	559	5	uncultured eukaryote	366	8
DRR031583_10	127	0.5591	0	26.479	Eukaryota	2115	1	Ascomycota	2115	1	Ascomycota-undef	1410	3	Ascomycota-undef	1175	5	Ascomycota-undef	1175	5	uncultured Ascomycota	1175	5
DRR031583_11	92	0.6304	0	18.966	Eukaryota	1539	1	Ascomycota	1368	2	Ascomycota-undef	855	4	Ascomycota-undef	684	6	Ascomycota-undef	684	6	uncultured Ascomycota	684	6
DRR031583_12	87	0.4023	0	207.907	Eukaryota	1555	0	Arthropoda	1555	0	Hymenoptera	805	2	Apidae	805	3	Apis	805	3	Apis mellifera	644	4
DRR031583_13	87	0.4253	0	206.907	Eukaryota	1417	0	Ascomycota	1122	1	Pleosporales	705	2	Ascomycota-undef	417	3	Ascomycota-undef	417	3	uncultured Ascomycota	417	3
DRR031583_14	74	0.473	0	172.805	Eukaryota	1352	0	Ascomycota	1352	0	Hypocreales	819	2	unresolved	274	5	unresolved	274	5	uncultured Hypocreales	271	7
DRR031583_15	71	0.4085	0	210	Eukaryota	1298	0	Eukaryota-undef	518	3	Eukaryota-undef	518	4	Eukaryota-undef	518	4	Eukaryota-undef	518	4	uncultured fungus	518	4
DRR031583_16	64	0.3906	0	283.645	Eukaryota	1190	0	Arthropoda	1190	0	Hymenoptera	1190	0	unresolved	238	7	Orussus	238	8	unresolved	119	9
DRR031584_1	652	0.477	0	61.097	Eukaryota	11278	0	Ascomycota	10138	1	Capnodiales	4541	3	Cladosporiaceae	4541	3	Cladosporium	4541	3	uncultured Ascomycota	4481	5
DRR031584_2	381	0.4514	0	87.782	Eukaryota	6766	0	Eukaryota-undef	4087	1	Eukaryota-undef	4087	4	Eukaryota-undef	4087	4	Eukaryota-undef	4087	4	uncultured fungus	3422	5
DRR031584_3	296	0.5169	0	2.707	Bacteria	3692	1	Bacteria-undef	2350	2	Bacteria-undef	2350	3	Bacteria-undef	2350	3	Bacteria-undef	2350	3	uncultured bacterium	2350	3
DRR031584_4	237	0.481	0	1.221	Bacteria	3919	0	Firmicutes	3553	1	Firmicutes-undef	1995	2	Firmicutes-undef	1995	2	Firmicutes-undef	1995	2	uncultured Bacilli bacterium	1995	2
DRR031584_5	189	0.4603	0	84.32	Eukaryota	2998	0	Ascomycota	2998	0	Ascomycota-undef	1185	4	Ascomycota-undef	1185	4	Ascomycota-undef	1185	4	Aureobasidium pullulans	909	5
DRR031585_1	547	0.4698	0	61.825	Eukaryota	10025	0	Ascomycota	5055	1	Eurotiales	5055	1	Aspergillaceae	5055	1	Penicillium	5055	1	Penicillium glabrum	2022	8
DRR031585_2	436	0.4679	0	41.211	Eukaryota	7916	0	Ascomycota	7132	1	Eurotiales	7132	1	Aspergillaceae	6335	2	Penicillium	5553	3	unresolved	797	9
DRR031585_3	301	0.4784	0	58.149	Eukaryota	5532	0	Ascomycota	4981	1	Eurotiales	4437	2	Aspergillaceae	3892	3	Penicillium	2224	4	unresolved	1112	7
DRR031585_4	270	0.5296	0	71.338	Eukaryota	4549	0	Ascomycota	4549	0	Eurotiales	3187	1	Aspergillaceae	2732	3	Aspergillus	1820	4	Aspergillus niger	1820	6
DRR031585_5	129	0.4419	0	133.865	Eukaryota	2223	0	Arthropoda	1777	2	Hymenoptera	1777	2	Braconidae	1120	5	Eukaryota-undef	226	9	uncultured eukaryote	226	9
DRR031585_6	82	0.5366	0	144.041	Eukaryota	1490	0	Arthropoda	1349	1	Hymenoptera	760	4	Formicidae	456	6	Polistes	304	8	unresolved	152	9
DRR031585_7	72	0.5	0	172.718	Eukaryota	1340	0	Arthropoda	1072	2	unresolved	268	5	unresolved	268	7	Bombyx	268	8	Bombyx mori	268	8
SRR1046114_1	1189	0.4954	0	256.139	Bacteria	20860	0	Firmicutes	20860	0	Lactobacillales	20860	0	Lactobacillaceae	20860	0	Lactobacillus	19262	1	Lactobacillus kunkeei	17175	2
SRR1046114_2	748	0.5027	0	71.532	Bacteria	11741	0	Firmicutes	11129	1	Lactobacillales	11129	1	Lactobacillaceae	11129	1	Lactobacillus	11129	1	Lactobacillus kunkeei	5611	3
SRR1046114_3	330	0.5061	0	2.873	Bacteria	5190	0	Firmicutes	5190	0	Lactobacillales	5190	0	Lactobacillaceae	5190	0	Lactobacillus	5190	0	uncultured Lactobacillus sp.	3020	2
SRR1046114_4	290	0.5207	0	326.634	Bacteria	5300	0	Firmicutes	5300	0	Lactobacillales	5300	0	Lactobacillaceae	5300	0	Lactobacillus	5300	0	Lactobacillus kunkeei	4819	1
SRR1046114_5	180	0.4944	0	40.088	Bacteria	3065	0	Firmicutes	3065	0	Lactobacillales	3065	0	Leuconostocaceae	3065	0	Fructobacillus	1665	1	Fructobacillus fructosus	1665	2
SRR1046114_6	111	0.5045	0	7.089	Bacteria	2031	0	Firmicutes	2031	0	Lactobacillales	1825	1	Lactobacillaceae	1630	2	Lactobacillus	1630	2	Lactobacillus kunkeei	1218	4
SRR1046114_7	111	0.5135	0	4.321	Bacteria	1820	1	Firmicutes	1425	2	Lactobacillales	1013	3	Lactobacillaceae	818	4	Lactobacillus	818	4	Lactobacillus ozensis	618	5
SRR1046114_8	107	0.514	0	331.192	Bacteria	1975	0	Firmicutes	1782	1	Lactobacillales	1782	1	Lactobacillaceae	1782	1	Lactobacillus	1782	1	Lactobacillus kunkeei	1584	2
SRR1046114_9	76	0.5	0	396.905	Bacteria	1410	0	Firmicutes	1128	1	Lactobacillales	1128	1	Lactobacillaceae	705	3	Lactobacillus	564	4	unresolved	282	7
SRR1171777_1	1638	0.5104	0	62.652	Bacteria	26830	0	Proteobacteria	26830	0	Orbales	22580	1	Orbaceae	22580	1	Gilliamella	19996	2	Gilliamella apicola	19996	2
SRR1171777_2	1480	0.523	0	95.301	Bacteria	24396	0	Proteobacteria	24396	0	Neisseriales	24396	0	Neisseriaceae	24396	0	Snodgrassella	13457	1	Snodgrassella alvi	13457	1
SRR1171777_3	1433	0.598	0	25.506	Bacteria	23998	0	Actinobacteria	23998	0	Bifidobacteriales	23998	0	Bifidobacteriaceae	23998	0	Bifidobacterium	23998	0	Bifidobacterium bifidum	11293	4
SRR1171777_4	1022	0.5098	0	29.394	Bacteria	16141	0	Firmicutes	14441	1	Lactobacillales	14441	1	Lactobacillaceae	14441	1	Lactobacillus	14441	1	Lactobacillus sp. wkB8	6844	4
SRR1171777_5	967	0.514	0	81.08	Bacteria	15771	0	Proteobacteria	15771	0	Rhizobiales	15771	0	Bartonellaceae	9262	1	Bartonella	9262	1	uncultured Rhizobiales bacterium	6509	4
SRR1171777_6	570	0.5439	0	91.802	Bacteria	9114	0	Proteobacteria	9114	0	Rhizobiales	9114	0	Brucellaceae	8151	1	Ochrobactrum	5439	2	Ochrobactrum anthropi	5439	2
SRR1171777_7	379	0.533	0	56.142	Bacteria	6510	0	Firmicutes	5298	1	Lactobacillales	5298	1	Lactobacillaceae	5298	1	Lactobacillus	5298	1	uncultured bacterium	1212	8
SRR1171777_8	199	0.5528	0	140.826	Bacteria	3564	0	Proteobacteria	3564	0	Rhizobiales	2828	1	Bartonellaceae	1724	2	Bartonella	1724	2	Bartonella quintana	1724	2
SRR1171893_1	1631	0.515	0	11.656	Bacteria	26886	0	Proteobacteria	26886	0	Orbales	22647	1	Orbaceae	22647	1	Gilliamella	20039	2	Gilliamella apicola	20039	2
SRR1171893_2	1168	0.5265	0	11.447	Bacteria	23269	0	Firmicutes	23269	0	Lactobacillales	23269	0	Lactobacillaceae	23269	0	Lactobacillus	23269	0	uncultured Lactobacillus sp.	10211	4
SRR1171893_3	1141	0.5223	0	12.49	Bacteria	18545	0	Proteobacteria	18545	0	Neisseriales	18545	0	Neisseriaceae	18545	0	Snodgrassella	10329	2	Snodgrassella alvi	10329	2
SRR1171893_4	998	0.5952	0	4.691	Bacteria	17505	0	Actinobacteria	17505	0	Bifidobacteriales	17505	0	Bifidobacteriaceae	17505	0	Bifidobacterium	17505	0	Bifidobacterium bifidum	8285	4
SRR1171893_5	433	0.5935	0	3.701	Bacteria	6749	0	Actinobacteria	6749	0	Bifidobacteriales	6749	0	Bifidobacteriaceae	6749	0	Bifidobacterium	6749	0	Bifidobacterium coryneforme	2103	4
SRR1171893_6	324	0.5401	0	9.554	Bacteria	5292	0	Firmicutes	4808	1	Lactobacillales	4808	1	Lactobacillaceae	4808	1	Lactobacillus	4808	1	Lactobacillus amylovorus	958	8
SRR1171893_7	316	0.5411	0	11.839	Bacteria	5598	0	Proteobacteria	5598	0	Neisseriales	5598	0	Neisseriaceae	5598	0	Neisseria	2678	3	Neisseria weaveri	1620	4
SRR1171893_8	128	0.5313	0	22.356	Bacteria	2370	0	Firmicutes	1422	2	Lactobacillales	1422	2	Lactobacillaceae	1422	3	Lactobacillus	1422	4	Lactobacillus johnsonii	1185	5
SRR1171896_1	1480	0.525	0	20.37	Bacteria	24288	0	Proteobacteria	24288	0	Neisseriales	24288	0	Neisseriaceae	24288	0	Snodgrassella	13386	2	Snodgrassella alvi	13386	2
SRR1171896_2	1431	0.5681	0	6.285	Bacteria	27488	1	Actinobacteria	19729	3	Bifidobacteriales	19729	3	Bifidobacteriaceae	19729	5	Bifidobacterium	19729	5	Bifidobacterium asteroides	6223	9
SRR1171896_3	1370	0.519	0	12.198	Bacteria	22908	0	Proteobacteria	22908	0	Orbales	19145	1	Orbaceae	19145	1	Gilliamella	16939	2	Gilliamella apicola	16939	2
SRR1171896_4	1024	0.5215	0	25.738	Bacteria	19992	0	Firmicutes	19992	0	Lactobacillales	19992	0	Lactobacillaceae	19992	0	Lactobacillus	19992	0	uncultured Lactobacillus sp.	8791	5
SRR1171896_5	621	0.5362	0	7.067	Bacteria	11260	0	Proteobacteria	11260	0	Rhizobiales	10113	1	Rhizobiaceae	4436	4	Ensifer	4436	4	Ensifer adhaerens	4436	4
SRR1171896_6	398	0.5327	0	29.233	Bacteria	6778	0	Firmicutes	6070	1	Lactobacillales	6070	1	Lactobacillaceae	6070	1	Lactobacillus	6070	1	Lactobacillus fermentum	1935	5
SRR1171896_7	208	0.5433	0	32.105	Bacteria	3644	0	Firmicutes	2908	2	Bacillales	1368	4	Bacillaceae	1368	4	Bacillus	1368	4	uncultured Firmicutes bacterium	770	7
SRR1171898_1	1637	0.5125	0	8.339	Bacteria	26790	0	Proteobacteria	26790	0	Orbales	22562	1	Orbaceae	22562	1	Gilliamella	19976	2	Gilliamella apicola	19976	2
SRR1171898_2	1474	0.5237	0	16.839	Bacteria	24500	0	Proteobacteria	24500	0	Neisseriales	24500	0	Neisseriaceae	24500	0	Snodgrassella	13493	2	Snodgrassella alvi	13493	2
SRR1171898_3	1033	0.4956	0	5.943	Bacteria	17013	0	Firmicutes	17013	0	Lactobacillales	17013	0	Lactobacillaceae	17013	0	Lactobacillus	17013	0	Lactobacillus kunkeei	13922	2
SRR1171898_4	968	0.5145	0	35.156	Bacteria	15771	0	Proteobacteria	15771	0	Rhizobiales	15771	0	Bartonellaceae	9262	1	Bartonella	9262	1	uncultured Rhizobiales bacterium	6509	4
SRR1171898_5	726	0.3967	0	74.452	Eukaryota	6360	0	Microsporidia	6360	0	Microsporidia-undef	6360	0	Nosematidae	6360	0	Nosema	6360	0	Nosema apis	6125	1
SRR1171898_6	712	0.4888	0	8.977	Eukaryota	10814	0	Eukaryota-undef	10814	0	Kinetoplastida	10814	0	Trypanosomatidae	10814	0	Crithidia	4880	3	Crithidia bombi	3664	6
SRR1171898_7	571	0.5447	0	37.998	Bacteria	9114	0	Proteobacteria	9114	0	Rhizobiales	9114	0	Brucellaceae	8151	1	Ochrobactrum	5439	2	Ochrobactrum anthropi	5439	2
SRR1171898_8	371	0.3666	0	77.794	Eukaryota	3873	0	Microsporidia	3873	0	Microsporidia-undef	3873	0	Nosematidae	3385	1	Nosema	3385	1	Nosema apis	2492	3
SRR1171898_9	329	0.4772	0	4.599	Eukaryota	5400	0	Ascomycota	4344	1	Saccharomycetales	4344	1	Metschnikowiaceae	4344	1	Metschnikowia	2374	2	[Candida] intermedia	1970	4
SRR1171898_10	221	0.543	0	2.169	Bacteria	3845	0	Proteobacteria	3481	1	Rhodospirillales	3072	2	Acetobacteraceae	3072	2	Acetobacteraceae-undef	1636	4	unresolved	718	7
SRR1171898_11	218	0.6055	0	1.951	Bacteria	3994	0	Actinobacteria	3591	1	Bifidobacteriales	3591	1	Bifidobacteriaceae	3591	1	Bifidobacterium	3591	1	Bifidobacterium thermophilum	1592	6
SRR1171898_12	199	0.5528	0	35.146	Bacteria	3564	0	Proteobacteria	3564	0	Rhizobiales	2828	1	Bartonellaceae	1724	2	Bartonella	1724	2	Bartonella quintana	1724	2
SRR1171902_1	1652	0.5151	0	14.492	Bacteria	27965	0	Proteobacteria	27965	0	Orbales	22061	2	Orbaceae	22061	2	Gilliamella	19577	3	Gilliamella apicola	19577	3
SRR1171902_2	1429	0.5962	0	20.582	Bacteria	24155	0	Actinobacteria	24155	0	Bifidobacteriales	24155	0	Bifidobacteriaceae	24155	0	Bifidobacterium	24155	0	Bifidobacterium bifidum	11350	2
SRR1171902_3	1166	0.5257	0	18.311	Bacteria	18988	0	Firmicutes	18988	0	Lactobacillales	16978	1	Lactobacillaceae	16978	1	Lactobacillus	16978	1	uncultured Lactobacillus sp.	9787	4
SRR1171902_4	1139	0.5206	0	40.793	Bacteria	18500	0	Proteobacteria	18500	0	Neisseriales	18500	0	Neisseriaceae	18500	0	Snodgrassella	10331	2	Snodgrassella alvi	10331	2
SRR1171902_5	371	0.5094	0	13.241	Bacteria	5764	0	Firmicutes	5764	0	Lactobacillales	5764	0	Lactobacillaceae	5764	0	Lactobacillus	5764	0	Lactobacillus kunkeei	2183	6
SRR1171902_6	317	0.5426	0	46.111	Bacteria	5628	0	Proteobacteria	5628	0	Neisseriales	5628	0	Neisseriaceae	5628	0	Neisseria	1626	4	Neisseria weaveri	1626	4
SRR1171902_7	136	0.5368	0	67.086	Bacteria	2520	0	Firmicutes	1512	2	Lactobacillales	1512	2	Lactobacillaceae	1512	3	Lactobacillus	1512	4	Lactobacillus johnsonii	1260	5
SRR1171919_1	1670	0.494	0	8.375	Bacteria	31236	0	Firmicutes	31236	0	Lactobacillales	31236	0	Lactobacillaceae	31236	0	Lactobacillus	28936	1	Lactobacillus kunkeei	26734	2
SRR1171919_2	1637	0.5125	0	20.315	Bacteria	26781	0	Proteobacteria	26781	0	Orbales	22534	1	Orbaceae	22534	1	Gilliamella	19939	2	Gilliamella apicola	19939	2
SRR1171919_3	1473	0.5261	0	10.24	Bacteria	24381	0	Proteobacteria	24381	0	Neisseriales	24381	0	Neisseriaceae	24381	0	Snodgrassella	13386	2	Snodgrassella alvi	13386	2
SRR1171919_4	717	0.4881	0	8.828	Eukaryota	10857	0	Eukaryota-undef	10857	0	Kinetoplastida	10857	0	Trypanosomatidae	10857	0	Crithidia	3676	4	Crithidia bombi	2457	7
SRR1171919_5	220	0.4864	0	1.248	Bacteria	3632	0	Proteobacteria	3632	0	Rhizobiales	3236	1	Bartonellaceae	2840	2	Bartonella	2840	2	uncultured Bartonella sp.	1188	4
SRR1171919_6	87	0.5517	0	9.344	Bacteria	1605	0	Bacteria-undef	483	4	Bacteria-undef	483	5	Bacteria-undef	483	6	Bacteria-undef	483	6	uncultured bacterium	483	6
SRR1171921_1	1638	0.5116	0	26.093	Bacteria	26937	0	Proteobacteria	26937	0	Orbales	22668	1	Orbaceae	22668	1	Gilliamella	20080	2	Gilliamella apicola	20080	2
SRR1171921_2	1474	0.5244	0	18.767	Bacteria	24500	0	Proteobacteria	24500	0	Neisseriales	24500	0	Neisseriaceae	24500	0	Snodgrassella	13465	2	Snodgrassella alvi	13465	2
SRR1171921_3	1425	0.5965	0	9.388	Bacteria	24006	0	Actinobacteria	24006	0	Bifidobacteriales	24006	0	Bifidobacteriaceae	24006	0	Bifidobacterium	24006	0	Bifidobacterium bifidum	11268	2
SRR1171921_4	816	0.5012	0	19.501	Bacteria	12035	0	Firmicutes	12035	0	Lactobacillales	10710	1	Lactobacillaceae	10710	1	Lactobacillus	10710	1	Lactobacillus sp. wkB8	5180	4
SRR1171921_5	617	0.5284	0	3.721	Bacteria	9797	0	Proteobacteria	9797	0	Rhizobiales	8784	1	Bartonellaceae	6758	2	Bartonella	6758	2	uncultured Rhizobiales bacterium	2026	5
SRR1171921_6	413	0.523	0	43.642	Bacteria	7407	0	Firmicutes	7407	0	Lactobacillales	6644	1	Lactobacillaceae	6644	1	Lactobacillus	6644	1	Lactobacillus acidophilus	2124	7
SRR1171921_7	405	0.5383	0	30.217	Bacteria	6752	0	Firmicutes	6129	1	Lactobacillales	6129	1	Lactobacillaceae	6129	1	Lactobacillus	6129	1	unresolved	712	9
SRR1171921_8	405	0.5481	0	11.557	Bacteria	6944	0	Firmicutes	6944	0	Lactobacillales	6944	0	Lactobacillaceae	6944	0	Lactobacillus	6944	0	Lactobacillus sakei	3253	5
SRR1171921_9	245	0.5673	0	1.905	Bacteria	4485	0	Proteobacteria	4485	0	Rhizobiales	4485	0	Bartonellaceae	4485	0	Bartonella	4485	0	Bartonella sp.	1792	4
SRR1171921_10	229	0.524	0	15.678	Bacteria	3910	0	Firmicutes	3910	0	Lactobacillales	3910	0	Lactobacillaceae	3910	0	Lactobacillus	3910	0	uncultured Lactobacillus sp.	1696	5
SRR1171924_1	1494	0.5167	0	35.778	Bacteria	24254	0	Proteobacteria	24254	0	Orbales	20336	1	Orbaceae	20336	2	Gilliamella	17918	3	Gilliamella apicola	17918	3
SRR1171924_2	1451	0.5258	0	9.388	Bacteria	23911	0	Proteobacteria	23911	0	Neisseriales	23911	0	Neisseriaceae	23911	0	Snodgrassella	13134	2	Snodgrassella alvi	13134	2
SRR1171924_3	478	0.5941	0	3.643	Bacteria	7778	0	Actinobacteria	7778	0	Bifidobacteriales	7778	0	Bifidobacteriaceae	7778	0	Bifidobacterium	7778	0	uncultured Bifidobacterium sp.	4360	2
SRR1171924_4	423	0.5366	0	19.092	Bacteria	6850	0	Firmicutes	6850	0	Lactobacillales	6850	0	Lactobacillaceae	6850	0	Lactobacillus	6850	0	uncultured Lactobacillus sp.	3289	5
SRR1171924_5	413	0.523	0	41.168	Bacteria	7407	0	Firmicutes	7407	0	Lactobacillales	6644	1	Lactobacillaceae	6644	1	Lactobacillus	6644	1	Lactobacillus acidophilus	2124	7
SRR1171924_6	409	0.5477	0	21.331	Bacteria	7009	0	Firmicutes	6358	1	Lactobacillales	6358	1	Lactobacillaceae	6358	1	Lactobacillus	6358	1	Lactobacillus sakei	2628	6
SRR1171924_7	405	0.6	0	3.023	Bacteria	7265	0	Actinobacteria	7265	0	Bifidobacteriales	7265	0	Bifidobacteriaceae	7265	0	Bifidobacterium	7265	0	Bifidobacterium animalis	3520	3
SRR1171924_8	399	0.5338	0	20.794	Bacteria	6504	0	Firmicutes	5905	1	Lactobacillales	5905	1	Lactobacillaceae	5905	1	Lactobacillus	5905	1	Lactobacillus heilongjiangensis	1186	8
SRR1171924_9	382	0.6152	0	6.63	Bacteria	6758	0	Actinobacteria	6758	0	Bifidobacteriales	6758	0	Bifidobacteriaceae	6758	0	Bifidobacterium	6758	0	Bifidobacterium thermophilum	2668	6
SRR1171924_10	321	0.5545	0	3.82	Bacteria	5527	0	Proteobacteria	5004	1	Rhodospirillales	5004	1	Acetobacteraceae	5004	1	Acetobacteraceae-undef	2940	2	Gluconacetobacter diazotrophicus	2064	6
SRR1171924_11	280	0.5393	0	8.524	Bacteria	4099	0	Firmicutes	3126	1	Lactobacillales	3126	1	Lactobacillaceae	3126	1	Lactobacillus	3126	1	Lactobacillus sp. wkB8	1936	2
SRR1171924_12	268	0.5224	0	28.991	Bacteria	4520	0	Firmicutes	4520	0	Lactobacillales	4520	0	Lactobacillaceae	4520	0	Lactobacillus	4520	0	Lactobacillus paracollinoides	1628	4
SRR1171924_13	262	0.4618	0	26.478	Bacteria	4014	0	Proteobacteria	4014	0	Orbales	3456	1	Orbaceae	3456	1	Gilliamella	1860	2	Gilliamella apicola	1860	2
SRR1171924_14	234	0.5342	0	5.458	Bacteria	3376	0	Firmicutes	2960	1	Lactobacillales	2960	1	Lactobacillaceae	2960	1	Lactobacillus	2960	1	uncultured Lactobacillus sp.	1250	4
SRR1171924_15	230	0.513	0	23.16	Bacteria	3936	0	Firmicutes	3936	0	Lactobacillales	3936	0	Lactobacillaceae	3936	0	Lactobacillus	3936	0	uncultured Lactobacillus sp.	1266	5
SRR1171924_16	229	0.524	0	9.787	Bacteria	3910	0	Firmicutes	3910	0	Lactobacillales	3910	0	Lactobacillaceae	3910	0	Lactobacillus	3910	0	uncultured Lactobacillus sp.	1696	5
SRR1171924_17	220	0.4909	0	31.151	Eukaryota	3995	0	Streptophyta	3995	0	Brassicales	2797	3	Brassicaceae	2005	4	Arabidopsis	2005	4	Arabidopsis thaliana	1203	5
SRR1171924_18	163	0.5276	0	19.111	Bacteria	2910	0	Proteobacteria	2910	0	Neisseriales	2910	0	Chromobacteriaceae	2910	0	Laribacter	2910	0	Laribacter hongkongensis	2910	0
SRR1171924_19	140	0.5714	0	21.2	Bacteria	2514	0	Firmicutes	2277	1	Lactobacillales	2018	2	Lactobacillaceae	2018	2	Lactobacillus	2018	2	uncultured Lactobacillus sp.	745	7
SRR1171924_20	140	0.5571	0	4.941	Bacteria	2535	0	Firmicutes	2535	0	Lactobacillales	2276	1	Lactobacillaceae	2276	1	Lactobacillus	2276	1	Lactobacillus helveticus	496	8
SRR1171924_21	117	0.453	0	15.629	Bacteria	1864	0	Firmicutes	1864	0	Lactobacillales	1864	0	Lactobacillaceae	1864	0	Lactobacillus	1864	0	Lactobacillus sp. wkB8	868	2
SRR1171930_1	1631	0.5101	0	12.055	Bacteria	26473	0	Proteobacteria	26473	0	Orbales	22395	1	Orbaceae	22395	1	Frischella	14568	2	Frischella perrara	14568	2
SRR1171930_2	1594	0.5182	0	67.081	Bacteria	26848	0	Firmicutes	26848	0	Lactobacillales	26848	0	Lactobacillaceae	26848	0	Lactobacillus	26848	0	Lactobacillus sp. wkB8	10676	5
SRR1171930_3	1482	0.5243	0	57.353	Bacteria	24573	0	Proteobacteria	24573	0	Neisseriales	24573	0	Neisseriaceae	24573	0	Snodgrassella	13554	2	Snodgrassella alvi	13554	2
SRR1171930_4	1433	0.5967	0	9.885	Bacteria	24183	0	Actinobacteria	24183	0	Bifidobacteriales	24183	0	Bifidobacteriaceae	24183	0	Bifidobacterium	24183	0	Bifidobacterium bifidum	11340	2
SRR1171930_5	357	0.5322	0	117.268	Bacteria	6286	0	Firmicutes	5122	1	Lactobacillales	5122	1	Lactobacillaceae	5122	1	Lactobacillus	5122	1	uncultured bacterium	1164	8
SRR1171930_6	214	0.5467	0	3.415	Bacteria	3765	0	Proteobacteria	3765	0	Rhodospirillales	3765	0	Acetobacteraceae	3765	0	Acetobacteraceae-undef	1980	1	Acetobacter ghanensis	1071	7
SRR1171930_7	146	0.5137	0	41.165	Bacteria	1942	0	Firmicutes	1942	0	Lactobacillales	1942	0	Lactobacillaceae	1942	0	Lactobacillus	1942	0	Lactobacillus sp. wkB8	870	5
SRR1171930_8	127	0.5039	0	44.542	Bacteria	1648	0	Firmicutes	1648	0	Lactobacillales	1648	0	Lactobacillaceae	1648	0	Lactobacillus	1648	0	Lactobacillus sp. wkB8	730	4
SRR1173987_1	1633	0.5077	0	56.113	Bacteria	26490	0	Proteobacteria	26490	0	Orbales	22369	1	Orbaceae	22369	1	Frischella	14436	2	Frischella perrara	14436	2
SRR1173987_2	1612	0.5211	0	7.245	Bacteria	27575	0	Proteobacteria	27575	0	Neisseriales	22673	1	Neisseriaceae	22673	1	Neisseria	10257	3	Snodgrassella alvi	10055	5
SRR1173987_3	590	0.5356	0	4.951	Bacteria	8598	0	Proteobacteria	8598	0	Rhizobiales	8598	0	Bartonellaceae	7735	1	Bartonella	6870	2	Bartonella schoenbuchensis	3416	6
SRR1173987_4	542	0.5092	0	7.809	Bacteria	8098	0	Firmicutes	7237	1	Lactobacillales	7237	1	Lactobacillaceae	7237	1	Lactobacillus	7237	1	Lactobacillus sp. wkB8	3672	3
SRR1173987_5	234	0.594	0	1.101	Bacteria	4133	0	Actinobacteria	3737	1	Bifidobacteriales	3737	1	Bifidobacteriaceae	3737	1	Bifidobacterium	3737	1	Bifidobacterium asteroides	1281	5
SRR1173987_6	219	0.5753	0	1.652	Bacteria	3990	0	Actinobacteria	3591	1	Bifidobacteriales	3591	1	Bifidobacteriaceae	3591	1	Bifidobacterium	3591	1	Bifidobacterium longum	1596	5
SRR1173987_7	208	0.4856	0	4.15	Bacteria	3507	0	Proteobacteria	3507	0	Rhizobiales	3128	1	Bartonellaceae	2749	2	Bartonella	2749	2	uncultured Bartonella sp.	1137	5
SRR1173989_1	1441	0.5989	0	29.859	Bacteria	24294	0	Actinobacteria	24294	0	Bifidobacteriales	24294	0	Bifidobacteriaceae	24294	0	Bifidobacterium	24294	0	Bifidobacterium bifidum	11405	2
SRR1173989_2	1374	0.5189	0	10.176	Bacteria	22974	0	Proteobacteria	22974	0	Orbales	19211	1	Orbaceae	19211	1	Gilliamella	17005	2	Gilliamella apicola	17005	2
SRR1173989_3	967	0.514	0	14.725	Bacteria	14809	0	Proteobacteria	14809	0	Rhizobiales	14809	0	Bartonellaceae	13289	1	Bartonella	13289	1	uncultured Bartonella sp.	4595	4
SRR1173989_4	528	0.5284	0	84.216	Bacteria	7065	0	Firmicutes	7065	0	Lactobacillales	7065	0	Lactobacillaceae	7065	0	Lactobacillus	7065	0	Lactobacillus sp. wkB8	2956	4
SRR1173989_5	427	0.5293	0	56.282	Bacteria	5910	0	Firmicutes	5910	0	Lactobacillales	5910	0	Lactobacillaceae	5910	0	Lactobacillus	5910	0	Lactobacillus sp. wkB8	2804	2
SRR1173989_6	427	0.5293	0	29.737	Bacteria	5785	0	Firmicutes	5116	1	Lactobacillales	5116	1	Lactobacillaceae	5116	1	Lactobacillus	5116	1	Lactobacillus sp. wkB8	2560	5
SRR1173989_7	423	0.5414	0	67.652	Bacteria	5401	0	Firmicutes	5254	1	Lactobacillales	5254	1	Lactobacillaceae	5254	1	Lactobacillus	5254	1	uncultured Lactobacillus sp.	3294	2
SRR1173989_8	318	0.5314	0	77.734	Bacteria	4992	1	Firmicutes	3816	2	Lactobacillales	3816	2	Lactobacillaceae	3816	2	Lactobacillus	3816	2	unresolved	1176	5
SRR1173989_9	268	0.5224	0	106.286	Bacteria	4520	0	Firmicutes	4520	0	Lactobacillales	4520	0	Lactobacillaceae	4520	0	Lactobacillus	4520	0	Lactobacillus paracollinoides	1628	4
SRR1173989_10	256	0.4727	0	6.891	Bacteria	4058	0	Proteobacteria	4058	0	Orbales	3488	1	Orbaceae	3488	1	Gilliamella	1876	2	Gilliamella apicola	1876	2
SRR1173989_11	241	0.4896	0	1.952	Bacteria	3826	0	Proteobacteria	3826	0	Neisseriales	3826	0	Neisseriaceae	3826	0	Neisseriaceae-undef	1784	3	uncultured Neisseriaceae bacterium	1784	4
SRR1173989_12	230	0.5087	0	67.806	Bacteria	3918	0	Firmicutes	3918	0	Lactobacillales	3918	0	Lactobacillaceae	3918	0	Lactobacillus	3918	0	uncultured Lactobacillus sp.	2110	4
SRR1173989_13	229	0.524	0	36.322	Bacteria	3910	0	Firmicutes	3910	0	Lactobacillales	3910	0	Lactobacillaceae	3910	0	Lactobacillus	3910	0	uncultured Lactobacillus sp.	1696	5
SRR1173989_14	212	0.5283	0	154.522	Bacteria	3872	0	Firmicutes	2696	1	Lactobacillales	2696	1	Lactobacillaceae	2696	1	Lactobacillus	2696	1	Lactobacillus johnsonii	1524	4
SRR1173989_15	210	0.5238	0	199.697	Bacteria	3733	0	Firmicutes	3378	1	Lactobacillales	2602	2	Lactobacillaceae	2602	2	Lactobacillus	2602	2	uncultured Firmicutes bacterium	776	7
SRR1173989_16	194	0.5	0	25.194	Bacteria	3499	0	Proteobacteria	2428	1	Rhodospirillales	2428	1	Acetobacteraceae	2428	1	Commensalibacter	1710	2	uncultured Commensalibacter sp.	1710	3
SRR1173989_17	111	0.5405	0	88.125	Bacteria	2036	0	Firmicutes	2036	0	Lactobacillales	1624	1	Lactobacillaceae	1624	1	Lactobacillus	1624	1	Lactobacillus johnsonii	600	6
SRR1173989_18	111	0.5495	0	74	Bacteria	2056	0	Firmicutes	2056	0	Lactobacillales	2056	0	Lactobacillaceae	2056	0	Lactobacillus	2056	0	Lactobacillus johnsonii	1030	4
SRR1424586_1	805	0.4807	0	140.323	Eukaryota	14700	0	Ascomycota	14700	0	Eurotiales	14700	0	Aspergillaceae	14700	0	Aspergillus	13266	1	Aspergillus niger	5856	4
SRR1424586_2	455	0.5033	0	119.832	Eukaryota	6629	0	Arthropoda	4952	3	Hymenoptera	2776	4	Membracidae	2176	7	Chrysis	1635	11	Apis florea	603	14
SRR1424586_3	370	0.4595	0	163.375	Eukaryota	6645	0	Ascomycota	5972	1	Eurotiales	5972	1	Aspergillaceae	5310	2	Aspergillus	4648	3	Aspergillus restrictus	2013	5
SRR1424586_4	278	0.5108	0	5.305	Bacteria	5116	0	Proteobacteria	5116	0	Aeromonadales	5116	0	Aeromonadaceae	5116	0	Aeromonas	5116	0	Aeromonas hydrophila	5116	0
SRR1424586_5	232	0.5302	0	4.356	Bacteria	4366.8	0	Proteobacteria	2048	2	Aeromonadales	2048	3	Aeromonadaceae	2048	3	Aeromonas	2048	3	uncultured bacterium	1597.8	9
SRR1424586_6	207	0.5072	0	4.013	Eukaryota	3770	0	Ascomycota	3393	1	Eurotiales	3393	1	Aspergillaceae	3393	1	Aspergillus	3393	1	Aspergillus niger	1508	6
SRR1424586_7	141	0.5887	0	1358.72	Eukaryota	2574	0	Arthropoda	2574	0	Hymenoptera	1305	2	Apidae	1305	3	Plebeia	522	8	unresolved	261	9
SRR1424586_8	140	0.5786	0	43.706	Eukaryota	2075	0	Arthropoda	2075	0	Hymenoptera	1100	1	Apidae	1100	1	Apis	660	6	Apis mellifera	660	7
SRR1424586_9	128	0.4766	0	2380.04	Eukaryota	2264	0	Arthropoda	2264	0	Hymenoptera	2264	0	Crabronidae	711	5	Apis	474	8	Apis mellifera	474	8
SRR1424586_10	128	0.5	0	1393.21	Eukaryota	2235	0	Arthropoda	2235	0	Hymenoptera	2235	0	Apidae	1155	5	Apis	462	8	Apis mellifera	462	8
SRR1424586_11	116	0.4052	0	722.918	Eukaryota	1773	0	Arthropoda	1773	0	Hymenoptera	1031	2	Apidae	1031	2	Apis	1031	2	Apis mellifera	836	3
SRR1424586_12	111	0.5045	0	3099.86	Eukaryota	1993	0	Arthropoda	1993	0	Hymenoptera	1993	0	Crabronidae	618	6	Apis	412	8	Apis mellifera	412	8
SRR1424586_13	96	0.5625	0	1398.88	Eukaryota	1750	0	Arthropoda	1750	0	Hymenoptera	890	2	Apidae	890	5	Plebeia	356	8	unresolved	178	9
SRR1424586_14	93	0.4946	0	2157.29	Eukaryota	1695	0	Arthropoda	1528	1	Hymenoptera	1361	2	Apidae	860	5	Plebeia	344	8	unresolved	172	9
SRR1425438_1	1644	0.5182	0	9.636	Bacteria	40334	0	Firmicutes	29659	1	Lactobacillales	27017	3	Lactobacillaceae	27017	3	Lactobacillus	27017	3	Lactobacillus sp. wkB8	10772	9
SRR1425438_2	811	0.5832	0	2.81	Bacteria	13341	0	Actinobacteria	13341	0	Bifidobacteriales	13341	0	Bifidobacteriaceae	13341	0	Bifidobacterium	13341	0	Bifidobacterium bifidum	6225	3
SRR1425438_3	230	0.6087	0	2.531	Bacteria	4195	0	Actinobacteria	3781	1	Bifidobacteriales	3781	1	Bifidobacteriaceae	3781	1	Bifidobacterium	3781	1	Bifidobacterium pseudolongum	1656	5
SRR1425438_4	211	0.5592	0	3.865	Bacteria	3900	0	Proteobacteria	3900	0	Aeromonadales	3900	0	Aeromonadaceae	3900	0	Aeromonas	3900	0	Aeromonas hydrophila	1950	3
SRR1425439_1	875	0.5166	0	3.543	Bacteria	14211	0	Firmicutes	14211	0	Lactobacillales	14211	0	Lactobacillaceae	14211	0	Lactobacillus	14211	0	Lactobacillus acidophilus	4035	7
SRR1425439_2	387	0.5271	0	1.852	Bacteria	6403	0	Firmicutes	6403	0	Lactobacillales	6403	0	Lactobacillaceae	6403	0	Lactobacillus	6403	0	uncultured Lactobacillus sp.	2817	3
SRR1425439_3	206	0.5485	0	1.106	Bacteria	3491	0	Proteobacteria	2062	1	Bacteria-undef	1429	3	Bacteria-undef	1429	3	Bacteria-undef	1429	4	uncultured bacterium	1066	7
SRR1425440_1	280	0.5071	0	2.689	Bacteria	5156	0	Proteobacteria	5156	0	Aeromonadales	5156	0	Aeromonadaceae	5156	0	Aeromonas	5156	0	Aeromonas hydrophila	5156	0
SRR1425441_1	277	0.5126	0	2.005	Bacteria	4790	0	Proteobacteria	4790	0	Aeromonadales	4790	0	Aeromonadaceae	4790	0	Aeromonas	4790	0	Aeromonas salmonicida	3832	1
SRR1425441_2	249	0.5382	0	1.351	Bacteria	3847	0	Proteobacteria	2677	1	Rhizobiales	1889	2	Bacteria-undef	1170	3	Bacteria-undef	1170	5	uncultured bacterium	1170	6
SRR1425444_1	792	0.5202	0	6.674	Bacteria	13904	0	Firmicutes	13904	0	Lactobacillales	13904	0	Lactobacillaceae	13904	0	Lactobacillus	13904	0	Lactobacillus helsingborgensis	2904	7
SRR1425444_2	535	0.5121	0	6.323	Bacteria	10404	0	Firmicutes	8672	1	Lactobacillales	8672	1	Lactobacillaceae	8359	2	Lactobacillus	8359	2	Lactobacillus sp. wkB8	3888	4
SRR1425444_3	357	0.5574	0	4.623	Bacteria	6179	0	Proteobacteria	6179	0	Rhodospirillales	6179	0	Acetobacteraceae	6179	0	Acetobacteraceae-undef	3300	2	Acetobacter ghanensis	2308	6
SRR1425444_4	309	0.5599	0	4.118	Bacteria	4480	0	Proteobacteria	4480	0	Rhodospirillales	4480	0	Acetobacteraceae	4480	0	Acetobacter	4480	0	Acetobacter pasteurianus	4480	0
SRR1425446_1	971	0.5283	0	7.426	Bacteria	17951	0	Firmicutes	17951	0	Lactobacillales	17951	0	Lactobacillaceae	17951	0	Lactobacillus	17951	0	Lactobacillus sp. wkB8	6540	6
SRR1425446_2	549	0.5118	0	5.619	Bacteria	9650	0	Firmicutes	9650	0	Lactobacillales	9650	0	Lactobacillaceae	9358	1	Lactobacillus	9358	1	Lactobacillus sp. wkB8	3600	4
SRR1425446_3	349	0.5587	0	5.707	Bacteria	6059	0	Proteobacteria	6059	0	Rhodospirillales	6059	0	Acetobacteraceae	6059	0	Acetobacteraceae-undef	3225	2	Acetobacter ghanensis	2272	6
SRR1425447_1	1128	0.5168	0	4.136	Bacteria	18057	0	Firmicutes	18057	0	Lactobacillales	18057	0	Lactobacillaceae	18057	0	Lactobacillus	18057	0	Lactobacillus sp. wkB8	7648	5
SRR1425447_2	560	0.4982	0	5.345	Bacteria	7467	0	Firmicutes	6674	1	Lactobacillales	6674	1	Lactobacillaceae	6674	1	Lactobacillus	6674	1	Lactobacillus sp. wkB8	3364	4
SRR1425447_3	274	0.5766	0	1.53	Bacteria	3359	1	Proteobacteria	2155	2	Enterobacterales	1365	4	Yersiniaceae	1365	4	Serratia	1365	4	uncultured bacterium	1204	5
SRR1425450_1	260	0.5115	0	1.546	Bacteria	4786	0	Proteobacteria	4786	0	Aeromonadales	4786	0	Aeromonadaceae	4786	0	Aeromonas	4786	0	Aeromonas hydrophila	4786	0
SRR1425453_1	1663	0.5183	0	12.463	Bacteria	34225	0	Firmicutes	21987	1	Lactobacillales	21987	3	Lactobacillaceae	21987	3	Lactobacillus	21987	3	Lactobacillus sp. wkB8	10556	7
SRR1425453_2	214	0.5561	0	4.585	Bacteria	3960	0	Proteobacteria	3960	0	Aeromonadales	3960	0	Aeromonadaceae	3960	0	Aeromonas	3960	0	Aeromonas hydrophila	1980	3
SRR1425455_1	828	0.5145	0	2.939	Bacteria	13992	0	Firmicutes	8491	1	Lactobacillales	7263	2	Lactobacillaceae	7263	2	Lactobacillus	7263	2	Lactobacillus helveticus	3738	6
SRR1425455_2	812	0.5197	0	3.159	Bacteria	18658	0	Firmicutes	11519	1	Lactobacillales	10337	3	Lactobacillaceae	10337	3	Lactobacillus	10337	4	Pasteurella multocida	4740	11
SRR1425455_3	223	0.574	0	2.196	Bacteria	2962	1	Proteobacteria	1887	2	Enterobacterales	1221	4	Yersiniaceae	1221	4	Serratia	1221	4	uncultured bacterium	1075	5
SRR1425461_1	342	0.5234	0	0.902	Bacteria	5566	0	Firmicutes	5566	0	Lactobacillales	4412	1	Lactobacillaceae	4412	1	Lactobacillus	4412	1	Lactobacillus helveticus	1586	5
SRR1425463_1	472	0.5212	0	1.736	Bacteria	6393	0	Firmicutes	5707	1	Lactobacillales	5707	1	Lactobacillaceae	5707	1	Lactobacillus	5707	1	Lactobacillus sp. wkB8	3024	3
SRR1425463_2	357	0.5294	0	2.874	Bacteria	6388	0	Firmicutes	6388	0	Lactobacillales	5068	1	Lactobacillaceae	5068	1	Lactobacillus	5068	1	Lactobacillus helveticus	1824	6
SRR1425463_3	253	0.5059	0	1.702	Bacteria	4362	0	Firmicutes	3894	1	Lactobacillales	3894	1	Lactobacillaceae	3894	1	Lactobacillus	3894	1	uncultured Lactobacillus sp.	1404	5
SRR1425464_1	979	0.523	0	5.266	Bacteria	16579	0	Firmicutes	16579	0	Lactobacillales	16579	0	Lactobacillaceae	16579	0	Lactobacillus	16579	0	Lactobacillus helveticus	3050	8
SRR1425464_2	539	0.5102	0	5.562	Bacteria	10479	0	Firmicutes	9601	1	Lactobacillales	9601	1	Lactobacillaceae	9288	2	Lactobacillus	9288	2	Lactobacillus sp. wkB8	3940	5
SRR1425465_1	793	0.5221	0	3.383	Bacteria	13928	0	Firmicutes	13928	0	Lactobacillales	13928	0	Lactobacillaceae	13928	0	Lactobacillus	13928	0	Lactobacillus helsingborgensis	2930	7
SRR1425465_2	530	0.5038	0	4.888	Bacteria	8814	0	Firmicutes	8814	0	Lactobacillales	8814	0	Lactobacillaceae	8814	0	Lactobacillus	8814	0	Lactobacillus sp. wkB8	3576	3
SRR1425466_1	1496	0.5187	0	31.887	Bacteria	29379	0	Firmicutes	29379	0	Lactobacillales	26733	1	Lactobacillaceae	26733	1	Lactobacillus	26733	1	Lactobacillus sp. wkB8	10700	7
SRR1425467_1	961	0.5182	0	5.668	Bacteria	16560	0	Firmicutes	16560	0	Lactobacillales	16560	0	Lactobacillaceae	16560	0	Lactobacillus	16560	0	Lactobacillus helveticus	3061	8
SRR1425467_2	528	0.5133	0	7.106	Bacteria	10364	0	Firmicutes	10364	0	Lactobacillales	10364	0	Lactobacillaceae	10046	1	Lactobacillus	10046	1	Lactobacillus sp. wkB8	3860	4
SRR1425467_3	286	0.5909	0	1.087	Bacteria	5115	0	Actinobacteria	5115	0	Bifidobacteriales	5115	0	Bifidobacteriaceae	5115	0	Bifidobacterium	5115	0	Bifidobacterium kashiwanohense	1976	4
SRR1425469_1	676	0.5251	0	1.754	Bacteria	10743	1	Firmicutes	9420	3	Lactobacillales	9420	3	Lactobacillaceae	9420	3	Lactobacillus	9420	3	uncultured Lactobacillus sp.	3288	7
SRR1425469_2	344	0.532	0	2.709	Bacteria	5590	0	Firmicutes	4550	1	Lactobacillales	4550	1	Lactobacillaceae	4550	1	Lactobacillus	4550	1	uncultured bacterium	1040	8
SRR1425469_3	322	0.5	0	1.697	Bacteria	5264	0	Firmicutes	4794	1	Lactobacillales	4794	1	Lactobacillaceae	4794	1	Lactobacillus	4794	1	Lactobacillus sp. wkB8	2316	4
SRR1425469_4	209	0.5311	0	3.078	Bacteria	3822	0	Firmicutes	3822	0	Lactobacillales	3822	0	Lactobacillaceae	3822	0	Lactobacillus	3822	0	Lactobacillus crispatus	1500	6
SRR1425471_1	1663	0.5201	0	20.438	Bacteria	48676	0	Firmicutes	37156	2	Lactobacillales	34192	5	Lactobacillaceae	34192	5	Lactobacillus	34192	5	Lactobacillus helveticus	15510	12
SRR1425471_2	218	0.5688	0	1.19	Bacteria	3930	0	Actinobacteria	3340	1	Bifidobacteriales	3340	1	Bifidobacteriaceae	3340	1	Bifidobacterium	3340	1	Bifidobacterium bifidum	1655	4
SRR1425471_3	214	0.5888	0	0.987	Bacteria	3365	0	Actinobacteria	3365	0	Bifidobacteriales	3365	0	Bifidobacteriaceae	3365	0	Bifidobacterium	3365	0	uncultured Bifidobacterium sp.	1560	2
SRR1425472_1	469	0.5394	0	0.877	Bacteria	6453	0	Firmicutes	6163	1	Lactobacillales	6163	1	Lactobacillaceae	6163	1	Lactobacillus	6163	1	Lactobacillus sp. wkB8	2876	4
SRR1425472_2	383	0.5117	0	1.421	Bacteria	6558	0	Firmicutes	5281	1	Lactobacillales	5281	1	Lactobacillaceae	5281	1	Lactobacillus	5281	1	uncultured Lactobacillus sp.	2826	4
SRR1425472_3	340	0.5412	0	0.958	Bacteria	4957	0	Firmicutes	4957	0	Lactobacillales	4957	0	Lactobacillaceae	4957	0	Lactobacillus	4957	0	uncultured Lactobacillus sp.	2121	4
SRR1425474_1	864	0.522	0	2.331	Bacteria	15115	0	Firmicutes	15115	0	Lactobacillales	15115	0	Lactobacillaceae	15115	0	Lactobacillus	15115	0	Lactobacillus kimbladii	3192	7
SRR1425474_2	275	0.52	0	2.455	Bacteria	4722	0	Firmicutes	4293	1	Lactobacillales	4293	1	Lactobacillaceae	4293	1	Lactobacillus	4293	1	uncultured Lactobacillus sp.	2540	3
SRR1425474_3	274	0.4964	0	2.995	Bacteria	4556	0	Firmicutes	4556	0	Lactobacillales	4556	0	Lactobacillaceae	4441	1	Lactobacillus	4441	1	Lactobacillus sp. wkB8	1984	4
SRR1425475_1	868	0.5207	0	1.815	Bacteria	15722	0	Firmicutes	13988	1	Lactobacillales	13988	4	Lactobacillaceae	13988	6	Lactobacillus	13988	8	Lactobacillus sp. 7_10_2CO2	1467	18
SRR1425475_2	435	0.531	0	1.447	Bacteria	6490	0	Firmicutes	6490	0	Lactobacillales	6490	0	Lactobacillaceae	6490	0	Lactobacillus	6490	0	Lactobacillus sp. wkB8	2928	2
SRR1425476_1	351	0.5613	0	5.111	Bacteria	6069	0	Proteobacteria	6069	0	Rhodospirillales	6069	0	Acetobacteraceae	6069	0	Acetobacteraceae-undef	3245	2	Acetobacter ghanensis	2264	6
SRR1425476_2	329	0.5562	0	3.916	Bacteria	4861	0	Proteobacteria	4861	0	Rhodospirillales	3458	1	Acetobacteraceae	3458	1	Acetobacteraceae-undef	2540	2	uncultured Acetobacteraceae bacterium	2540	2
SRR1425476_3	313	0.5591	0	4.632	Bacteria	5301	0	Proteobacteria	5167	1	Rhodospirillales	4658	2	Acetobacteraceae	4658	2	Acetobacter	2788	4	Acetobacter pasteurianus	2322	8
SRR1425476_4	259	0.5212	0	3.814	Bacteria	4290	0	Proteobacteria	4290	0	Rhodospirillales	4290	0	Acetobacteraceae	4290	0	Commensalibacter	2060	2	uncultured Commensalibacter sp.	2060	2
SRR1425477_1	470	0.5319	0	1.569	Bacteria	8362	0	Proteobacteria	8362	0	Rhizobiales	8362	0	Rhizobiaceae	8362	0	unresolved	4181	1	Rhizobium sp. IRBG74	1670	8
SRR1425477_2	317	0.5268	0	0.653	Bacteria	3827	0	Proteobacteria	2991	1	Rhizobiales	2588	2	Rhizobiaceae	2588	2	Agrobacterium	2588	2	Agrobacterium tumefaciens	1104	5
SRR1425477_3	249	0.5703	0	1.01	Bacteria	4508	0	Bacteria-undef	2706	1	Bacteria-undef	2706	1	Bacteria-undef	2706	1	Bacteria-undef	2706	2	uncultured bacterium	1808	5
SRR1425477_4	208	0.5288	0	1.02	Bacteria	3602	0	Firmicutes	2876	1	Lactobacillales	2876	1	Lactobacillaceae	2876	1	Lactobacillus	2876	1	Lactobacillus johnsonii	1428	4
SRR1425478_1	985	0.5198	0	44.869	Bacteria	16943	0	Firmicutes	16943	0	Lactobacillales	16943	0	Lactobacillaceae	16943	0	Lactobacillus	16943	0	Lactobacillus kimbladii	3589	7
SRR1425478_2	547	0.5082	0	46.276	Bacteria	10458	0	Firmicutes	10458	0	Lactobacillales	10458	0	Lactobacillaceae	10145	1	Lactobacillus	10145	1	Lactobacillus sp. wkB8	3908	4
SRR1425478_3	220	0.5545	0	0.897	Bacteria	3784	0	Proteobacteria	2234	1	Bacteria-undef	1550	2	Bacteria-undef	1550	2	Bacteria-undef	1550	2	uncultured bacterium	1550	4
SRR1425480_1	546	0.5916	0	1.629	Bacteria	9645	0	Actinobacteria	9645	0	Bifidobacteriales	9645	0	Bifidobacteriaceae	9645	0	Bifidobacterium	9645	0	Bifidobacterium breve	3680	4
SRR1425480_2	535	0.4953	0	25	Bacteria	9035	0	Firmicutes	9035	0	Lactobacillales	7706	2	Lactobacillaceae	7706	2	Lactobacillus	7706	2	Lactobacillus sp. wkB8	3556	7
SRR1425480_3	426	0.5235	0	21.677	Bacteria	7241	0	Firmicutes	7241	0	Lactobacillales	7241	0	Lactobacillaceae	7241	0	Lactobacillus	7241	0	Lactobacillus acidophilus	1995	7
SRR1425480_4	413	0.5109	0	30.802	Bacteria	7223	0	Firmicutes	7223	0	Lactobacillales	7223	0	Lactobacillaceae	7223	0	Lactobacillus	7223	0	uncultured Lactobacillus sp.	3052	4
SRR1425480_5	370	0.5892	0	1.721	Bacteria	5793	0	Actinobacteria	5793	0	Bifidobacteriales	5793	0	Bifidobacteriaceae	5793	0	Bifidobacterium	5793	0	Bifidobacterium bifidum	2144	4
SRR1425481_1	1521	0.5207	0	10.745	Bacteria	23457	0	Firmicutes	21002	1	Lactobacillales	21002	1	Lactobacillaceae	21002	1	Lactobacillus	21002	1	Lactobacillus sp. wkB8	10064	4
SRR1425481_2	1098	0.5929	0	2.856	Bacteria	18382	0	Actinobacteria	18382	0	Bifidobacteriales	18382	0	Bifidobacteriaceae	18382	0	Bifidobacterium	18382	0	Bifidobacterium pseudocatenulatum	8600	2
SRR1425482_1	255	0.5529	0	0.775	Bacteria	3703	0	Firmicutes	3703	0	Lactobacillales	3703	0	Lactobacillaceae	3703	0	Lactobacillus	3703	0	uncultured Lactobacillus sp.	3291	1
SRR1425483_1	655	0.5267	0	3.488	Bacteria	10977	0	Firmicutes	9833	1	Lactobacillales	9833	1	Lactobacillaceae	9833	1	Lactobacillus	9833	1	uncultured Lactobacillus sp.	3407	5
SRR1425483_2	525	0.5124	0	3.447	Bacteria	6845	0	Firmicutes	6845	0	Lactobacillales	6845	0	Lactobacillaceae	6845	0	Lactobacillus	6845	0	Lactobacillus acetotolerans	2788	4
SRR1425483_3	241	0.5643	0	2.425	Bacteria	3800	0	Proteobacteria	3800	0	Rhodospirillales	3800	0	Acetobacteraceae	3800	0	Acetobacter	1905	2	Acetobacter pasteurianus	1905	3
SRR1425485_1	1519	0.5181	0	23.433	Bacteria	26742	0	Firmicutes	24320	1	Lactobacillales	21176	2	Lactobacillaceae	21176	2	Lactobacillus	21176	2	Lactobacillus sp. wkB8	10284	7
SRR1425486_1	810	0.521	0	78.889	Bacteria	14270	0	Firmicutes	14270	0	Lactobacillales	14270	0	Lactobacillaceae	14270	0	Lactobacillus	14270	0	Lactobacillus acidophilus	4008	6
SRR1425486_2	427	0.5246	0	31.339	Bacteria	6138	0	Firmicutes	5474	1	Lactobacillales	5474	1	Lactobacillaceae	5474	1	Lactobacillus	5474	1	Lactobacillus sp. wkB8	2848	3
SRR1425486_3	423	0.5366	0	19.226	Bacteria	6850	0	Firmicutes	6850	0	Lactobacillales	6850	0	Lactobacillaceae	6850	0	Lactobacillus	6850	0	uncultured Lactobacillus sp.	3289	5
SRR1425486_4	392	0.5306	0	84.22	Bacteria	6589	0	Firmicutes	5981	1	Lactobacillales	5981	1	Lactobacillaceae	5981	1	Lactobacillus	5981	1	unresolved	695	9
SRR1425486_5	365	0.5507	0	44.013	Bacteria	5653	0	Firmicutes	5004	1	Lactobacillales	5004	1	Lactobacillaceae	5004	1	Lactobacillus	5004	1	Lactobacillus sp. wkB8	2608	3
SRR1425486_6	357	0.5462	0	11.765	Bacteria	6198	0	Firmicutes	5034	1	Lactobacillales	5034	1	Lactobacillaceae	5034	1	Lactobacillus	5034	1	Lactobacillus mucosae	1746	7
SRR1425486_7	146	0.5616	0	17.077	Bacteria	2193	1	Firmicutes	1943	2	Lactobacillales	1943	2	Lactobacillaceae	1943	2	Lactobacillus	1943	2	Lactobacillus ginsenosidimutans	723	6
SRR1425486_8	140	0.5714	0	55.929	Bacteria	2514	0	Firmicutes	2277	1	Lactobacillales	2018	2	Lactobacillaceae	2018	2	Lactobacillus	2018	2	uncultured Lactobacillus sp.	745	7
SRR1425488_1	224	0.5893	0	1.237	Bacteria	3244	0	Actinobacteria	1894	2	Bifidobacteriales	1563	3	Bifidobacteriaceae	1563	3	Bifidobacterium	1563	3	uncultured Bifidobacterium sp.	1563	3
SRR1425490_1	329	0.5441	0	1.168	Bacteria	5104	0	Bacteria-undef	2552	2	Bacteria-undef	2552	3	Bacteria-undef	2552	3	Bacteria-undef	2552	4	uncultured bacterium	1026	8
SRR1425491_1	426	0.5282	0	1.1	Bacteria	6723	0	Firmicutes	6723	0	Lactobacillales	6723	0	Lactobacillaceae	6723	0	Lactobacillus	6723	0	Lactobacillus kunkeei	2502	6
SRR1425491_2	388	0.5309	0	1.201	Bacteria	6745	0	Firmicutes	6745	0	Lactobacillales	5355	1	Lactobacillaceae	5355	1	Lactobacillus	5355	1	Lactobacillus johnsonii	1935	6
SRR1425491_3	308	0.526	0	1.336	Bacteria	5058	0	Firmicutes	5058	0	Lactobacillales	5058	0	Lactobacillaceae	5058	0	Lactobacillus	5058	0	uncultured Lactobacillus sp.	1869	6
SRR1425493_1	813	0.5215	0	15.05	Bacteria	14035	0	Firmicutes	14035	0	Lactobacillales	14035	0	Lactobacillaceae	14035	0	Lactobacillus	14035	0	Lactobacillus helsingborgensis	4416	7
SRR1425493_2	650	0.5169	0	12.669	Bacteria	12634	0	Firmicutes	11555	1	Lactobacillales	11555	1	Lactobacillaceae	11555	1	Lactobacillus	11555	1	Lactobacillus sp. wkB8	4728	4
SRR1425494_1	485	0.5588	0	1.021	Bacteria	8285.3	0	Proteobacteria	4229.3	1	Rhizobiales	4229.3	1	Bacteria-undef	4056	3	Bacteria-undef	4056	4	uncultured bacterium	4056	7
SRR1425497_1	1521	0.5247	0	10.95	Bacteria	25654	0	Firmicutes	25654	0	Lactobacillales	23505	2	Lactobacillaceae	23505	2	Lactobacillus	23505	2	Lactobacillus sp. wkB8	10072	6
SRR1425497_2	828	0.5121	0	3.364	Bacteria	13961	0	Proteobacteria	8947	1	Bacteria-undef	5014	3	Bacteria-undef	5014	4	Bacteria-undef	5014	5	uncultured bacterium	5014	5
SRR1425497_3	654	0.5765	0	2.457	Bacteria	11355	0	Actinobacteria	11355	0	Bifidobacteriales	11355	0	Bifidobacteriaceae	11355	0	Bifidobacterium	11355	0	Bifidobacterium asteroides	4692	3
SRR1425497_4	513	0.5263	0	4.308	Bacteria	10033	0	Proteobacteria	7669	1	Orbales	6288	2	Orbaceae	6288	2	Frischella	4890	3	Frischella perrara	4890	3
SRR1425497_5	480	0.5271	0	5.979	Bacteria	7735	0	Proteobacteria	7735	0	Proteobacteria-undef	3304	3	Proteobacteria-undef	3304	3	Proteobacteria-undef	3304	5	uncultured gamma proteobacterium	3304	5
SRR1425497_6	279	0.5125	0	2.424	Bacteria	4404	0	Proteobacteria	4404	0	Rhizobiales	4404	0	Bartonellaceae	4404	0	Bartonella	4404	0	Bartonella rochalimae	1305	5
SRR1425497_7	235	0.5702	0	1.856	Bacteria	4290	0	Proteobacteria	3432	1	Rhizobiales	3003	2	Rhizobiaceae	3003	2	Sinorhizobium	1716	4	unresolved	858	7
SRR1425497_8	222	0.527	0	5.653	Bacteria	3968	0	Proteobacteria	3591	1	Proteobacteria-undef	1620	4	Proteobacteria-undef	1620	4	Proteobacteria-undef	1620	5	uncultured gamma proteobacterium	1620	5
SRR1425504_1	1634	0.5061	0	3.491	Bacteria	17794	0	Proteobacteria	15926	1	Pasteurellales	12408	2	Pasteurellaceae	12408	2	Mannheimia	10651	3	Mannheimia sp. USDA-ARS-USMARC-1261	10651	3
SRR1425504_2	553	0.5099	0	3.432	Bacteria	8885	0	Firmicutes	8885	0	Lactobacillales	8885	0	Lactobacillaceae	8598	1	Lactobacillus	8598	1	Lactobacillus sp. wkB8	3444	4
SRR1425504_3	274	0.4891	0	2.037	Bacteria	4063	0	Proteobacteria	4063	0	Rhizobiales	4063	0	Bartonellaceae	3189	1	Bartonella	3189	1	uncultured Bartonella sp.	1320	4
SRR1425504_4	233	0.5751	0	1.949	Bacteria	4280	0	Actinobacteria	4280	0	Bifidobacteriales	4280	0	Bifidobacteriaceae	4280	0	Bifidobacterium	4280	0	Bifidobacterium dentium	2125	3
SRR1425504_5	212	0.533	0	2.089	Bacteria	3820	0	Proteobacteria	3820	0	Rhizobiales	3428	1	Bartonellaceae	2644	2	Bartonella	2644	2	unresolved	784	5
SRR1425505_1	213	0.5399	0	0.854	Bacteria	3602	0	Firmicutes	3602	0	Lactobacillales	2513	1	Lactobacillaceae	2513	1	Lactobacillus	2513	1	Lactobacillus johnsonii	1428	4
SRR2032609_1	364	0.5412	0	0.838	Bacteria	6292	0	Proteobacteria	5273	1	Rhodospirillales	3614	3	Acetobacteraceae	3614	3	Acetobacter	2004	5	Acetobacter ghanensis	2004	9
SRR2032609_2	358	0.5531	0	1.046	Bacteria	5160	0	Proteobacteria	4616	1	Rhodospirillales	4616	1	Acetobacteraceae	4616	1	Gluconobacter	2440	2	Gluconobacter oxydans	2440	5
SRR2032609_3	337	0.5371	0	1.181	Bacteria	5531	0	Proteobacteria	5013	1	Rhodospirillales	3767	2	Acetobacteraceae	3767	2	Acetobacter	1898	4	uncultured alpha proteobacterium	1246	6
SRR2032609_4	230	0.5435	0	1.634	Bacteria	3735	0	Proteobacteria	3372	1	Rhodospirillales	3372	1	Acetobacteraceae	3372	1	Acetobacteraceae-undef	1960	2	Acetobacter pasteurianus	1412	6
SRR2032611_1	980	0.5286	0	2.029	Bacteria	12096	0	Firmicutes	10854	1	Lactobacillales	10854	1	Streptococcaceae	10854	1	Streptococcus	10854	1	Streptococcus anginosus	8442	2
SRR2032611_2	573	0.5445	0	5.087	Bacteria	9660	0	Proteobacteria	7697	2	Rhodospirillales	7697	2	Acetobacteraceae	7697	2	Acetobacteraceae-undef	4177	3	Acetobacter ghanensis	3520	6
SRR2032611_3	540	0.5093	0	2.614	Bacteria	10500	0	Firmicutes	9631	1	Lactobacillales	9631	1	Lactobacillaceae	9307	2	Lactobacillus	9307	2	Lactobacillus sp. wkB8	3904	5
SRR667170_1	1638	0.5104	0	63.162	Bacteria	26892	0	Proteobacteria	26892	0	Orbales	22535	1	Orbaceae	22535	1	Gilliamella	19971	2	Gilliamella apicola	19971	2
SRR667170_2	487	0.538	0	3.343	Bacteria	6870	0	Proteobacteria	6253	1	Neisseriales	4277	3	Neisseriaceae	4277	3	Snodgrassella	3044	4	Snodgrassella alvi	3044	4
SRR667170_3	434	0.4862	0	51.111	Eukaryota	5992	0	Ascomycota	4086	2	Eurotiales	4086	4	Aspergillaceae	4086	5	Aspergillus	2910	6	Aspergillus niger	1746	8
SRR667170_4	425	0.5318	0	56.057	Bacteria	6846	0	Firmicutes	6846	0	Lactobacillales	6846	0	Lactobacillaceae	6846	0	Lactobacillus	6846	0	uncultured Lactobacillus sp.	3289	5
SRR667170_5	423	0.5248	0	448.658	Bacteria	7592	0	Firmicutes	7592	0	Lactobacillales	6810	1	Lactobacillaceae	6810	1	Lactobacillus	6810	1	Lactobacillus acidophilus	2178	7
SRR667170_6	413	0.5036	0	2.763	Bacteria	6915	0	Proteobacteria	6915	0	Neisseriales	6915	0	Neisseriaceae	6915	0	Neisseriaceae-undef	3790	1	uncultured Neisseriaceae bacterium	3790	2
SRR667170_7	398	0.5377	0	402.239	Bacteria	6569	0	Firmicutes	5959	1	Lactobacillales	5959	1	Lactobacillaceae	5959	1	Lactobacillus	5959	1	unresolved	693	9
SRR667170_8	398	0.5477	0	52.574	Bacteria	6925	0	Firmicutes	6278	1	Lactobacillales	6278	1	Lactobacillaceae	6278	1	Lactobacillus	6278	1	Lactobacillus sakei	2598	6
SRR667170_9	371	0.5472	0	208.573	Bacteria	5675	0	Firmicutes	5675	0	Lactobacillales	5675	0	Lactobacillaceae	5675	0	Lactobacillus	5675	0	Lactobacillus sp. wkB8	2564	3
SRR667170_10	305	0.541	0	3.132	Bacteria	5349	0	Proteobacteria	5349	0	Neisseriales	4794	1	Neisseriaceae	4794	1	Neisseria	2580	3	Neisseria meningitidis	2580	3
SRR667170_11	268	0.5187	0	278.92	Bacteria	4826	0	Firmicutes	4826	0	Lactobacillales	4826	0	Lactobacillaceae	4826	0	Lactobacillus	4826	0	uncultured Lactobacillus sp.	2480	3
SRR667170_12	230	0.5087	0	69.189	Bacteria	3918	0	Firmicutes	3918	0	Lactobacillales	3918	0	Lactobacillaceae	3918	0	Lactobacillus	3918	0	uncultured Lactobacillus sp.	2110	4
SRR667170_13	229	0.524	0	201.138	Bacteria	3910	0	Firmicutes	3910	0	Lactobacillales	3910	0	Lactobacillaceae	3910	0	Lactobacillus	3910	0	uncultured Lactobacillus sp.	1696	5
SRR667170_14	213	0.4883	0	27.006	Eukaryota	3505	0	Streptophyta	1765	1	Chlorophyta-undef	1740	3	Pycnococcaceae	1392	5	Pycnococcus	1044	7	unresolved	353	9
SRR667170_15	152	0.5789	0	86.227	Bacteria	2558	0	Firmicutes	2558	0	Lactobacillales	2558	0	Lactobacillaceae	2558	0	Lactobacillus	2558	0	Lactobacillus heilongjiangensis	765	6
SRR667170_16	152	0.5395	0	75.33	Bacteria	2673	0	Firmicutes	2392	1	Lactobacillales	2116	2	Lactobacillaceae	2116	2	Lactobacillus	2116	2	uncultured Lactobacillus sp.	1008	5
SRR667170_17	150	0.5667	0	149.158	Bacteria	2678	0	Firmicutes	2428	1	Lactobacillales	2150	2	Lactobacillaceae	2150	2	Lactobacillus	2150	2	uncultured Lactobacillus sp.	788	7
SRR667170_18	150	0.5533	0	63.505	Bacteria	2689	0	Firmicutes	2689	0	Lactobacillales	2411	1	Lactobacillaceae	2411	1	Lactobacillus	2411	1	unresolved	278	9
SRR957058_1	780	0.5154	0	25.249	Bacteria	13011	0	Proteobacteria	13011	0	Rhizobiales	13011	0	Bartonellaceae	7641	1	Bartonella	7641	1	uncultured Rhizobiales bacterium	5370	4
SRR957058_2	751	0.5087	0	35.319	Bacteria	12106	0	Proteobacteria	10763	1	Proteobacteria-undef	5242	3	Proteobacteria-undef	5242	3	Proteobacteria-undef	5242	4	uncultured gamma proteobacterium	5242	4
SRR957058_3	478	0.5879	0	18.337	Bacteria	8640	0	Actinobacteria	8640	0	Bifidobacteriales	8640	0	Bifidobacteriaceae	8640	0	Bifidobacterium	8640	0	Bifidobacterium kashiwanohense	3380	4
SRR957058_4	458	0.6135	0	16.503	Bacteria	8084	0	Actinobacteria	8084	0	Bifidobacteriales	8084	0	Bifidobacteriaceae	8084	0	Bifidobacterium	8084	0	Bifidobacterium thermophilum	3096	4
SRR957058_5	442	0.5317	0	164.029	Bacteria	7738	0	Firmicutes	7738	0	Lactobacillales	7738	0	Lactobacillaceae	7738	0	Lactobacillus	7738	0	uncultured Lactobacillus sp.	3250	4
SRR957058_6	384	0.5156	0	89.746	Bacteria	5540	0	Firmicutes	4936	1	Lactobacillales	4936	1	Lactobacillaceae	4936	1	Lactobacillus	4936	1	Lactobacillus sp. wkB8	2684	3
SRR957058_7	380	0.5342	0	51.328	Bacteria	6160	0	Firmicutes	6160	0	Lactobacillales	6160	0	Lactobacillaceae	6160	0	Lactobacillus	6160	0	uncultured Lactobacillus sp.	3104	4
SRR957058_8	354	0.5339	0	4.86	Bacteria	5562	0	Proteobacteria	5562	0	Neisseriales	5072	1	Neisseriaceae	3184	2	Snodgrassella	3184	2	Snodgrassella alvi	3184	2
SRR957058_9	350	0.6	0	13.435	Bacteria	5645	0	Actinobacteria	5645	0	Bifidobacteriales	5645	0	Bifidobacteriaceae	5645	0	Bifidobacterium	5645	0	Bifidobacterium bifidum	2580	4
SRR957058_10	297	0.5118	0	5.864	Bacteria	5105	0	Proteobacteria	4633	1	Neisseriales	3535	2	Neisseriaceae	3535	2	Neisseria	1888	3	uncultured Neisseriaceae bacterium	1647	4
SRR957058_11	287	0.5296	0	50.193	Bacteria	5122	0	Proteobacteria	5122	0	Proteobacteria-undef	2124	2	Proteobacteria-undef	2124	2	Proteobacteria-undef	2124	3	uncultured gamma proteobacterium	2124	3
SRR957058_12	233	0.5107	0	31.99	Bacteria	3801	0	Proteobacteria	3801	0	Proteobacteria-undef	2135	2	Proteobacteria-undef	2135	2	Proteobacteria-undef	2135	3	uncultured gamma proteobacterium	2135	3
SRR957058_13	228	0.5351	0	229.144	Bacteria	3896	0	Firmicutes	3196	1	Lactobacillales	3196	1	Lactobacillaceae	3196	1	Lactobacillus	3196	1	uncultured Lactobacillus sp.	838	7
SRR957058_14	228	0.5395	0	50.169	Bacteria	4103	0	Proteobacteria	4103	0	Proteobacteria-undef	1688	2	Proteobacteria-undef	1688	2	Proteobacteria-undef	1688	2	uncultured gamma proteobacterium	1688	2
SRR957058_15	227	0.5198	0	109.861	Bacteria	3785	0	Firmicutes	3785	0	Lactobacillales	3785	0	Lactobacillaceae	3785	0	Lactobacillus	3785	0	Lactobacillus paracollinoides	1348	4
SRR957058_16	203	0.532	0	22.8	Bacteria	3164	0	Proteobacteria	3164	0	Rhizobiales	3164	0	Brucellaceae	2835	1	Brucella	2835	1	Brucella abortus	1575	2
SRR957058_17	179	0.5531	0	30.274	Bacteria	2928	0	Proteobacteria	2928	0	Orbales	2380	1	Orbaceae	2380	1	Gilliamella	1212	2	Gilliamella apicola	1212	2
SRR957058_18	172	0.5116	0	41.784	Bacteria	3100	0	Proteobacteria	3100	0	Rhizobiales	2464	1	Rhizobiaceae	1510	2	Sinorhizobium	1208	3	uncultured Rhizobiales bacterium	954	5
SRR957058_19	171	0.5731	0	18.159	Bacteria	3023	0	Actinobacteria	3023	0	Bifidobacteriales	3023	0	Bifidobacteriaceae	3023	0	Bifidobacterium	3023	0	uncultured Bifidobacterium sp.	1759	3
SRR957058_20	157	0.5732	0	42.895	Bacteria	2792	0	Proteobacteria	2792	0	Rhizobiales	2210	1	Bartonellaceae	1337	2	Bartonella	1337	2	Bartonella quintana	1337	2
SRR957058_21	154	0.526	0	253.727	Bacteria	2821	0	Firmicutes	2547	1	Lactobacillales	2262	2	Lactobacillaceae	2262	2	Lactobacillus	2262	2	Lactobacillus helveticus	558	8
SRR957058_22	153	0.5163	0	171.175	Bacteria	2680	0	Firmicutes	2430	1	Lactobacillales	1864	2	Lactobacillaceae	1864	2	Lactobacillus	1864	2	Lactobacillus oligofermentans	732	6
SRR957058_23	138	0.4565	0	106.524	Bacteria	1780	0	Firmicutes	1780	0	Lactobacillales	1780	0	Lactobacillaceae	1780	0	Lactobacillus	1780	0	Lactobacillus johnsonii	1246	2
SRR957058_24	120	0.525	0	30.126	Bacteria	2177	0	Proteobacteria	2177	0	Orbales	877	2	Orbaceae	877	2	unresolved	666	4	unresolved	666	4
SRR957058_25	100	0.53	0	38.343	Bacteria	1850	0	Proteobacteria	1850	0	Rhizobiales	1850	0	Bartonellaceae	1295	2	Bartonella	1295	3	Bartonella sp.	925	4
SRR957058_26	52	0.6154	0	246.368	Bacteria	873.9	1	Proteobacteria	873.9	1	unresolved	194.2	6	unresolved	194.2	6	unresolved	194.2	7	unresolved	97.1	9
SRR957058_27	50	0.6	0	60.353	Bacteria	935	0	Actinobacteria	654.5	3	Corynebacteriales	467.5	5	Mycobacteriaceae	467.5	5	Mycobacterium	467.5	5	unresolved	93.5	9
SRR957058_28	48	0.5625	0	175.933	Bacteria	538.8	1	unresolved	359.2	2	undef	359.2	5	undef	359.2	6	undef	359.2	6	unresolved	89.8	9
SRR957058_29	48	0.5417	0	56.267	Bacteria	808.2	1	Bacteria-undef	449	2	Bacteria-undef	449	4	Bacteria-undef	449	4	Bacteria-undef	449	5	uncultured bacterium	449	5
SRR957058_30	38	0.6053	0	230.8	no-hit	0	None	no-hit	0	None	no-hit	0	None	no-hit	0	None	no-hit	0	None	no-hit	0	None
SRR957058_31	37	0.5946	0	24.5	no-hit	0	None	no-hit	0	None	no-hit	0	None	no-hit	0	None	no-hit	0	None	no-hit	0	None
SRR957061_1	873	0.5132	0	2.954	Bacteria	15635	0	Firmicutes	15635	0	Lactobacillales	15635	0	Lactobacillaceae	15635	0	Lactobacillus	14227	1	Lactobacillus kunkeei	14227	1
SRR957061_2	451	0.5011	0	2.806	Bacteria	7813	0	Firmicutes	7813	0	Lactobacillales	7813	0	Lactobacillaceae	7813	0	Lactobacillus	7813	0	Lactobacillus kunkeei	6484	2
SRR957061_3	328	0.4665	0	2.722	Bacteria	5930	0	Firmicutes	5930	0	Lactobacillales	5930	0	Lactobacillaceae	5930	0	Lactobacillus	5930	0	Lactobacillus kunkeei	5451	1
SRR957063_1	795	0.5208	0	3.772	Bacteria	13940	0	Firmicutes	13940	0	Lactobacillales	13940	0	Lactobacillaceae	13940	0	Lactobacillus	13940	0	uncultured Lactobacillus sp.	5876	5
SRR957063_2	325	0.5569	0	1.606	Bacteria	4665	0	Firmicutes	2046	2	Lactobacillales	2046	2	Lactobacillaceae	2046	3	Lactobacillus	2046	3	uncultured Lactobacillus sp.	1641	8
SRR957063_3	237	0.5232	0	1.48	Bacteria	3246	0	Bacteria-undef	1441	2	Bacteria-undef	1441	3	Bacteria-undef	1441	3	Bacteria-undef	1441	3	uncultured bacterium	1441	3
SRR957064_1	1625	0.5003	0	12.727	Bacteria	30416	0	Firmicutes	30416	0	Lactobacillales	28622	1	Lactobacillaceae	28622	1	Lactobacillus	26322	2	Lactobacillus kunkeei	26322	2
SRR957064_2	301	0.5316	0	3.828	Bacteria	5168	0	Proteobacteria	4656	1	Rhodospirillales	4656	1	Acetobacteraceae	4656	1	Acetobacteraceae-undef	2780	3	Acetobacter pasteurianus	940	7
SRR957077_1	640	0.5547	0	2.88	Bacteria	8991	0	Proteobacteria	4421	2	Rhizobiales	3501	3	Rhizobiaceae	3501	3	Lactobacillus	2706	4	Liberibacter crescens	2601	7
SRR957077_2	385	0.5506	0	2.688	Bacteria	6069	0	Proteobacteria	6069	0	Rhizobiales	5441	1	Bartonellaceae	2389	3	Bartonella	2389	3	uncultured Rhizobiales bacterium	1880	5
SRR957077_3	260	0.5038	0	1.991	Bacteria	3467	0	Proteobacteria	2739	1	Rhizobiales	2402	2	Rhizobiaceae	1701	3	Rhizobium	1027	4	uncultured bacterium	728	7
SRR957077_4	212	0.4623	0	2.011	Bacteria	3028	0	Proteobacteria	3028	0	Rhizobiales	3028	0	Bartonellaceae	3028	0	Bartonella	3028	0	Bartonella rochalimae	900	4
SRR957078_1	907	0.6042	0	27.259	Bacteria	16075	0	Actinobacteria	16075	0	Bifidobacteriales	16075	0	Bifidobacteriaceae	16075	0	Bifidobacterium	16075	0	Bifidobacterium thermophilum	6164	5
SRR957078_2	612	0.5229	0	47.283	Bacteria	9844	0	Firmicutes	8802	1	Lactobacillales	8802	1	Lactobacillaceae	8802	1	Lactobacillus	8802	1	uncultured Lactobacillus sp.	3052	7
SRR957078_3	384	0.5182	0	26.077	Bacteria	5620	0	Firmicutes	5010	1	Lactobacillales	5010	1	Lactobacillaceae	5010	1	Lactobacillus	5010	1	Lactobacillus sp. wkB8	2660	4
SRR957078_4	356	0.5365	0	13.21	Bacteria	5622	0	Proteobacteria	5622	0	Neisseriales	5126	1	Neisseriaceae	3218	2	Snodgrassella	3218	2	Snodgrassella alvi	3218	2
SRR957078_5	355	0.5972	0	28.214	Bacteria	5753	0	Actinobacteria	5753	0	Bifidobacteriales	5753	0	Bifidobacteriaceae	5753	0	Bifidobacterium	5753	0	Bifidobacterium bifidum	2645	3
SRR957078_6	346	0.5318	0	13.837	Bacteria	5762	0	Proteobacteria	5204	1	Rhizobiales	4612	2	Rhizobiales-undef	2368	4	Rhizobiales-undef	2368	4	uncultured Rhizobiales bacterium	2368	4
SRR957078_7	332	0.5663	0	12.532	Bacteria	4584	0	Firmicutes	4584	0	Lactobacillales	4245	1	Lactobacillaceae	4245	1	Lactobacillus	4245	1	uncultured Lactobacillus sp.	3040	2
SRR957078_8	297	0.5118	0	16.03	Bacteria	5130	0	Proteobacteria	4653	1	Neisseriales	4653	1	Neisseriaceae	4653	1	Neisseriaceae-undef	2196	4	uncultured Neisseriaceae bacterium	2196	4
SRR957078_9	246	0.5447	0	11.953	Bacteria	4271	0	Proteobacteria	3387	1	Orbales	1314	3	Orbaceae	1314	3	Gilliamella	1314	3	Gilliamella apicola	1314	3
SRR957078_10	230	0.5	0	5.929	Bacteria	3814	0	Proteobacteria	3814	0	Orbales	3222	1	Orbaceae	3222	1	Gilliamella	2872	2	Gilliamella apicola	2872	2
SRR957078_11	210	0.4476	0	5.079	Bacteria	3137	0	Proteobacteria	3137	0	Rhizobiales	3137	0	Bartonellaceae	1805	1	Bartonella	1805	1	uncultured Rhizobiales bacterium	1332	4
SRR957078_12	201	0.5473	0	14.536	Bacteria	3411	0	Proteobacteria	3069	1	Neisseriales	1581	2	Neisseriaceae	1581	2	Proteobacteria-undef	1488	4	uncultured beta proteobacterium	1488	5
SRR957078_13	191	0.5183	0	68.728	Bacteria	3235	0	Firmicutes	2661	1	Lactobacillales	2661	1	Lactobacillaceae	2661	1	Lactobacillus	2661	1	uncultured Lactobacillus sp.	701	7
SRR957078_14	182	0.5824	0	35.127	Bacteria	2255	1	Proteobacteria	1974	2	Rhizobiales	1974	2	Bartonellaceae	1695	3	Bartonella	1695	3	Bartonella schoenbuchensis	1132	5
SRR957078_15	177	0.5085	0	18.069	Bacteria	3144	0	Proteobacteria	3144	0	Neisseriales	2817	1	Neisseriaceae	2817	1	Kingella	915	5	Kingella kingae	915	6
SRR957078_16	167	0.497	0	11.485	Bacteria	2658	0	Firmicutes	2084	1	Lactobacillales	1510	2	Lactobacillaceae	1510	2	Lactobacillus	1510	2	Lactobacillus kunkeei	992	4
SRR957078_17	161	0.5776	0	30.148	Bacteria	2840	0	Actinobacteria	2840	0	Bifidobacteriales	2840	0	Bifidobacteriaceae	2840	0	Bifidobacterium	2840	0	uncultured Bifidobacterium sp.	1648	3
SRR957078_18	159	0.522	0	19.389	Bacteria	2382	1	Firmicutes	1794	2	Lactobacillales	1206	3	Lactobacillaceae	1206	3	Lactobacillus	1206	3	Lactobacillus plantarum	684	5
SRR957078_19	159	0.522	0	11.405	Bacteria	2824	0	Bacteria-undef	1470	1	Bacteria-undef	1470	2	Bacteria-undef	1470	2	Bacteria-undef	1470	4	uncultured bacterium	1470	4
SRR957078_20	158	0.4747	0	5.136	Bacteria	2811	0	Proteobacteria	2022	1	Proteobacteria-undef	1460	2	Proteobacteria-undef	1460	2	Proteobacteria-undef	1460	2	uncultured gamma proteobacterium	1460	2
SRR957078_21	156	0.4872	0	14.602	Bacteria	2022	1	Proteobacteria	2022	1	Orbales	1239	2	Orbaceae	1239	2	Gilliamella	1044	3	Gilliamella apicola	1044	3
SRR957078_22	154	0.539	0	4.157	Bacteria	2667	0	Proteobacteria	2388	1	Rhizobiales	1830	2	Bartonellaceae	1282	3	Bartonella	1282	3	uncultured alpha proteobacterium	558	5
SRR957078_23	153	0.5163	0	60.233	Bacteria	2680	0	Firmicutes	2430	1	Lactobacillales	1864	2	Lactobacillaceae	1864	2	Lactobacillus	1864	2	Lactobacillus oligofermentans	732	6
SRR957078_24	152	0.4803	0	31.899	Bacteria	2597	0	Proteobacteria	2597	0	Neisseriales	1754	1	Neisseriaceae	1754	1	Neisseria	1192	3	Neisseria meningitidis	948	4
SRR957078_25	148	0.5676	0	17.104	Bacteria	2626	0	Proteobacteria	2626	0	Rhizobiales	2078	1	Bartonellaceae	1256	2	Bartonella	1256	2	Bartonella quintana	1256	2
SRR957078_26	147	0.5374	0	5.333	Bacteria	2598	0	Proteobacteria	2054	1	Orbales	772	3	Orbaceae	772	3	unresolved	544	5	unresolved	544	5
SRR957078_27	135	0.563	0	34.471	Bacteria	2445	0	Proteobacteria	2445	0	Rhodospirillales	2445	0	Acetobacteraceae	2445	0	Commensalibacter	1195	2	uncultured Commensalibacter sp.	1195	2
SRR957078_28	126	0.5476	0	18.871	Bacteria	2207	0	Bacteria-undef	1106	2	Bacteria-undef	1106	2	Bacteria-undef	1106	3	Bacteria-undef	1106	3	uncultured bacterium	672	6
SRR957078_29	125	0.512	0	15.348	Bacteria	1859	1	Firmicutes	1397	2	Lactobacillales	935	3	Lactobacillaceae	759	4	Lactobacillus	759	4	Lactobacillus plantarum	528	5
SRR957078_30	117	0.5128	0	16.298	Bacteria	2042	0	Proteobacteria	2042	0	Neisseriales	1825	1	Neisseriaceae	1825	1	Kingella	585	5	Kingella kingae	585	6
SRR957078_31	116	0.5948	0	61.133	Bacteria	1548	0	Proteobacteria	1548	0	Rhodospirillales	1236	2	Rhodospirillaceae	1236	2	Azospirillum	1078	3	Azospirillum brasilense	1078	3
SRR957078_32	116	0.4828	0	54.807	Bacteria	1934	0	Firmicutes	1451	1	Lactobacillales	1236	2	Lactobacillaceae	1236	2	Lactobacillus	1236	2	uncultured bacterium	483	7
SRR957078_33	104	0.5673	0	65.07	Bacteria	1910	0	Proteobacteria	1717	1	Rhodospirillales	1717	1	Acetobacteraceae	1717	1	Gluconobacter	756	4	Gluconobacter oxydans	756	6
SRR957078_34	101	0.5446	0	15.823	Bacteria	1870	0	Bacteria-undef	1122	1	Bacteria-undef	1122	1	Bacteria-undef	1122	1	Bacteria-undef	1122	1	uncultured bacterium	1122	2
SRR957078_35	92	0.5761	0	73.881	Bacteria	1710	0	Bacteria-undef	1368	1	Bacteria-undef	1368	1	Bacteria-undef	1368	1	Bacteria-undef	1368	1	unresolved	342	6
SRR957078_36	81	0.4938	0	42.25	Bacteria	1500	0	Firmicutes	1350	1	Lactobacillales	1350	1	Lactobacillaceae	1350	1	Lactobacillus	1350	1	Lactobacillus helveticus	450	6
SRR957078_37	81	0.6296	0	39.979	Bacteria	1500	0	Proteobacteria	1500	0	Rhodospirillales	1500	0	Acetobacteraceae	1500	0	Acetobacter	1050	1	Acetobacter pasteurianus	750	3
SRR957078_38	81	0.5062	0	18.229	Bacteria	1500	0	Firmicutes	1050	1	Lactobacillales	1050	1	Lactobacillaceae	1050	2	Lactobacillus	1050	3	Lactobacillus johnsonii	900	4
SRR957078_39	78	0.5128	0	61.444	Bacteria	1400	0	Proteobacteria	820	1	Rhodospirillales	820	1	Acetobacteraceae	820	1	Commensalibacter	675	2	uncultured Commensalibacter sp.	675	2
SRR957078_40	75	0.5067	0	20.524	Bacteria	1390	0	Proteobacteria	1251	1	Rhizobiales	973	2	Bartonellaceae	973	2	Bartonella	834	3	Bartonella henselae	417	5
SRR957078_41	71	0.6479	0	40.895	Bacteria	660	1	Proteobacteria	660	1	Rhodospirillales	660	1	Acetobacteraceae	660	1	Acetobacteraceae-undef	660	1	unidentified	630	3
SRR957078_42	70	0.5286	0	48.189	Bacteria	1225	0	Proteobacteria	1225	0	Rhodospirillales	1225	0	Acetobacteraceae	1225	0	Commensalibacter	575	2	uncultured Commensalibacter sp.	575	2
SRR957078_43	67	0.5522	0	68.706	Bacteria	1240	0	Firmicutes	992	1	Lactobacillales	868	2	Lactobacillaceae	868	2	Lactobacillus	744	3	Lactobacillus salivarius	496	5
SRR957078_44	67	0.5075	0	9.529	Bacteria	1240	0	Firmicutes	1240	0	Lactobacillales	1240	0	Lactobacillaceae	1240	0	Pediococcus	1116	1	Pediococcus damnosus	744	4
SRR957078_45	66	0.5758	0	128	Bacteria	1217	0	Bacteria-undef	729	1	Bacteria-undef	729	2	Bacteria-undef	729	3	Bacteria-undef	729	3	Mesorhizobium loti	244	8
SRR957078_46	65	0.5692	0	141.531	Bacteria	1210	0	Proteobacteria	847	2	unresolved	242	7	Proteobacteria-undef	242	8	Proteobacteria-undef	242	8	unresolved	121	9
SRR957078_47	65	0.5692	0	41.812	Bacteria	1131	0	Proteobacteria	1131	0	Rhodospirillales	1131	0	Acetobacteraceae	1131	0	Commensalibacter	526	2	uncultured Commensalibacter sp.	526	2
SRR957078_48	65	0.5692	0	26.594	Bacteria	1210	0	Proteobacteria	1210	0	Neisseriales	1210	0	unresolved	605	1	Laribacter	605	3	Laribacter hongkongensis	605	4
SRR957078_49	61	0.4918	0	108.964	Bacteria	1017	1	Proteobacteria	1017	1	Rhizobiales	452	4	unresolved	339	5	Legionella	339	6	unresolved	113	9
SRR957078_50	58	0.5862	0	110.04	Bacteria	1080	0	Bacteria-undef	648	1	Bacteria-undef	648	1	Bacteria-undef	648	3	Bacteria-undef	648	3	unresolved	108	9
SRR957078_51	58	0.5517	0	24.24	Bacteria	1080	0	Proteobacteria	648	2	Rhizobiales	540	3	Bartonellaceae	324	5	Bartonella	324	6	unresolved	216	7
SRR957078_52	57	0.5263	0	7.875	Bacteria	954	1	Proteobacteria	848	2	unresolved	318	4	unresolved	318	4	unresolved	318	5	unresolved	106	9
SRR957078_53	56	0.5357	0	86.087	Bacteria	1040	0	Proteobacteria	1040	0	unresolved	520	1	unresolved	520	1	unresolved	520	1	unresolved	520	1
SRR957078_54	53	0.5283	0	49.05	Bacteria	990	0	Firmicutes	693	1	Lactobacillales	693	2	Lactobacillaceae	693	2	Lactobacillus	693	2	Lactobacillus johnsonii	495	3
SRR957078_55	52	0.5769	0	70.632	Bacteria	971	0	Proteobacteria	971	0	Burkholderiales	971	0	Comamonadaceae	485.5	2	Comamonadaceae-undef	485.5	2	Alcaligenes sp.	388.4	6
SRR957078_56	49	0.6122	0	71.438	Bacteria	916	0	Proteobacteria	458	2	Rhizobiales	458	2	Bradyrhizobiaceae	366.4	4	unresolved	183.2	6	Candidatus Phytoplasma australiense	183.2	8
SRR957078_57	45	0.5778	0	46.5	Bacteria	757.8	1	Proteobacteria	336.8	4	Corynebacteriales	252.6	6	Mycobacteriaceae	252.6	6	Mycobacterium	252.6	7	unresolved	84.2	9
SRR957078_58	41	0.5122	0	11.875	no-hit	0	None	no-hit	0	None	no-hit	0	None	no-hit	0	None	no-hit	0	None	no-hit	0	None
SRR957078_59	39	0.5641	0	50.833	no-hit	0	None	no-hit	0	None	no-hit	0	None	no-hit	0	None	no-hit	0	None	no-hit	0	None
SRR957081_1	826	0.4976	0	42.882	Bacteria	13083	0	Proteobacteria	13083	0	Orbales	9684	3	Orbaceae	9684	3	Gilliamella	5589	4	Gilliamella apicola	5589	4
SRR957081_2	566	0.5795	0	29.657	Bacteria	8895	0	Actinobacteria	7112	1	Bifidobacteriales	7112	1	Bifidobacteriaceae	7112	1	Bifidobacterium	7112	1	Bifidobacterium catenulatum	4445	3
SRR957081_3	448	0.5379	0	25.207	Bacteria	8115	0	Proteobacteria	8115	0	Rhizobiales	7287	1	Brucellaceae	3975	2	Ochrobactrum	3975	2	uncultured Rhizobiales bacterium	3312	6
SRR957081_4	444	0.5293	0	40.401	Bacteria	7593	0	Firmicutes	7593	0	Lactobacillales	7593	0	Lactobacillaceae	7593	0	Lactobacillus	7593	0	uncultured Lactobacillus sp.	3193	4
SRR957081_5	412	0.5534	0	102.871	Bacteria	6118	0	Proteobacteria	6118	0	Neisseriales	6118	0	Neisseriaceae	6118	0	Snodgrassella	3070	2	Snodgrassella alvi	3070	2
SRR957081_6	359	0.4958	0	27.083	Bacteria	5562	0	Proteobacteria	5562	0	Rhizobiales	5562	0	Bartonellaceae	3218	1	Bartonella	3218	1	uncultured Rhizobiales bacterium	2344	4
SRR957081_7	357	0.5966	0	12.509	Bacteria	5781	0	Actinobacteria	5781	0	Bifidobacteriales	5781	0	Bifidobacteriaceae	5781	0	Bifidobacterium	5781	0	Bifidobacterium bifidum	2635	4
SRR957081_8	297	0.5118	0	107.417	Bacteria	5130	0	Proteobacteria	4653	1	Neisseriales	4653	1	Neisseriaceae	4653	1	Neisseriaceae-undef	2196	4	uncultured Neisseriaceae bacterium	2196	4
SRR957081_9	294	0.5136	0	21.498	Bacteria	4456	0	Firmicutes	4456	0	Lactobacillales	3918	1	Lactobacillaceae	3918	1	Lactobacillus	3918	1	uncultured Lactobacillus sp.	1597	5
SRR957081_10	280	0.6143	0	9.389	Bacteria	5108	0	Actinobacteria	5108	0	Bifidobacteriales	5108	0	Bifidobacteriaceae	5108	0	Bifidobacterium	5108	0	Bifidobacterium thermophilum	2028	6
SRR957081_11	260	0.5538	0	158.833	Bacteria	4217	0	Proteobacteria	4217	0	Rhizobiales	4217	0	Rhizobiales-undef	2180	1	Rhizobiales-undef	2180	1	uncultured Rhizobiales bacterium	2180	1
SRR957081_12	246	0.5447	0	54.667	Bacteria	4271	0	Proteobacteria	3387	1	Orbales	1314	3	Orbaceae	1314	3	Gilliamella	1314	3	Gilliamella apicola	1314	3
SRR957081_13	245	0.5551	0	64.212	Bacteria	4236	0	Proteobacteria	4236	0	Rhizobiales	3800	1	Bartonellaceae	3800	1	Bartonella	3800	1	unresolved	840	7
SRR957081_14	231	0.5195	0	86.212	Bacteria	3603	0	Proteobacteria	3294	1	Neisseriales	2365	3	Neisseriaceae	2365	3	Snodgrassella	2071	5	Snodgrassella alvi	2071	5
SRR957081_15	203	0.5369	0	54.371	Bacteria	3164	0	Proteobacteria	3164	0	Rhizobiales	3164	0	Brucellaceae	2835	1	Brucella	2835	1	Brucella abortus	1575	2
SRR957081_16	201	0.5473	0	107.601	Bacteria	3411	0	Proteobacteria	3069	1	Neisseriales	1581	2	Neisseriaceae	1581	2	Proteobacteria-undef	1488	4	uncultured beta proteobacterium	1488	5
SRR957081_17	198	0.5303	0	70.151	Bacteria	3324	0	Firmicutes	2724	1	Lactobacillales	2724	1	Lactobacillaceae	2724	1	Lactobacillus	2724	1	uncultured bacterium	600	8
SRR957081_18	181	0.5083	0	115.696	Bacteria	3223	0	Proteobacteria	3223	0	Neisseriales	2888	1	Neisseriaceae	2888	1	Kingella	939	5	Kingella kingae	939	6
SRR957081_19	161	0.5839	0	11.703	Bacteria	2870	0	Actinobacteria	2870	0	Bifidobacteriales	2870	0	Bifidobacteriaceae	2870	0	Bifidobacterium	2870	0	uncultured Bifidobacterium sp.	1380	4
SRR957081_20	152	0.4803	0	191.782	Bacteria	2597	0	Proteobacteria	2597	0	Neisseriales	1754	1	Neisseriaceae	1754	1	Neisseria	1192	3	Neisseria meningitidis	948	4
SRR957081_21	144	0.5278	0	44.604	Bacteria	2590	0	Proteobacteria	2351	1	Proteobacteria-undef	1068	4	Proteobacteria-undef	1068	4	Proteobacteria-undef	1068	5	uncultured gamma proteobacterium	1068	5
SRR957081_22	143	0.5524	0	117.273	Bacteria	2317	0	Proteobacteria	2317	0	Neisseriales	1179	2	Neisseriaceae	1179	2	unresolved	522	5	unresolved	522	5
SRR957081_23	138	0.529	0	38.581	Bacteria	2488	0	Firmicutes	2249	1	Lactobacillales	2249	1	Lactobacillaceae	2249	1	Lactobacillus	2249	1	uncultured Lactobacillus sp.	1503	4
SRR957081_24	104	0.5769	0	63.789	Bacteria	1890	0	Proteobacteria	1890	0	Rhodospirillales	1890	0	Acetobacteraceae	1890	0	Gluconobacter	1701	1	Gluconobacter oxydans	1134	3
SRR957081_25	100	0.56	0	102.254	Bacteria	1641	1	Firmicutes	740	3	Lactobacillales	740	3	Lactobacillaceae	740	3	Lactobacillus	740	3	uncultured Lactobacillus sp.	555	7
SRR957081_26	85	0.5647	0	79.077	Bacteria	1580	0	Firmicutes	1264	1	Lactobacillales	1106	2	Lactobacillaceae	1106	2	Lactobacillus	948	3	Lactobacillus salivarius	632	5
SRR957081_27	74	0.6351	0	37.415	Bacteria	1198	1	Proteobacteria	1198	1	Rhodospirillales	1198	1	Acetobacteraceae	1198	1	Gluconacetobacter	929	3	Gluconacetobacter diazotrophicus	792	4
SRR957081_28	61	0.4918	0	154.5	Bacteria	1017	1	Proteobacteria	1017	1	Rhizobiales	452	4	unresolved	339	5	Legionella	339	6	unresolved	113	9
SRR957081_29	56	0.4464	0	18.304	Bacteria	609.8	0	Firmicutes	609.8	0	Lactobacillales	401.8	1	Lactobacillaceae	401.8	1	Lactobacillus	401.8	1	unresolved	208	3
SRR957081_30	52	0.6154	0	181.895	Bacteria	873.9	1	Proteobacteria	873.9	1	unresolved	194.2	6	unresolved	194.2	6	unresolved	194.2	7	unresolved	97.1	9
SRR957081_31	52	0.5769	0	138.737	Bacteria	971	0	Proteobacteria	971	0	Burkholderiales	971	0	Comamonadaceae	485.5	2	Comamonadaceae-undef	485.5	2	Alcaligenes sp.	388.4	6
SRR957081_32	49	0.6122	0	159.062	Bacteria	916	0	Proteobacteria	458	2	Rhizobiales	366.4	3	Bradyrhizobiaceae	366.4	4	unresolved	183.2	6	Candidatus Phytoplasma australiense	183.2	8
SRR957081_33	49	0.4898	0	20.5	Bacteria	458	0	Firmicutes	458	0	Lactobacillales	274.8	1	Lactobacillaceae	274.8	1	Lactobacillus	274.8	1	uncultured Lactobacillus sp.	274.8	1
SRR957081_34	48	0.5	0	59.933	Bacteria	875.6	0	Firmicutes	875.6	0	Lactobacillales	785.8	1	Lactobacillaceae	449	2	Lactobacillus	449	2	Streptococcus salivarius	168.4	8
SRR957081_35	48	0.4583	0	52.933	Bacteria	538.8	0	Firmicutes	538.8	0	Lactobacillales	449	1	Lactobacillaceae	449	1	Lactobacillus	449	1	unresolved	89.8	5
SRR957081_36	42	0.5714	0	52.778	no-hit	0	None	no-hit	0	None	no-hit	0	None	no-hit	0	None	no-hit	0	None	no-hit	0	None
SRR957081_37	41	0.5122	0	63.875	no-hit	0	None	no-hit	0	None	no-hit	0	None	no-hit	0	None	no-hit	0	None	no-hit	0	None
SRR957081_38	34	0.6176	0	53	no-hit	0	None	no-hit	0	None	no-hit	0	None	no-hit	0	None	no-hit	0	None	no-hit	0	None
SRR957082_1	1004	0.489	0	219.709	Bacteria	17255	0	Tenericutes	17255	0	Entomoplasmatales	17255	0	Spiroplasmataceae	17255	0	Spiroplasma	17255	0	Spiroplasma melliferum	1844	9
SRR957083_1	739	0.4953	0	29.407	Bacteria	11999	0	Proteobacteria	11999	0	Orbales	8972	2	Orbaceae	8972	2	Frischella	6759	3	Frischella perrara	6759	3
SRR957083_2	523	0.5239	0	37.276	Bacteria	8510	0	Proteobacteria	8510	0	Neisseriales	8510	0	Neisseriaceae	8510	0	Neisseriaceae-undef	4830	1	uncultured Neisseriaceae bacterium	4830	2
SRR957083_3	412	0.5558	0	33.385	Bacteria	6118	0	Proteobacteria	6118	0	Neisseriales	6118	0	Neisseriaceae	6118	0	Snodgrassella	3070	2	Snodgrassella alvi	3070	2
SRR957083_4	344	0.5174	0	11.132	Bacteria	6163	0	Firmicutes	6163	0	Lactobacillales	4283	1	Lactobacillaceae	4283	1	Lactobacillus	4283	1	uncultured Firmicutes bacterium	1880	5
SRR957083_5	266	0.5526	0	34.352	Bacteria	4518	0	Proteobacteria	4518	0	Orbales	3215	1	Orbaceae	3215	1	Frischella	2375	3	Frischella perrara	2375	3
SRR957083_6	232	0.5129	0	65.563	Bacteria	4118	0	Proteobacteria	4118	0	Neisseriales	4118	0	Neisseriaceae	4118	0	Kingella	1203	4	Kingella kingae	1203	5
SRR957083_7	231	0.5152	0	31.101	Bacteria	3599	0	Proteobacteria	3290	1	Neisseriales	2361	3	Neisseriaceae	2361	3	Snodgrassella	2067	5	Snodgrassella alvi	2067	5
SRR957083_8	229	0.4891	0	4.939	Bacteria	3359	0	Firmicutes	3359	0	Lactobacillales	3359	0	Lactobacillaceae	3359	0	Lactobacillus	3359	0	uncultured Lactobacillus sp.	1254	4
SRR957083_9	211	0.4929	0	34.157	Bacteria	3687	0	Proteobacteria	3687	0	Neisseriales	2127	1	Neisseriaceae	2127	1	Neisseria	1737	2	uncultured beta proteobacterium	1560	3
SRR957083_10	211	0.5166	0	31.315	Bacteria	3815	0	Proteobacteria	3815	0	Proteobacteria-undef	1950	2	Proteobacteria-undef	1950	2	Proteobacteria-undef	1950	3	uncultured gamma proteobacterium	1950	3
SRR957083_11	120	0.525	0	64.161	Bacteria	2220	0	Proteobacteria	1998	1	Neisseriales	1998	1	Neisseriaceae	1998	1	Neisseria	1998	1	Neisseria meningitidis	888	5
SRR957085_1	826	0.4988	0	154.585	Bacteria	13122	0	Proteobacteria	13122	0	Orbales	9717	2	Orbaceae	9717	2	Gilliamella	5589	3	Gilliamella apicola	5589	3
SRR957085_2	663	0.5113	0	263.09	Bacteria	11207	0	Proteobacteria	11207	0	Proteobacteria-undef	6113	1	Proteobacteria-undef	6113	1	Proteobacteria-undef	6113	2	uncultured beta proteobacterium	6113	2
SRR957085_3	611	0.5385	0	303.061	Bacteria	9619	0	Proteobacteria	9619	0	Neisseriales	9619	0	Neisseriaceae	9619	0	Snodgrassella	4880	2	Snodgrassella alvi	4880	2
SRR957085_4	347	0.5187	0	104.137	Bacteria	6210	0	Firmicutes	6210	0	Lactobacillales	4314	1	Lactobacillaceae	4314	1	Lactobacillus	4314	1	uncultured Firmicutes bacterium	1896	5
SRR957085_5	273	0.5238	0	150.983	Bacteria	4212	0	Proteobacteria	4212	0	Neisseriales	4212	0	Neisseriaceae	2397	1	Snodgrassella	2397	1	Snodgrassella alvi	2397	1
SRR957085_6	266	0.5526	0	216.635	Bacteria	4633	0	Proteobacteria	4633	0	Proteobacteria-undef	1900	2	Proteobacteria-undef	1900	2	Proteobacteria-undef	1900	2	uncultured gamma proteobacterium	1900	2
SRR957085_7	231	0.4892	0	51.763	Bacteria	3415	0	Firmicutes	3415	0	Lactobacillales	3415	0	Lactobacillaceae	3415	0	Lactobacillus	3415	0	uncultured Lactobacillus sp.	1708	3
SRR957085_8	191	0.5916	0	1.614	Bacteria	3481	0	Actinobacteria	2797	1	Bifidobacteriales	2797	1	Bifidobacteriaceae	2797	1	Bifidobacterium	2797	1	Bifidobacterium coryneforme	1412	6
SRR957085_9	172	0.5291	0	163.504	Bacteria	3103	0	Proteobacteria	3103	0	Proteobacteria-undef	1272	2	Proteobacteria-undef	1272	2	Proteobacteria-undef	1272	3	uncultured gamma proteobacterium	1272	3
SRR957085_10	172	0.5349	0	155.417	Bacteria	3070	0	Proteobacteria	3070	0	Proteobacteria-undef	1590	2	Proteobacteria-undef	1590	3	Proteobacteria-undef	1590	4	uncultured gamma proteobacterium	1590	4
SRR957085_11	172	0.5291	0	151.259	Bacteria	3087	0	Proteobacteria	3087	0	Proteobacteria-undef	1272	2	Proteobacteria-undef	1272	3	Proteobacteria-undef	1272	5	uncultured gamma proteobacterium	1272	5
SRR957085_12	158	0.538	0	116.872	Bacteria	2669	0	Firmicutes	2428	1	Lactobacillales	2428	1	Lactobacillaceae	2428	1	Lactobacillus	2428	1	Lactobacillus acidophilus	738	7
SRR957085_13	138	0.529	0	89.543	Bacteria	2488	0	Firmicutes	2249	1	Lactobacillales	2249	1	Lactobacillaceae	2249	1	Lactobacillus	2249	1	uncultured Lactobacillus sp.	1503	4
SRR957085_14	132	0.5833	0	314.475	Bacteria	2330	0	Proteobacteria	2330	0	Proteobacteria-undef	2086	1	Proteobacteria-undef	2086	1	Proteobacteria-undef	1864	2	uncultured beta proteobacterium	1864	2
SRR957085_15	106	0.5755	0	179.959	Bacteria	1928	0	Proteobacteria	1928	0	Orbales	980	2	Orbaceae	980	2	Gilliamella	784	3	Gilliamella apicola	784	3
SRR957085_16	63	0.5714	0	188.9	Bacteria	997	0	Proteobacteria	585	1	Bacteria-undef	412	2	Bacteria-undef	412	2	Bacteria-undef	412	3	uncultured bacterium	412	3
SRR957085_17	58	0.5172	0	195.48	Bacteria	540	0	Proteobacteria	540	0	Neisseriales	324	1	Neisseriaceae	324	1	unresolved	216	2	unresolved	216	2
SRR957086_1	1571	0.5334	0	3.858	Bacteria	31006	0	Proteobacteria	31006	0	Rhizobiales	31006	0	Bartonellaceae	15710	2	Bartonella	15710	3	uncultured Rhizobiales bacterium	10620	7
SRR957087_1	921	0.5168	0	179.137	Bacteria	15481	0	Proteobacteria	15481	0	Rhizobiales	15481	0	Bartonellaceae	9068	1	Bartonella	9068	1	uncultured Rhizobiales bacterium	6413	4
SRR957087_2	613	0.5204	0	203.471	Bacteria	10159	0	Firmicutes	10159	0	Lactobacillales	10159	0	Lactobacillaceae	10159	0	Lactobacillus	10159	0	Lactobacillus amylovorus	1818	8
SRR957087_3	598	0.51	0	87.071	Bacteria	10090	0	Proteobacteria	10090	0	Orbales	4157	3	Orbaceae	4157	3	Proteobacteria-undef	3286	5	uncultured gamma proteobacterium	3286	5
SRR957087_4	466	0.6137	0	37.598	Bacteria	8013	0	Actinobacteria	8013	0	Bifidobacteriales	8013	0	Bifidobacteriaceae	8013	0	Bifidobacterium	8013	0	Bifidobacterium thermophilum	3068	4
SRR957087_5	440	0.5955	0	26.951	Bacteria	7935	0	Actinobacteria	7935	0	Bifidobacteriales	7935	0	Bifidobacteriaceae	7935	0	Bifidobacterium	7935	0	Bifidobacterium kashiwanohense	3096	4
SRR957087_6	380	0.5447	0	104.265	Bacteria	4980	0	Firmicutes	4859	1	Lactobacillales	4859	1	Lactobacillaceae	4859	1	Lactobacillus	4859	1	uncultured Lactobacillus sp.	3104	2
SRR957087_7	355	0.6	0	26.91	Bacteria	5732	0	Actinobacteria	5732	0	Bifidobacteriales	5732	0	Bifidobacteriaceae	5732	0	Bifidobacterium	5732	0	Bifidobacterium bifidum	2615	3
SRR957087_8	323	0.5666	0	14.5	Bacteria	5324	0	Proteobacteria	4394	1	Proteobacteria-undef	2985	3	Proteobacteria-undef	2985	3	Proteobacteria-undef	2985	3	uncultured beta proteobacterium	2985	3
SRR957087_9	318	0.5252	0	164.354	Bacteria	4531	1	Proteobacteria	4531	1	Enterobacterales	1958	4	Enterobacteriaceae	1958	4	Cronobacter	1437	5	Cronobacter dublinensis	1437	6
SRR957087_10	301	0.5083	0	17.201	Bacteria	5200	0	Proteobacteria	4716	1	Neisseriales	4716	1	Neisseriaceae	4716	1	Neisseriaceae-undef	2224	4	uncultured Neisseriaceae bacterium	2224	4
SRR957087_11	250	0.532	0	308.668	Bacteria	3849	0	Bacteria-undef	2313	2	Bacteria-undef	2313	4	Bacteria-undef	2313	4	Bacteria-undef	2313	4	uncultured bacterium	1169	7
SRR957087_12	250	0.484	0	119.318	Bacteria	3244	0	Proteobacteria	3244	0	Orbales	1707	2	Orbaceae	1707	2	Gilliamella	1407	3	Gilliamella apicola	1407	3
SRR957087_13	231	0.4978	0	91.727	Bacteria	3383	0	Firmicutes	3383	0	Lactobacillales	3383	0	Lactobacillaceae	3383	0	Lactobacillus	3383	0	uncultured Lactobacillus sp.	1672	3
SRR957087_14	210	0.5762	0	390.429	Bacteria	3763	0	Proteobacteria	3763	0	Rhizobiales	2987	1	Bartonellaceae	1823	2	Bartonella	1823	2	Bartonella quintana	1823	2
SRR957087_15	203	0.532	0	177.671	Bacteria	3164	0	Proteobacteria	3164	0	Rhizobiales	3164	0	Brucellaceae	2835	1	Brucella	2835	1	Brucella abortus	1575	2
SRR957087_16	201	0.5473	0	14.47	Bacteria	3411	0	Proteobacteria	3069	1	Neisseriales	1581	2	Neisseriaceae	1581	2	Proteobacteria-undef	1488	4	uncultured beta proteobacterium	1488	5
SRR957087_17	180	0.55	0	77.272	Bacteria	2948	0	Proteobacteria	2948	0	Orbales	2396	1	Orbaceae	2396	1	Gilliamella	1220	2	Gilliamella apicola	1220	2
SRR957087_18	168	0.5655	0	181.711	Bacteria	3080	0	Proteobacteria	2769	1	Rhizobiales	2147	2	Rhizobiaceae	1525	3	Rhizobium	1525	3	Rhizobium tropici	1525	3
SRR957087_19	168	0.5536	0	150.889	Bacteria	2915	0	Proteobacteria	2915	0	Rhizobiales	2327	1	Rhizobiaceae	1739	2	Rhizobium	1739	2	Rhizobium tropici	1445	3
SRR957087_20	161	0.5776	0	29.633	Bacteria	2840	0	Actinobacteria	2840	0	Bifidobacteriales	2840	0	Bifidobacteriaceae	2840	0	Bifidobacterium	2840	0	uncultured Bifidobacterium sp.	1648	3
SRR957087_21	160	0.5188	0	189.764	Bacteria	2804	0	Proteobacteria	2804	0	Neisseriales	1916	1	Neisseriaceae	1916	1	Proteobacteria-undef	888	4	uncultured beta proteobacterium	888	5
SRR957087_22	131	0.5573	0	176	Bacteria	2418	0	Proteobacteria	2418	0	Rhizobiales	2175	1	Hyphomicrobiaceae	1701	2	Blastochloris	1701	2	Blastochloris viridis	1701	2
SRR957087_23	116	0.5517	0	315.783	Bacteria	2146	0	Proteobacteria	1716	1	Rhizobiales	1716	1	Bartonellaceae	1071	3	Bartonella	1071	3	unresolved	430	6
SRR957087_24	114	0.5175	0	180.704	Bacteria	2039	0	Proteobacteria	1023	2	Bacteria-undef	805	3	Bacteria-undef	805	3	Bacteria-undef	805	3	Gilliamella apicola	606	6
SRR957087_25	100	0.56	0	326.537	Bacteria	1641	1	Firmicutes	740	3	Lactobacillales	740	3	Lactobacillaceae	740	3	Lactobacillus	740	3	uncultured Lactobacillus sp.	555	7
SRR957087_26	100	0.53	0	223.537	Bacteria	1850	0	Proteobacteria	1850	0	Rhizobiales	1850	0	Bartonellaceae	1295	2	Bartonella	1295	3	Bartonella sp.	925	4
SRR957087_27	71	0.5775	0	49.184	Bacteria	1320	0	Actinobacteria	1056	1	Propionibacteriales	660	4	Nocardioidaceae	528	5	Nocardioides	528	5	unresolved	132	9
SRR957087_28	52	0.6154	0	510.895	Bacteria	873.9	1	Proteobacteria	776.8	2	Aeromonadales	194.2	8	Aeromonadaceae	194.2	8	Aeromonas	194.2	8	unresolved	97.1	9
SRR957087_29	49	0.6122	0	351.688	Bacteria	916	0	Proteobacteria	549.6	2	Rhizobiales	366.4	4	Bradyrhizobiaceae	366.4	4	unresolved	183.2	6	unresolved	91.6	9
SRR957087_30	48	0.5625	0	145.533	Bacteria	898	0	Proteobacteria	898	0	Burkholderiales	628.6	2	Comamonadaceae	538.8	3	Comamonadaceae-undef	449	4	unresolved	89.8	9
SRR957087_31	45	0.5778	0	178.167	Bacteria	757.8	1	Actinobacteria	421	3	Corynebacteriales	336.8	5	Mycobacteriaceae	252.6	6	Mycobacterium	252.6	7	unresolved	84.2	9
SRR957087_32	41	0.6341	0	23	no-hit	0	None	no-hit	0	None	no-hit	0	None	no-hit	0	None	no-hit	0	None	no-hit	0	None
SRR957087_33	39	0.5385	0	561	no-hit	0	None	no-hit	0	None	no-hit	0	None	no-hit	0	None	no-hit	0	None	no-hit	0	None
SRR957087_34	35	0.5143	0	5.5	no-hit	0	None	no-hit	0	None	no-hit	0	None	no-hit	0	None	no-hit	0	None	no-hit	0	None
SRR957093_1	614	0.5147	0	13.294	Bacteria	10436	0	Proteobacteria	10436	0	Proteobacteria-undef	5590	2	Proteobacteria-undef	5590	2	Proteobacteria-undef	5590	3	uncultured gamma proteobacterium	5590	3
SRR957093_2	596	0.5856	0	9.757	Bacteria	10580	0	Actinobacteria	10580	0	Bifidobacteriales	10580	0	Bifidobacteriaceae	10580	0	Bifidobacterium	10580	0	Bifidobacterium asteroides	4384	3
SRR957093_3	487	0.6099	0	10.672	Bacteria	8454	0	Actinobacteria	8454	0	Bifidobacteriales	8454	0	Bifidobacteriaceae	8454	0	Bifidobacterium	8454	0	Bifidobacterium thermophilum	3244	4
SRR957093_4	470	0.5298	0	14.984	Bacteria	7054	0	Proteobacteria	7054	0	Enterobacterales	3400	3	Enterobacteriaceae	3400	3	Cronobacter	3400	3	Cronobacter sakazakii	3400	4
SRR957093_5	346	0.604	0	7.981	Bacteria	5650	0	Actinobacteria	5650	0	Bifidobacteriales	5650	0	Bifidobacteriaceae	5650	0	Bifidobacterium	5650	0	Bifidobacterium bifidum	2580	4
SRR957093_6	270	0.5407	0	28.924	Bacteria	4108	0	Firmicutes	3354	1	Lactobacillales	2919	2	Lactobacillaceae	2919	2	Lactobacillus	2919	2	uncultured bacterium	754	8
SRR957093_7	243	0.5103	0	9.071	Bacteria	3880	0	Proteobacteria	3481	1	Rhizobiales	3082	2	Bartonellaceae	3082	2	Bartonella	3082	2	uncultured Bartonella sp.	1197	5
SRR957093_8	219	0.4795	0	6.468	Bacteria	3611	0	Proteobacteria	3611	0	Orbales	3075	1	Orbaceae	3075	1	Gilliamella	2724	2	Gilliamella apicola	2724	2
SRR957093_9	210	0.4571	0	2.429	Bacteria	3331	0	Firmicutes	3331	0	Lactobacillales	3331	0	Lactobacillaceae	3331	0	Lactobacillus	3331	0	Lactobacillus kunkeei	2755	2
SRR957093_10	201	0.5323	0	5.28	Bacteria	3248	0	Firmicutes	2256	1	Lactobacillales	1596	3	Lactobacillaceae	1596	3	Lactobacillus	1596	3	Lactobacillus backii	1272	4
SRR957093_11	182	0.522	0	44.02	Bacteria	3249	0	Proteobacteria	2575	1	Rhodospirillales	2575	1	Acetobacteraceae	2575	1	Acetobacter	1575	2	Acetobacter ghanensis	1260	5
SRR957093_12	178	0.5506	0	6.29	Bacteria	2916	0	Proteobacteria	2916	0	Orbales	2372	1	Orbaceae	2372	1	Gilliamella	1208	2	Gilliamella apicola	1208	2
SRR957093_13	141	0.5674	0	44.444	Bacteria	2521	0	Proteobacteria	2003	1	Rhodospirillales	2003	1	Acetobacteraceae	2003	1	Commensalibacter	1220	2	uncultured Commensalibacter sp.	1220	4
SRR957093_14	120	0.5167	0	44.874	Bacteria	2180	0	Proteobacteria	2180	0	Rhodospirillales	2180	0	Acetobacteraceae	2180	0	Commensalibacter	1736	1	uncultured Commensalibacter sp.	1736	2
SRR957093_15	84	0.6071	0	37.922	Bacteria	1518	0	Proteobacteria	1362	1	Rhodospirillales	1362	1	Acetobacteraceae	1362	1	Acetobacter	1062	3	Acetobacter pasteurianus	750	5
SRR957093_16	56	0.5179	0	32.261	Bacteria	1015	0	Proteobacteria	807	1	Rhodospirillales	807	1	Acetobacteraceae	807	1	Commensalibacter	495	2	uncultured Commensalibacter sp.	495	2
SRR957093_17	52	0.6154	0	66.421	Bacteria	873.9	1	Proteobacteria	679.7	2	unresolved	194.2	7	unresolved	194.2	7	unresolved	194.2	7	unresolved	97.1	9
SRR957093_18	47	0.5532	0	74.714	Bacteria	527.4	1	undef	351.6	3	undef	351.6	6	undef	351.6	6	undef	351.6	6	unresolved	87.9	9
SRR957093_19	41	0.6098	0	63.125	no-hit	0	None	no-hit	0	None	no-hit	0	None	no-hit	0	None	no-hit	0	None	no-hit	0	None
SRR957095_1	241	0.5062	0	132.279	Eukaryota	4088	0	Eukaryota-undef	2084	1	Eukaryota-undef	2084	4	Eukaryota-undef	2084	4	Eukaryota-undef	2084	4	uncultured fungus	1668	5
SRR989672_1	186	0.6075	0	17.994	Bacteria	3440	0	Actinobacteria	2408	1	Propionibacteriales	1376	2	Propionibacteriaceae	1376	3	unresolved	1032	4	Cutibacterium acnes	1032	6
SRR989672_2	184	0.5707	0	8.781	Bacteria	2897	0	Firmicutes	1676	2	Lactobacillales	1380	3	Lactobacillaceae	1380	3	Lactobacillus	1380	3	Lactobacillus sakei	1380	4
SRR989673_1	184	0.5435	0	7.695	Bacteria	3400	0	Bacteria-undef	3400	0	Bacteria-undef	3400	0	Bacteria-undef	3400	0	Bacteria-undef	3400	0	uncultured bacterium	3400	0
SRR989673_2	119	0.5798	0	72.174	Eukaryota	2106	0	Arthropoda	1893	1	Hymenoptera	1065	2	Apidae	1065	3	Plebeia	426	8	unresolved	213	9
SRR989673_3	119	0.563	0	52.733	Eukaryota	2142	0	Arthropoda	1936	1	Diptera	1936	1	Drosophilidae	1496	3	Drosophila	1496	3	Drosophila melanogaster	1276	4
SRR989673_4	87	0.6092	0	34.111	Eukaryota	1610	0	Arthropoda	1449	1	Hemiptera	966	4	Cicadellidae	322	8	unresolved	161	9	unresolved	161	9
